# Supplementary material for: COVID-19 Risk Stratification and Mortality Prediction in Hospitalized Indian Patients: Harnessing clinical data for public health benefits
Source: PLoS One. 2022 Mar 17;17(3):e0264785. doi: 10.1371/journal.pone.0264785 (PMC8929610; doi:10.1371/journal.pone.0264785)
Supplement: S1 Data — (XLSX) [file pone.0264785.s016.xlsx]

## Sheet: Vitals
Gender	Age	Height (cm)	Weight (Kg)	BMI	Temperature (Celsius)	BP Systolic (mm/Hg)	BP Diastolic (mm/Hg)	Pulse Rate (bpm)	SpO2 Room Air	SpO2 Supplimental O2	Respiration Rate (Breath per min)	Comorbid Conditions	Symptoms	Pregnancy	Action Taken	Duration of Stay	Respiratory Support	Ventilation	Duration on Ventilator	ICU Admission	Duration of ICU Stay	Medicines Administered	Plasma Therapy	Outcome	Remarks	Outcome_2	Mortality	Binary Severity Class	(Co-morbidity) Hypertension	(Co-morbidity) Diabetes	(Co-morbidity) Cancer	(Co-morbidity) Hyperlipidemia/dislipidemia	(Co-morbidity) Thyroid	(Co-morbidity) Heart/Circulatory System	(Co-morbidity) Respiratory	(Co-morbidity) Brain/Nervous System	(Co-morbidity) Renal	(Co-morbidity) Liver	Other Co-morbidities	Steroids Administered	Antivirals administered	(RT-PCR) E Gene	(RT-PCR) RdRp Gene	(RT-PCR) N Gene	(RT-PCR) ORF Gene	(RT-PCR) S Gene
Female	55	NA	NA	NA	97.6	140	76	104	93	NA	20	DM	FEVER, COUGH, SOB	Not Pregnant/Not Applicable	HOSPITALISED	10	Yes	No	NA	No	NA	INJ COVIFOR, INJ SOLUMEDROL, INJ LANTUS, INJ ENOXAPARIN, INJ CLATIPLUS, INJ ACTRAPID FLEXPEN, TAB ZINCOVIT, INJ SCORBIX, POVIDONE IODINE GARGLE, SYP LUPITUS, TAB PANTOPRAZOLE, TAB PARACETAMOL	Yes	RECOVERED	HOME ISOLATION FOR 7 DAYS	DISCHARGED ALIVE	Alive	Severe	No	Yes	No	No	No	No	No	No	No	No	No	Yes	Yes	NA	NA	NA	NA	NA
Female	59	NA	NA	NA	98.4	130	75	75	94	NA	22	TYPE-II DIABETES MELLITUS, HYPERTENSION, HYPERLIPIDEMIA	FEVER, DRY COUGH	Not Pregnant/Not Applicable	HOSPITALIZATION	6	Yes	No	NA	Yes	3	TAB HCQS, TAB AZITHROMYCIN, TAB VITAMINS, CAP RAMISTAR A, INJ LANTUS, TAB LEVOCETIZINE, INJ COVIFOR, TAB ROSUVASTATIN, INJ ENCLEX, INJ SCORBIX,INJ SOLUMEDROL, INJ ACTRAPID FLEXPEN, POVIDONE IODINE GARGLE, SYP RAPITUS, TAB CROCIN, TAB ZINCOVIT, TAB VIT C 500MG, TAB MEDROL 16MG , TAB ALLEGRA 120MG, TAB GLYCOMET GP2 , CLEXANE, ENOXAPARIN, DEXAMETHASONE 6MG, INJ ACTRAPID	No	RECOVERED	NA	DISCHARGED	Alive	Severe	Yes	Yes	No	Yes	No	No	No	No	No	No	No	Yes	Yes	NA	NA	NA	NA	NA
Male	76	NA	NA	NA	97.6	120	80	78	96	NA	20	HYPERTENSION	FEVER, DRY COUGH AND LOSS OF APPETITE.	Not Pregnant/Not Applicable	HOSPITALISED	9	No	No	NA	No	NA	TAB LIMCEE, TAB ZINCOVIT, INJ COVIFOR, INJ SOLUMEDROL, TAB DYTOR, TAB METOPROLOL, TAB RENOLOG, SYP LUPITUS, CAP BECOSULES Z, TAB FOLVITE, CAP SILODAL D, INJ ENOXAPARIN, TAB CLINIDIPINE, TAB PANTOPRAZOLE, TAB THYROXINE SODIUM, TAB ATORVASTATIN, TAB FEVUXOSTAT, AND OTHER SYMPTOMATIC MANAGEMENT.	No	RECOVERED	HOME QUARANTINED FOR 7 DAYS	DISCHARGED	Alive	Mild	Yes	No	No	No	No	No	No	No	No	No	No	Yes	Yes	NA	NA	NA	NA	NA
Female	31	155	58	24.19	96	110	70	80	97	NA	18	HYPOTHYROIDISM, VIT D3 DEFICIENCY	COUGH & COLD, SEVERE HEADACHE, SEVERE MALAISE	Not Pregnant/Not Applicable	HOSPITALIZATION	12	No	No	NA	No	NA	TAB HCQS, TAB AZITHROMYCIN, TAB VITAMINS, TAB FABIFLU, TAB PARACETAMOL, SYP LUPITUS, POVIDONE IODINE, TAB FABIFLU, NASOCLEAR, FORACORT INHALER, TAB THYROXINE,TAB VIT C 500MG, TAB ZINCOVIT,	No	RECOVERED	NA	DISCHARGED	Alive	Mild	No	No	No	No	Yes	No	No	No	No	No	Yes	No	Yes	NA	NA	NA	NA	NA
Female	45	NA	NA	NA	101	150	100	101	96	NA	22	- HYPERTENSION , - HYPOTHYROIDISM - S/P LEFT NEPHRECTOMY - 2013 , - S/P RENAL TRANSPLANT - 2013 - ON CAP PENGRAF AND TAB MYCEPT	FEVER , COUGH AND BODYACHE	Not Pregnant/Not Applicable	HOSPITALISED	16	No	No	NA	No	NA	TAB ROSUVASTATIN, CAP TACROLIMUS, TAB PREDNISOLONE, TAB ZINCOVIT, TAB LIMCEE, TAB FEBUXOSTAT, TAB HYDROXYCHLOROQUINE, TAB METOPROLOL SR, TAB MYCOPHENOLATE, POVIDONE IODINE, SYP LUPITUS, TAB PANTOPRAZOLE, TAB ARKAMIN, TAB THYRONORM, INJ PARACETAMOL	Yes	RECOVERED	HOME QURANTINE FOR 7 DAYS	DISCHARGED	Alive	Mild	Yes	No	No	No	Yes	No	No	No	Yes	No	No	Yes	No	NA	NA	NA	NA	NA
Male	50	NA	NA	NA	97	120	80	88	97	NA	16	DIABETES MELLITUS HYPERTENSION	FEVER, MILD BODYACHE	Not Pregnant/Not Applicable	HOSPITALISED	7	No	No	NA	No	NA	TAB. FABIFLU (STARTED ON 05/08/2020), TAB ATORVASTATIN, INJ ENOXAPARIN, TAN METFORMIN, CAP SOMPRAZ D, POVIDONE IODINE GARGLE, TAB TELMA , TAB VITAMINS	No	NA	STRICT HOME ISOLATION FOR 7 DAYS	DISCHARGED	Alive	Mild	Yes	Yes	No	No	No	No	No	No	No	No	No	No	Yes	26.37	27.7	NA	NA	NA
Male	27	NA	NA	NA	98.8	110	80	87	98	NA	21	NIL	MILD COUGH, THROAT PAIN, BODYACHE, FEVER	Not Pregnant/Not Applicable	HOSPITALIZATION	6	No	No	NA	No	NA	TAB. ZINCOVIT, TAB. LIMCEE, SYP LUPITUS, TAB FABIFLU, INJ REMDESIVIR, TAB PARACETAMOL, TAB PAN , INJ. ENOXAPARIN, TAB. CROCIN 650 MG, CALCIROL SATCHET, TAB RANTAC 150 MG, POVIDONE IODINE GARGLES,	No	RECOVERED	NA	DISCHARGED	Alive	Mild	No	No	No	No	No	No	No	No	No	No	No	No	Yes	NA	NA	NA	NA	NA
Female	60	NA	NA	NA	NA	130	80	110	60	85	32	DIABETES MELLITUS,BRONCHIAL ASTHMA	BREATHING DIFFICULTY, COUGH WITH OCCASIONAL SPUTUM, CHEST PAIN	Not Pregnant/Not Applicable	HOSPITALISED	NA	Yes	Yes	14	Yes	14	INJ REMDESEVIR,INJ TOCILIZUMAB INJ ENOXAPARIN 60MG SC OD TAB HCQS 200 MG BD INJ SOLUMEDROL 40MG BD TAB ZINCOVIT OD INJ NEKLSIUM 40 MG TAB MONTAIR FX 1HS	No	DEATH	DEATH SUMMARY NOT GIVEN	DEATH	Dead	Severe	No	Yes	No	No	No	No	Yes	No	No	No	No	Yes	Yes	NA	NA	NA	NA	NA
Male	52	NA	NA	NA	97.8	110	60	78	98	NA	22	-DIABETES MELLITUS TYPE 2 FOR 15 YEARS - HYPERTENSION FOR 10 DAYS - DNEPHROPATHY - NPDR SEVERE - CKD - 5 LEFT BRACHIAL AVF (FEB 2020) - SEVERE ANEMIA	FEVER	Not Pregnant/Not Applicable	HOSPITALISATION	19	Yes	No	NA	Yes	4	INJ. MEROPENEM (DOSE MODIFIED), INJ. SOLUMEDROL AND INJ. LMWH,INJ. LANTUS AND INJ. ACTRAPID, INJ. CLEXANE	Yes	RECOVERED	DIAGNOSIS : 1. COVID-19 PNEUMONIA WITH MODERATE DISEASE 2. PULMONARY TUBERCULOSIS WITH RIGHT PLEURAL EFFUSION (ON MODIFIED ATT SINCE 27/08/2020) 3.K/C/O DIABETES MELLITUS, HYPERTENSION, DIABETIC NEUROPATHY, CKD-5 ON MHD	DISCHARGED	Alive	Severe	Yes	Yes	No	No	No	Yes	No	No	Yes	No	Yes	Yes	No	27.15	28.86	NA	NA	NA
Male	16	NA	NA	NA	98.6	100	60	96	97	NA	21	NIL	FEVER	Not Pregnant/Not Applicable	HOSPITALIZATION	10	No	No	NA	No	NA	Tab limcee, Tab zincovit, Tab shelcal 500 mg, Cap Uprise 60k, Tab Vitoxy forte,	No	RECOVERED	NA	DISCHARGED	Alive	Mild	No	No	No	No	No	No	No	No	No	No	No	No	No	20.83	22.43	NA	NA	NA
Male	43	NA	NA	NA	96.2	110	70	96	98	NA	22	NIL	FEVER, COUGH PINKISH SPUTUM, DECREASED SLEEP, HEADACHE, DECREASED APPETITE, BODYACHE	Not Pregnant/Not Applicable	HOSPITALISED	7	No	No	NA	No	NA	TAB MONTAIR FX, TAB ACETYLCYSTEINE, INJ ENOXAPARIN, TAB LIMCEE, TAB FAVIPIRAVIR, TAB ZINCOVIT, CAP UPRISE-D3, TAB PARACETAMOL, TAB PANTOCID	No	RECOVERED	HOME ISOLATION FOR 7 DAYS	DISCHARGED ALIVE	Alive	Mild	No	No	No	No	No	No	No	No	No	No	No	No	Yes	NA	NA	NA	NA	NA
Male	49	NA	NA	NA	97.5	130	80	120	84	95	20	DIABETES MELLITUS TYPE 2 - MORBID OBESITY WITH OSA	FEVER , DRY COUGH WITH DYSPNOEA , PAIN ABDOMEN AND GHABRAHAT	Not Pregnant/Not Applicable	HOSPITALISATION	15	Yes	Yes	4	Yes	7	TAB ZINCOVIT, TAB.LIMCEE, INJ LANTUS, INJ. SOLUMEDROL, INJ ENOXAPARIN, INJ COVIFOR, INJ SCORBIX ,REMEDESIVIR	Yes	RECOVERED	NA	DISCHARGED	Alive	Severe	No	Yes	No	No	No	No	Yes	No	No	No	No	Yes	Yes	NA	NA	NA	NA	NA
Female	63	155	57.4	23.8918	98	134	70	90	97	NA	16	ANKYLOSING SPONDYLOSIS	fever, cough	Not Pregnant/Not Applicable	HOSPITALISED	6	No	No	NA	No	NA	MONTAIR-FX, TAB PARACETAMOL, TAB ACETYLCYSTEINE, TAB PAN, SYP LUPITUS, INJ COVIFOR, DEXTROMETHORPHAN LOZENGE, INJ ENOXAPARIN, TAB CHOLECALCIFEROL, TAB PANTOPRAZOLE, TAB ZINCOVIT, SYP LUPITUS, POVIDONE IODINE, TAB LIMCEE, TAB FAVIPIRAVIR, TAB PARACETAMOL	No	DISCHARGED	NA	DISCHARGED	Alive	Mild	No	No	No	No	No	No	No	No	No	No	Yes	No	Yes	NA	NA	NA	NA	NA
Male	62	NA	NA	NA	98.7	140	90	88	93	NA	19	HYPERTENSION, DIABETES MELLITUS, CA. PROSTATE	FEVER	Not Pregnant/Not Applicable	HOSPITALIZATION	10	Yes	No	NA	No	NA	INJ COVIFOR, TAB MONTAIR FX, TAB FENOFIBRATE, INJ TAZACT, TAB AZEE, INJ. SOLUMEDROL, INJ ENOXAPARIN, TAB PAN, TAB ABIRATERONE, INJ LANTUS,TAB. JANUMET, TAB TELMA, TAB VITAMINS, TAB ZINCOVIT, TAB VIT C 500MG,CLEXANE,	No	RECOVERED	NA	DISCHARGED	Alive	Severe	Yes	Yes	Yes	No	No	No	No	No	No	No	No	Yes	Yes	NA	NA	NA	NA	NA
Male	44	NA	NA	NA	98.2	130	90	84	98	NA	18	NIL	FEVER, COUGH	Not Pregnant/Not Applicable	HOSPITALIZATION	5	No	No	NA	No	NA	TAB HCQS, TAB AZITHROMYCIN, TAB VITAMINS, TAB PANTOPRAZOLE, CAP BIFILAC, TAB FABIFLU, POVIDONE IODINE, SYP LUPITUS, TAB PARACETAMOL, TAB VIT C 500MG, TAB SATVIT GOLD, TAB LD BONE K2, TAB UPRISE, TAB ALLES, BETADINE GARGLES	No	RECOVERED	NA	DISCHARGED	Alive	Mild	No	No	No	No	No	No	No	No	No	No	No	No	Yes	NA	NA	NA	NA	NA
Male	61	171	66.2	22.69	98.2	154	80	112	84	96	24	Constrictive pericarditis " Non critical Coronary Artery Disease (Coronary Angiography: 30.05.2020) " LVEF=55-60% " Type II diabetes mellitus " Hyponatremia " Tubercular Constrictive pericarditis on ATT since May 2020	dyspnea on exertion, shortness of breath and cough	Not Pregnant/Not Applicable	HOSPITALISED	35	Yes	Yes	12	Yes	33	INJ FENTANYL, Cap. Rifampicin 450 mg once daily " Tab. Ivabradine " Tab. Zincovit " Tab. Methylprednisolone Tab MedroL ' " Tab. Ethambutol " Tab. Isoniazid " Tab. Cordarone " Tab. Limcee " Syp. Potklor " Tab. Prednisolone " Cap. Pan " Syp. Looz " Tab Xarelto " Tab Doxycycline	Yes	RECOVERED	Pseudomonas aeruginosa,CANDIDA INFECTION	DISCHARGE	Alive	Severe	No	Yes	No	No	No	Yes	Yes	No	No	No	Yes	Yes	No	NA	NA	NA	NA	NA
Female	42	NA	NA	NA	97	130	78	70	97	NA	24	HYPERCHOLESTEROLEMIA ANXIETY ISSUE SINCE 2012	SORE THROAT,HIGH GRADE FEVER,COUGH AND SEVERE GENERALISED MALAISE	Not Pregnant/Not Applicable	MEDICATION STARTED(PATIENT HAS COMPLETED 5 DAY COURSE OF AZITHRAL 500 MG WITH MINIAL RELIEF)	6	No	No	NA	No	NA	TAB HCQS, TAB AZITHROMYCIN, TAB VITAMINS, TAB IVERMECTOL, INJ ENOXAPARIN, TAB ROSUVAS, TAB CROCIN, CAP ANTIFLU, SYP LUPITUS, POVIDONE IODINE GARGLE	No	RECOVERED	NA	DISCHARGE	Alive	Mild	No	No	No	Yes	No	No	No	No	No	No	No	No	Yes	NA	NA	NA	NA	NA
Male	49	NA	NA	NA	98.6	140	80	89	98	NA	20	DIABETES MELLITUS TYPE 2	FEVER	Not Pregnant/Not Applicable	HOSPITALIZATION	6	No	No	NA	No	NA	TAB HCQS, TAB VITAMINS, TAB ALPRAZOLAM, TAB PAN, CAP UPRISE D3, INJ ENOXAPARIN, INJ SCORBIX, TAB IVERMECOL, TAB FABIFLU, SYP LUPITUS, POVIDONE IODINE GARGLE, INJ THIAMINE, INJ SOLUMEDROL, CAP DOXY,	No	RECOVERED	NA	DISCHARGED	Alive	Mild	No	Yes	No	No	No	No	No	No	No	No	No	Yes	Yes	NA	NA	NA	NA	NA
Male	83	NA	NA	21.6311	98.6	96	58	64	92	NA	NA	hypertension, congenital solitary kidney, hyperuricemia	FEVER WITH CHILLS, DRY COUGH, DIFFICULTY IN BREATHING	Not Pregnant/Not Applicable	NA	6	Yes	NA	NA	NA	NA	TAB DEXA 4 MG BD AND STST, TAB LIMCEE BD, TAB ZINCOVIT, TAB PCM, TAB AMLODIPINE 5 MG	NA	dead	NA	died	Dead	Severe	Yes	No	No	No	No	No	No	No	Yes	No	Yes	No	No	25.92	26.51	NA	NA	NA
Male	84	NA	NA	NA	98.2	130	90	84	80	100	18	DIABETES MELLITUS, HYPERTENSION, CAD - POST PTCA	FEVER,BREATHLESSNESS	Not Pregnant/Not Applicable	HOSPITALISATION	14	Yes	Yes	1	Yes	7	RAMDESEVIR AND ERTAPENAM ( FOR UTI ) , LWMH, DEXAMETHASONE	No	DEATH	CAUSE OF DEATH :COVID 19 PNEUMONIA WITH HYPOXIC RESPIRATORY FAILURE ,CYTOKINE STORM	DEATH	Dead	Severe	Yes	Yes	No	No	No	Yes	No	No	No	No	No	Yes	No	NA	NA	NA	NA	NA
Male	44	NA	NA	NA	97.8	145	80	84	91	NA	NA	htn, allergic bronchitis	COUGH, FEVER	Not Pregnant/Not Applicable	NA	14	Yes	NA	NA	NA	NA	TAB VIT C 500MG,TAB ZINCOVIT1,TAB MONTAIR-LC, TAB TELMA 40MG, TAB BISOPROLOL 2.5MG, SYP GAVISCON 10ML, TAB CLONAZEPAM 0.5MG, TAB MEDROL 16MG, TAB GLYCOMETSR 500MG	NA	recovered	NA	discharged	Alive	Severe	Yes	No	No	No	No	No	Yes	No	No	No	No	Yes	No	22.95	28.52	NA	NA	NA
Male	49	NA	NA	NA	99	170	100	101	99	NA	20	TYPE-II DIABETES MELLITUS, HYPERTENSION	Fever, DRY COUGH, BREATHLESSNESS	Not Pregnant/Not Applicable	HOSPITALISED	9	No	No	NA	No	NA	T.FABIFLU, T.DOLO 650MG, inj covifor 100 mg, TAB VITAMINS, INJ COVIFOR, TAB PANTOCID, TAB AMLODAC, TAB MONTAIR FX, TAB ACETYLSTEINE, INJ CLARITHROMYCIN, INJ SOLUMEDROL, INJ ENOXAPARIN, INJ TAZACT, INJ LINEZOLID, SYP LUPITUS	No	Discharged	No	Discharged	Alive	Mild	Yes	Yes	No	No	No	No	No	No	No	No	No	Yes	Yes	NA	NA	NA	NA	NA
Male	78	NA	NA	NA	97.3	140	80	88	96	NA	20	HTN	FEVER ONE EPISODE	Not Pregnant/Not Applicable	HOSPITALISED	11	No	No	NA	No	NA	TAB HCQS, TAB AZITHROMYCIN, TAB VITAMINS, TAB AMLOGARD, TAB ZINCOVIT, TAB RACIPER, TAN ATORVASTATIN, TAB GABAPIN, POVIDONE IODINE GARGLE, TAB MEMANTINE, TAB CLINIDIPINE, TAB LIMCEE, TAB PARACETAMOL	No	RECOVERED	H/O COTACT AS PER AROGYA SETU APP ON 29JUNE	DISCHARGE	Alive	Mild	Yes	No	No	No	No	No	No	No	No	No	No	No	No	28.9	17.36	NA	NA	NA
Male	59	NA	NA	NA	100.4	144	80	74	95	NA	20	- HYPERTENSION	FEVER AND LOOSE MOTION	Not Pregnant/Not Applicable	HOSPITALISED	19	Yes	No	NA	Yes	11	SACCHAROMYCES BOULARDII, TAB CROCIN, TAB PANTOPRAZOLE, INJ REMDESIVIR, INJ CLEXANE, TAB MEDROL, TAB RANTAC, TAB AMLODIPINE, CONAVLESCENT PLASMA, ACALABRUTINIB, TAB ATENOLOL, TAB LIMCEE,TAB ZINCOVIT, INJ LANTUS, INJ ACTRAPID, INJ ENOXAPARIN,	Yes	RECOVERED	HOME QURANTINE FOR 7 DAYS	DISCHARGE	Alive	Severe	Yes	No	No	No	No	No	No	No	No	No	No	Yes	Yes	NA	NA	NA	NA	NA
Male	72	NA	79	NA	98.5	130	81	87	90.5	98	18	HYPERTENSION, HYPOTHYROIDISM, BPH	Fever, Cough	Not Pregnant/Not Applicable	HOSPITALISED	15	Yes	No	NA	Yes	9	INJ. DEXAMETHASONE, INJ. REMDESIVIR, INJ. ENOXAPARIN, INJ. LANTUS AND INJ. ACTRAPID, TAB THYRONORM, CAP URIMAX, CAP. UPRISE D3, INJ AUGMENTIN, TAB RANITIDINE, INJ DEXAMETHASONE--> TAB. MEDROL, INJ ENOXAPARIN, TAB PARACETAMOL, TAB ACALABRUTINIB, INJ COVIFOR, INJ. MEROPENEM, INJ. TEICOPLANIN, INJ. POLY B, INJ. AMPHOTERECIN	Yes	DISCHARGED	STRICT HOME ISOLATION AS ADVISED (SEPARATE INSTRUCTION GIVEN) FOR 7 DAYS	DISCHARGED	Alive	Severe	Yes	No	No	No	Yes	No	No	No	No	No	Yes	Yes	Yes	NA	NA	NA	NA	NA
Male	74	NA	NA	NA	98.3	140	90	70	98	NA	18	HTN, TIA 2 YRS BACK, VERTIGO	HIGH GRADE FEVER WITH CHILLS AND RIGOR	Not Pregnant/Not Applicable	HOSPITALISED	35	Yes	Yes	9	Yes	23	TAB ACETYLSALICYLIC ACID, INJ COVIFOR, INJ THIAMINE, INJ PANTOPRAZOLE, INJ ENOXAPARIN, INJ FORPAR XP, INJ SCORBIX, TAB LOSARTAN, TAB VITAMINS, INJ AMPHOTERICIN, INJ LANTUS, INJ HOSPISONE, INJ ACTRAPID FLEXPEN, TAB ENZAR FORTE, INJ MEROPENEM, INJ SOLUMEDROL, TAB CLONAZEPAM, COTRIMOXAZOLE, TAB. MEDROL, ENTEROGERMINA, ZYTEE GEL, CAP URIMAX, TAB A TO Z, TAB POSACONAZOLE, INJ AMPHOTERECIN B	Yes	RECOVERED	HOME ISOLATION FOR 7 DAYS	DISCHARGED ALIVE	Alive	Severe	Yes	No	No	No	No	No	No	Yes	No	No	Yes	Yes	Yes	NA	NA	NA	NA	NA
Female	30	NA	41.7	NA	97.4	160	85	82	99	NA	20	Hypertension, CKD (RENAL RANSPLANT), H/O CMV positive IN MAY 2017	FEVER	Not Pregnant/Not Applicable	HOSPITALIZATION	31	Yes	Yes	9	Yes	17	Tab Wysolone 7.5, Inj. Espogen, Tab Levofloxacin,Chlorhexidine, Tab Arkamin 200 mcg, Tab Cilinidipine 5 mg,Tab Carvedilol 12.5 mg, Tab Prazosin SR 5 mg, Tab Quetiapine 25 mg, Inj Iron Sucrose 100 mg, Tab Folvite 5 mg, Cap Becosule ZM , Tab Domstal 10 mg, Tab Pantocid 40 mg,Tab Rocaltrol 0.25 mg, PRAZOSIN, CARCA, CLONIDIPINE, AMLODAC, AZEE, BECOSULES Z CAP, CHOLECALCIFEROL, HCQS 200 MG, LUPITUS SY…	No	RECOVERED	POST CRITICAL COVID-19 SEQUALE WITH TYPE 1 RF AC ON CKD	DISCHARGED	Alive	Severe	Yes	No	No	No	No	No	No	No	Yes	No	Yes	Yes	No	27.67	32.03	NA	NA	NA
Male	30	NA	NA	NA	98.2	150	100	122	94	NA	NA	no	SHORTNESS OF BREATH, FEVER, COUGH	Not Pregnant/Not Applicable	NA	24	Yes	NA	NA	NA	NA	TAB HCQS, TAB AZITHROMYCIN, TAB VITAMINS, SUS SOLUMEDROL, TAB ZINCOVIT, TAB LIMCEE, TAB PARACETAMOL, INJ TORASEMIDE, TAB ZINCOVIT, TAB , TAB NEKSIUM, INJ ENOXAPARIN, TAB METHYLPREDNISOLONE, INJ SCORBIX, TAB NEUROBION FORTE, GLYCERIN ICTHAMMOL, TAB MONTEK	NA	recovered	NA	discharged	Alive	Severe	No	No	No	No	No	No	No	No	No	No	No	Yes	No	23.29	24.21	NA	NA	NA
Male	60	NA	NA	NA	96.4	170	90	124	78	NA	36	DIABETES MELLITUS	PATIENT PRESENTED WITH FEVER FOR 2 DAYS, SHORTNESS OF BREATH FOR 2 DAYS AND COUGH FOR 3 DAYS.	Not Pregnant/Not Applicable	Hospitalisation	14	Yes	Yes	7	Yes	8	INJ LANTUS, INJ POLYMIXIN, INJ ENOXAPARIN, ENSURE DIABETES CARE, INJ PANTOCALM, INJ SOLUMEDROL, INJ TEICOPLANIN, INJ SCORBIX, POVIDONE IODINE GARGLE, TAB VITAMINS, INJ OTSKI, INJ TIECOPLANIN, INJ XOLABIN, INJ SOLUMEDROL, SYP POTKLOR, TAB AMLGARD, TAB METOLAR, TAB PRAZOSIN, SR, AND OTHER SYMPTOMATIC MANAGEMENT. INJ TOCILIZUMAB	Yes	DISCHARGED	NA	DISCHARGED	Alive	Severe	No	Yes	No	No	No	No	No	No	No	No	No	Yes	No	NA	NA	NA	NA	NA
Female	71	148	56.8	25.81	97.8	170	90	126	96	NA	22	HYPERTENSION ? BRONCHIAL ASTHMA	NA	Not Pregnant/Not Applicable	HOSPITALISED	12	No	No	NA	No	NA	TAB HCQS, TAB AZITHROMYCIN, TAB VITAMINS, TAB AMLODIPINE, TAB FABIFLU, TAB PARAZOSIN SR, INJ ENOXAPARIN, CAP CHOLECALCIFEROL, INJ SCORBIX, POVIDONE IODINE GARGLE, TAB TELMISARTAN, TAB PARACETAMOL	No	RECOVERED	ASYMPTOMATIC	DISCHARGE	Alive	Mild	Yes	No	No	No	No	No	Yes	No	No	No	No	No	Yes	28.68	30.22	NA	NA	NA
Female	23	NA	NA	NA	98.2	100	60	98	98	NA	NA	no	HIGH GRADE FEVER, COUGH	Not Pregnant/Not Applicable	NA	17	No	NA	NA	NA	NA	HCQS, AZITHROMYCIN, VITAMINS, ELECTRAL LIQUID, POVIDONE IODINE GARGLE, MONTAIR-LC, SYP LUPITUS	NA	recovered	NA	discharged	Alive	Mild	No	No	No	No	No	No	No	No	No	No	No	No	No	22.59	23.12	NA	NA	NA
Female	78	NA	NA	NA	98	100	50	102	NA	NA	NA	no	FEVER, BODYACHE	Not Pregnant/Not Applicable	NA	21	Yes	NA	NA	NA	NA	AMLODAC 2.5 MG 1X30* TAB 5MG, CALCIUM CARBONATE UD 500MG, CHOLECALCIFEROL UD 60000 POUCH, HYDROXYUREA UD 500MG TAB, HYDROXYUREA UD 500MG, LACOSAMIDE UD 200MG, LANTUS 100IU 3ML CARTRIDGE INJ 8,LAXILOSE 100ML SYRUP 30 ML, LEVETIRACETAM UD 100MG,ML 5ML, NILOTINIB UD 150MG TAB, ARACETAMOL UD 1G,100ML, SCORBIX 1.5GM INJECTION INJ, TEICOPLANIN 400MG UD VIAL INJ 300MG, PANISA 40MG, PARACETAMOL UD 1G,100…	NA	died	NA	NA	Dead	Severe	No	No	No	No	No	No	No	No	No	No	No	No	No	26.05	29.72	NA	NA	NA
Male	53	NA	NA	NA	98.2	130	90	84	85	NA	18	BRONCHIAL ASTHMA, COPD	FEVER, COUGH, SOB	Not Pregnant/Not Applicable	HOSPITALIZATION	9	Yes	No	NA	Yes	4	CEFTRIAXONE 2GM, DEXAMETHASONE 4MG/ML, ENOXAPARIN 60mg, FABIFLU 200 MG, ONDANSETRON 2MG/ML, INJ COVIFOR, INJ ENCLEX, INJ SOLUMEDROL, TAB ZINCOVIT, INJ FORPAR XP, INJ SCORBIX, INJ RANITIDINE, PC ENEMA, SYP LOOZ, TAB ZINCOVIT, TAB VIT C 500MG, TAB SATVIT GOLD, TAB LD BONE K2, SATPRO POWDER, TAB UPRISE, TAB ALLES 500 MG, TAB MEDROL 8 MG , TAB HSP DSR	Yes	RECOVERED	NA	DISCHARGED	Alive	Severe	No	No	No	No	No	No	Yes	No	No	No	No	Yes	Yes	26.98	28.33	NA	NA	NA
Male	46	NA	NA	NA	98.4	130	80	100	89	96	22	CABG (2012), CAD (POST PTCA) , DM, HTN	FEVER , SHORTNESS OF BREATH, GENERAL BODYACHE, LOOSE STOOLS 2-3 EPISODES	Not Pregnant/Not Applicable	HOSPITALIZATION	18	Yes	Yes	3	Yes	10	AZEE 500MG, CEFTRIAXONE 2GM, DEXAMETHASONE 4MG/ML, ESOMEPRAZOLE 40MG, FABIFLU 200 MG, LIMCEE TAB, ZINCOVIT TAB, MONOCEF, INJ DYTOR 10MG, INJ LANTUS, INJ CALCIUMM GLUCONATE, DOXYCYCLINE, TAMIFLU, FORPAR, INJ ENOXAPARIN 60 MG, CEFTUM 500 MG, TAB MEDROL 16 MG, TAB METHYLPRED, INJ NOVORAPID, JANUMET, METOLAR 25MG, ,	No	RECOVERED	TYPE 1 RESPIRATORY FAILURE	DISCHARGED	Alive	Severe	Yes	Yes	No	No	No	Yes	No	No	No	No	No	Yes	Yes	NA	NA	NA	NA	NA
Male	64	166	65.5	23.7698	97.2	175	92	87	96	NA	11	DIABETES MELLITUS	Fever	Not Pregnant/Not Applicable	HOSPITALISED	4	No	No	NA	No	NA	INJ LANTUS, TAB GALVUS MET, INJ ACTRAPID, INJ ENOXAPARIN, TAB TELMISARTAN, TAB ZINCOVIT, TAB LIMCEE, TAB FABIFLU (STARTED ON 10/09/2020), DEXTROMETHORPHAN, SYP RAPITUS, TAB CROCIN	No	Discharged	No	Discharged	Alive	Mild	No	Yes	No	No	No	No	No	No	No	No	No	No	Yes	NA	NA	NA	NA	NA
Male	69	164	73	27.2	98	139	75	81	95	NA	20	HYPERTENSION, NEWLY DETECTED DM	FEVER	Not Pregnant/Not Applicable	HOSPITALIZATION	7	No	No	NA	No	NA	TAB HCQS, TAB AZITHROMYCIN, TAB VITAMINS, INJ DEXAMETHASONE, INJ ENOXAPARIN, CAP METOPROLOL XR, CAP ECOSPRIN AV, TAB PARACETAMOL, TAB VIT C 500MG, TAB ZINCOVIT, TAB GALVUS MET 50 /500 MG, TAB LEVOCETRIZINE 5MG, SYP LUPITUS, TAB DEXONA 4 MG, CAP PAN D, TAB METOLAR XR 50 MG, INJ. REMDESIVIR 200MG, CLEXANE,	Yes	RECOVERED	NA	DISCHARGED	Alive	Mild	Yes	Yes	No	No	No	No	No	No	No	No	No	Yes	Yes	NA	NA	NA	NA	NA
Female	48	NA	81	NA	98.4	140	80	88	98	NA	20	NIL	FEVER,COUGH WITH MINIMAL EXPECTORATION, SORE THROAT	Not Pregnant/Not Applicable	HOSPITALIZATION	5	No	No	NA	No	NA	INJ COVIFOR, TAB FEXOFENADINE, TAB ROSUVAS, INJ SOLUMEDROL, INJ MAGNEX, INJ ENOXAPARIN, TAB ACETYLSALICYLIC ACID, TAB PANTOCID, TAB VITAMINS, TAB VERTIN, TAB CEFUROXIME, TAB LIMCEE 500MG, TAB ROMEGA 4G, TAB MEDROL 16MG, TAB ALLEGRA 120MG, TAB ROSUVAS 10MG, TAB VERTIN 8 MG	No	RECOVERED	NA	DISCHARGED	Alive	Mild	No	No	No	No	No	No	No	No	No	No	No	Yes	Yes	NA	NA	NA	NA	NA
Male	61	NA	NA	NA	98	130	80	53	98	NA	18	TYPE 2 DIABETES MELLITUS, HYPERTENSION, HYPOTHYROIDISM, RHEUMATID ARTHRITIS, CLD WITH PORTAL HTN	COUGH, FEVER	Not Pregnant/Not Applicable	Hospitalized	14	Yes	No	NA	Yes	10	INJ COVIFOR, TAB THYROXINE SODIUM, INJ MAGNESIUM SULPHATE, INJ SOLUMEDROL, TAB RANITIDINE, INJ FORPAR XP, SYP RAPITUS, INJ ACTRAPID FLEXPEN, POVIDONE IODINE, INJ SCORBIX, INJ ENOXAPARIN, TAB CROCIN	No	Recovered	Home qurantine for 7 days	Discharged	Alive	Severe	Yes	Yes	No	No	Yes	No	No	No	No	Yes	Yes	Yes	Yes	NA	NA	NA	NA	NA
Male	72	NA	NA	NA	97.2	130	80	76	97	NA	20	DIABETES MELLITUS, HYPERTENSION, HYPOTHYROID, MIGRAINE	FEVER, BODYACHE, COUGH	Not Pregnant/Not Applicable	HOSPITALIZATION	6	No	No	NA	No	NA	TAB NAPROXEN, INJ COVIFOR, TAB ATENOLOL, TAB DOXYCYCLINE, INJ THIAMIN, INJ ACTRAPID FLEXPEN, TAB THYRONORM, INJ PANTOPRAZOLE, INJ SOLUMEDROL, INJ SCORBIX, TAB IVERMECTOL, INJ ENOXAPARIN, INJ TAZACT,, TAB ATENOLOL 25MG, CAP BIFILAC HP, TAB PANTOP 40 MG, SYP RAPITUS, CAP D-RISE 60K, TAB VIT C 500MG, Inj Magnex 2gm	No	RECOVERED	NA	DISCHARGED	Alive	Mild	Yes	Yes	No	No	Yes	No	No	Yes	No	No	No	Yes	Yes	NA	NA	NA	NA	NA
Female	72	158	67	26.89	97.3	150	82	78	100	NA	20	DIABETES MELLITUS, HYPERTENSION , BRONCHIAL ASTHMA, OSTEOPOROSIS	FEBRILE FEELING ,GENERALIZED WEAKNESS, BODYACHES, BACKPAIN, FEVER	Not Pregnant/Not Applicable	HOSPITALIZATION	9	No	No	NA	No	NA	TAB HCQS, TAB AZITHROMYCIN, TAB VITAMINS, TAB ATORVASTATIN, TAB FABIFLU, FORACORT INHALER, TAB TELMA, TAB ALLOPURINOL, TAB UDILIV, TAB SITAGLIPTIN, TAB METFORMIN, SYP LUPITUS, FORACORT, TAB GLIMEPIRIDE, TAB VIT C 500MG, TAB ZINCOVIT, TAB AMLODAC 5MG, TAB TELMA 40MG, CAP TAYO 60K, TAB ALLOPURINOL 100MG , TAB PAN 40MG, TAB GLYCOMET-SR 500MG, TAB PARACETAMOL 650 MG	No	RECOVERED	NA	DISCHARGED	Alive	Mild	Yes	Yes	No	No	No	No	Yes	No	No	No	Yes	No	Yes	NA	NA	NA	NA	NA
Male	70	NA	NA	NA	97.2	135	70	88	96	NA	20	DIABETES MELLITUS SINCE 2015 HYPERTENSION SINCE 2019 CORONARY ARTERY DISEASE - POST CABG (40 YEARS BACK, POST PPI	ASYMPTOMATIC	Not Pregnant/Not Applicable	HOSPITALISED	5	No	No	NA	No	NA	INJ COVIFOR, INJ ENOXAPARIN, TAB ROSUVAS, TAB ACETYLSALICYLIC ACID, INJ TRESIBA, TAB ZOMELIS MET, INJ NOVORAPID FLEXPEN, TAB METHYLPREDNISOLONE, INJ CLATIPLUS, TAB AMLODAC, TAB PANTOCID, POVIDONE IODINE GARGLE, TAB ACETYLCYSTEINE, TAB MONTAIR, TAB ZINCOVIT, TAB LIMCEE, TAB PARACETAMOL AND OTHER SYMPTOMATIC MANAGEMENT.	No	RECOVERED	HOME QUARANTINED FOR 7 DAYS	DISCHARGED	Alive	Mild	Yes	Yes	No	No	No	Yes	No	No	No	No	No	Yes	Yes	NA	NA	NA	NA	NA
Male	64	NA	NA	NA	97.2	100	60	92	96	NA	22	DIABETYES,HTN,DYSLIPIDEMIA,ILD	FEVER AND BODYACHE	Not Pregnant/Not Applicable	HOSPITALISED	18	Yes	No	NA	No	NA	TAB HCQS, TAB AZITHROMYCIN, TAB VITAMINS, INJ ENOXAPARIN, INJ LANTUS, TAB FLECAINIDE, TAB HALOPERIDOL, TAB CARDACE, TAB PANTOPRAZOLE, TAB ATORVASTATIN, CAP OSELTAMIVIR, SYP LUPITUS, INJ DOXYCYCLINE, SYP GAVISCON, INJ ACTRAPID FLEXPEN, TAB BACLOFEN, TAB HALOPERIDOL, REMDESIVIR	No	RECOVERED	NA	DISCHARGE	Alive	Severe	Yes	Yes	No	Yes	No	No	Yes	No	No	No	No	No	Yes	23.25	24.62	NA	NA	NA
Male	64	NA	NA	NA	98.2	140	80	103	98	NA	20	-DIABETES MELLITUS - HYPERTENSION - ACUTE KIDNEY INJURY 4 YEARS BACK - HISTORY OF PROSTATIC 4 YEAR BACK	FEVER	Not Pregnant/Not Applicable	HOSPITALISATION	16	Yes	No	NA	Yes	8	TAB HCQS, TAB AZITHROMYCIN, TAB VITAMINS, TAB DOXYCYCLINE, INJ THIAMINE, INJ SOLUMEDROL, INJ DELTEPARIN, TAB FEBUXOSTAT, TAB EBASTINE, INJ LANTUS, INJ SCORBIX, POVIDONE IODINE GARGLE, SYP LUPITUS, INJ CEFTRIAXONE, INJ ESOMEPRAZOLE, INJ NOVORAPID FLEXPEN, TAB AMLODAC, TAB PARACETAMOL	Yes	RECOVERED	NA	DISCHARGED	Alive	Severe	Yes	Yes	No	No	No	No	No	No	Yes	No	Yes	Yes	No	22.81	24.78	NA	NA	NA
Male	58	NA	NA	NA	97.7	128	80	96	96	NA	20	HYPERTENSION, HYPOTHYROIDISM, DEPRESSION, HYPERCHOLESTEROLEMIA	Fever, DRY COUGH, Bodyache	Not Pregnant/Not Applicable	HOSPITALISED	6	No	No	NA	No	NA	TAB THYRONORM 75 MG, TAB ATIVAN 2 MG, TAB DOLO 650 MG, TAB PANTOP 40 MG, TAB TELMA 40MG, TAB CEFTUM 500 MG, SYP RAPITUS, INJ SOLUMEDROL, INJ ENOXAPARIN, TAB ZINCOVIT, TAB LIMCEE, TAB PANTOCID, INJ COVIFOR,	No	Discharged	No	Discharged	Alive	Mild	Yes	No	No	Yes	Yes	No	No	No	No	No	No	Yes	Yes	NA	NA	NA	NA	NA
Male	65	NA	NA	NA	98.2	160	100	88	94	NA	18	HTN, BPH, HYPERURECEMIA	FEVER, VOMITING, ABD PAIN	Not Pregnant/Not Applicable	HOSPITALISED	15	Yes	No	NA	No	NA	TAB TELMISARTAN, TAB ALPRAZOLAM, TAB FABIFLU, INJ ENCLEX, INJ SOLUMEDROL, SYP LUPITUS, INJ TAZACT, TAB LIMCEE, TAB PARACETAMOL, POVIDONE IODINE GARGLE, SYP LUPITUS, INJ TAZACT, INJ SOLUMEDROL TAB ZINCOVIT	Yes	RECOVERED	HOME ISOLATION FOR 7 DAYS	DISCHARGED ALIVE	Alive	Severe	Yes	No	No	No	No	No	No	No	No	No	Yes	Yes	Yes	NA	NA	NA	NA	NA
Male	69	179	77	24.08	97	120	80	86	NA	97	28	ADVANCED AGE	FEVER, COUGH, RUNNING NOSE AND SNEEZING	Not Pregnant/Not Applicable	HOSPITALISED	28	Yes	Yes	28	Yes	28	INJ ENOXPARIN 60 MG, INJ IVAPRED 40 MG, PANTOP 40 MG, INJ SCORBIX 1.5 GM, SOLUMEDROL 60, ENOXA 40, REMDESIVIR, CLATIPLUS, MEROPENEM, TARGOCID, INJ DYTOR 5MG, TICOPLANIN, TOCILIZUMAB, XOLABIN, INJ MORPHINE 2MG,	Yes	DEATH	CAUSE OF DEATH: COVID19 PNUEMONIA WITH HYPOXIC FAILURE MULTI-ORGAN FAILURE	DIED	Dead	Severe	No	No	No	No	No	No	No	No	No	No	No	Yes	Yes	NA	NA	NA	NA	NA
Female	53	NA	NA	NA	99	130	70	78	96	NA	18	NA	BODYACHE , FEVER ,THROAT PAIN , NAUSEA, ABDOMINAL PAIN	Not Pregnant/Not Applicable	HOSPITALISED	11	No	No	NA	No	NA	INJ REMDESIVIR, TAB HCQS, TAB AZITHROMYCIN, TAB VITAMINS, DEXAMETHASONE, INJ ENOXAPARIN,INJ SCORBIX, SYP GAVISCON, TAB PAN, TAB ONDANSETRON, CAP BECOSULES, POVIDONE IODINE GARGLE, CAP ECONORM, TAB PARACETAMOL, SYP LUPITUS DEXA,CLEXANE	Yes	RECOVERED	NA	DISCHARGE	Alive	Mild	No	No	No	No	No	No	No	No	No	No	No	Yes	Yes	NA	NA	NA	NA	NA
Male	53	NA	NA	NA	97.2	140	90	102	97	NA	NA	DIABETES MELLITUS	FEVER, SEVERE HEADACHE	Not Pregnant/Not Applicable	HOSPITALIZATION	10	No	No	NA	No	NA	TAB HCQS, TAB AZITHROMYCIN, TAB VITAMINS, INJ LANTUS, TAB FABIFLU, INJ ENOXAPARIN, INJ SCORBIX, INJ NOVORAPID, TAB PARACETAMOL, TAB METFORMIN, INJ SCORBIX, TAB DEXAMETHASONE,TAB VIT C 500MG, TAB ZINCOVIT, TAB SATVIT GOLD, TAB LD BONE K2, TAB UPRISE, TAB ALLES, BETADINE GARGLES, TAB GLYCOMET SR 500MG, TAB DEXA 6MG,	No	RECOVERED	NA	DISCHARGED	Alive	Mild	No	Yes	No	No	No	No	No	No	No	No	No	Yes	Yes	NA	NA	NA	NA	NA
Male	68	170	82.2	28.5	98	150	80	70	96	NA	24	DIABETES MELLITUS, HTN	FEVER, DRY COUGH	Not Pregnant/Not Applicable	HOSPITALIZATION	7	Yes	No	NA	No	NA	TAB HCQS, TAB IVERMECTOL, INJ ENOXAPARIN, TAB DOYXCYCLINE, TAB FABIFLU, POVIDONE IODINE, TAB LIMCEE, TAB ZINCOVIT, TAB PAN, TAB PARACETAMOL, SYP LUPITUS, TOCILIZUMAB, PLASMA THERAPY, TAB MEDROL 16 MG, SYP RAPITUS, TAB LOSAR	Yes	RECOVERED	NA	DISCHARGED	Alive	Severe	Yes	Yes	No	No	No	No	No	No	No	No	No	Yes	Yes	NA	NA	NA	NA	NA
Male	70	NA	NA	NA	97.6	110	70	87	97	NA	NA	NEWLY DIAGNOSED HYPERTENSION	SORE THROAT, COUGH, ITCHING IN EYES	Not Pregnant/Not Applicable	NA	33	No	NA	NA	NA	NA	TAB VIT C 500MG, TAB ZINCOVIT 1,TAB TELMA 40 MG, TAB MEDROL 16 MG, TAB RANTAC 150 MG, TAB CILNIDIPINE 20MG, SYP LUPITUS 10 ML	NA	RECOVERED	NA	DISCHARGED	Alive	Mild	Yes	No	No	No	No	No	No	No	No	No	No	Yes	No	23.19	24.12	NA	NA	NA
Female	62	NA	NA	NA	98.4	110	70	117	64	NA	22	HTN	FEVER, DRY COUGH, SOB	Not Pregnant/Not Applicable	HOSPITALISED	16	Yes	Yes	15	Yes	16	CEFTRIAXONE, DOXY, MONOCEF, TAZACT, TOCILIZUMAB, ENOXA, SOLUMEDROL, TEICOPLANIN, CARBIMAZOLE, MIDAZ, COLISTIN, POLY B, ALBUMIN, PANTOP	Yes	DEATH	NA	DEAD	Dead	Severe	No	No	No	No	No	No	No	No	No	No	No	Yes	No	NA	NA	NA	NA	NA
Male	37	NA	NA	NA	98.6	128	77	NA	98	NA	NA	NEWLY DIAGNOSED DIABETIS MELLITUS	FEVER, COUGH WITHOUT EXPECTORATION	Not Pregnant/Not Applicable	HOSPITALISED	7	No	No	NA	No	NA	TAB HCQS, TAB AZITHROMYCIN, TAB VITAMINS, TAB MONTAIR FX, SYP LUPITUS, TAB GLIMADAY, TAB PAN, INJ TAZACT, TAB PARACETAMOL, TAB CHOLECALCIFEROL, INJ TOCILIZUMAB, INJ REMDESIVIR	No	RECOVERED	NA	DISCHARGED	Alive	Mild	No	Yes	No	No	No	No	No	No	No	No	No	No	Yes	NA	NA	NA	NA	NA
Female	69	NA	NA	NA	98	160	80	82	87	94	18	MORBID OBESITY HYPERTENSION DIABETES MELLITUS, OSA	FEVER, COUGH , BREATHLESSNESS	Not Pregnant/Not Applicable	HOSPITALISED	5	Yes	Yes	2	Yes	2	INJ TOCILIZUMAB, INJ REMDESIVIR, INJ.FENTANYL 500MCG, INJ.CORTS 40MG, INJ.AVIL, INJ.INSULIN H/R 10INJ.COVIFOR 200MG, NORAD ADR @ 25ML/HR,	Yes	DEATH	CAUSE OF DEATH: SEVERE COVID PNEUMONIA WITH ARDS WITH HYPOXIC RESPIRATORY FAILURE CYTOKINE STORM REFRACTORY SEPTIC SHOCK WITH AKI	DIED	Dead	Severe	Yes	Yes	No	No	No	No	Yes	No	No	No	No	No	Yes	NA	NA	NA	NA	NA
Male	58	NA	NA	NA	98.4	160	90	84	95	NA	NA	TYPE 2 DIABETES MELLITUS X 30 YEARS, ON INSULIN X 18YEARS, HTN X 20 YEARS, CKD V X 8 to 9 YEARS ON THRICE WEEKLY HEMODIALYSIS X 2 YEARS	COUGH	Not Pregnant/Not Applicable	NA	14	Yes	NA	NA	NA	NA	Mucinac 600mg , Rapitus 5 ml , Atorlip 10 MG , Cilcar Cilnidipine 5mg , Shelcal Calcium 500mg , Sevelamer Nefita , Orofer XT Iron 1 tab , Cresp 40mcg , Pantoprazole Pantoprazole 40mg , Lantus s/c 10 units , Novorapid s/c 12 units ,Gaviscon 5ml	NA	RECOVERED	NA	DISCHARGED	Alive	Severe	Yes	Yes	No	No	No	No	No	No	Yes	No	No	No	No	18.3	21.06	NA	NA	NA
Male	66	NA	NA	NA	100.2	150	90	76	95	NA	20	BORDERLINE DIABETIS MELLITUS, BPH	BREATHLESSNESS, FEVER, COUGH	Not Pregnant/Not Applicable	HOME ISOLATION	16	Yes	Yes	10	Yes	12	INJ TOCILIZUMAB, TAB TAMSULOSIN 0.4 MG, TAB AMLODIPINE 5 MG, SYP LUPITUS, TAB PARACETAMOL 650 MG, TAB HCQS 400 MG, CAP VIT D3(UPRISE), TAB AZITROMYCIN 500 MG, BETADINE GARGLE, INJ TAZACT 4.5GM, INJ DEXONA 6MG, INJ TRAMADOL 50 MG, INJ ONDAMSETRON 4MG, INJ SOLUMEDROL 40MG, INJ ENOXAPARIN 40MG, INJ TAZACT, INJ REMDESIVIR, INJ NORAD, INJ.FENTANYL	Yes	DEATH	CAUSE OF DEATH: COVID19 PNEUMONIA WITH HYPOXIC RESPIRATORY FAILURE, SEPSIS WITH SEPTIC SHOCK	DEATH	Dead	Severe	No	Yes	No	No	No	No	No	No	No	No	Yes	Yes	Yes	NA	NA	NA	NA	NA
Female	47	154	52	21.9	97.4	150	100	100	99	NA	22	DM, ASTHMA	FEVER, COLD, SOB	Not Pregnant/Not Applicable	HOSPITALISED	5	No	No	NA	No	NA	TAB MONTAIR, FORACORT INHALER, TAB ACETYLCYSTEINE, INJ ENOXAPARIN, TAB LIMCEE, TAB FABIFLU, INJ SOLUMEDROL, TAB ZINCOVIT, TAB GLIMEPIRIDE, TAB PAN, INJ TAZACT, POVIDONE IODINE GARGLE	No	RECOVERED	HOME ISOLATION FOR 7 DAYS	DISCHARGED ALIVE	Alive	Mild	No	Yes	No	No	No	No	Yes	No	No	No	No	Yes	Yes	NA	NA	NA	NA	NA
Male	65	NA	NA	NA	98.6	137	70	77	96	NA	19	DIABETES MELLITUS, HYPERTENSION , CHRONIC KIDNEY DISEASE, HEART DISEASE WITH TACHYARRYTHYMIA, HYPOTHYROIDISM	BREATHLESSNESS, FEVER	Not Pregnant/Not Applicable	HOSPITALIZATION	9	Yes	No	NA	No	NA	TAB VITAMINS, INJ COVIFOR, INJ ENOXAPARIN, CALCIUM POLYSTYRENE SACHET, TAB ATORVASTATIN, TAB BISOPROLOL, TAB AZEE, TAB ACETYLSALICYLIC ACID, INJ TAZACT, INJ SOLUMEDROL, FORACORT INHALER, TAB PIOGLITAZONE, TAB GLIMISAVE, TAB PAN, TAB TORASEMIDE, TAB THYROXINE SODIUM, TAB PARACETAMOL, TAB VIT C 500MG, TAB SATVIT GOLD, TAB LD BONE K2, TAB UPRISE, TAB ALLES 500 MG, BETADINE GARGLES, SYP POTKLOR, TAB …	No	RECOVERED	NA	DISCHARGED	Alive	Severe	Yes	Yes	No	No	Yes	Yes	No	No	Yes	No	No	Yes	Yes	13.14	15.24	NA	NA	NA
Male	52	172	72	24.3	98	126	70	86	95	NA	20	DM, HTN	FEVER, THROAT PAIN, BODYACHE	Not Pregnant/Not Applicable	HOSPITALISED	8	No	No	NA	No	NA	TAB TAB PIOZ,TAB FABIFLU, TAB TELMISARTAN,TAB LEVOCETRIZINE, SYRUP RAPITUS, SYRUP GAVISCON CAP SILODOSIN, TAB GLICLAZIN, TAB, METFORMIN, TAB AZITHROMYCIN, CAP BEVON, CAP CHOLECALCIFEOL, TAB ZITA PLUS, TAB EMBETA, POVIDONE IODINE GARGLE, TAN CLAVIX, TAB ATORVASTATIN, CAP GLYCERYL, TRINITRATE, TAB PARACETAMOL, TAB VITAMINS	No	RECOVERED	HOME ISOLATION FOR 7 DAYS	DISCHARGED ALIVE	Alive	Mild	Yes	Yes	No	No	No	No	No	No	No	No	No	No	Yes	NA	NA	NA	NA	NA
Male	52	NA	NA	NA	99	130	70	100	93	NA	18	DIABETES MELLITUS (RECENTLY DIAGNOSED)	SHORTNESS OF BREATH ON EXERTION FEVER ON AND OFF WEAKNESS NAUSEA	Not Pregnant/Not Applicable	Hospitalisation	8	Yes	No	NA	No	NA	TAB MONTAIR LC, INJ COVIFOR, INJ PANTOPRAZOLE, SYP LUPITUS, INJ ONDANSETRON, INJ TAZACT, TAB PARACETAMOL, TAB VITAMINS. FORACORT INHALER, INJ ENOXAPARIN, INJ SCORBIX, INJ SOLUMEDROL, TAB DYTOR	No	DISCHARGED	NA	DISCHARGED	Alive	Severe	No	Yes	No	No	No	No	No	No	No	No	No	Yes	Yes	NA	NA	NA	NA	NA
Female	89	NA	NA	NA	96.7	159	61	65	98	NA	20	- HYPERTENSION , - CORONARY DISEASE	FEVER	Not Pregnant/Not Applicable	HOSPITALISED	6	No	No	NA	No	NA	TAB HCQS, TAB AZITHROMYCIN, TAB VITAMINS, TAB AMLODAC, TAB TELMA, INJ FORPAR, TAB DEXOMETHASONE, INJ ULINASTATIN, TAB FABIFLU, INJ ENOXAPARIN, TAB PANTOPRAZOLE	No	RECOVERED	HOME QURANTINE FOR 7 DAYS	DISCHARGE	Alive	Mild	Yes	No	No	No	No	Yes	No	No	No	No	No	Yes	Yes	NA	NA	NA	NA	NA
Female	62	160	65	25.39	98.8	110	60	86	88	NA	24	HYPERTENSION, CORONARY ARTERY DISEASE	Fever, SHORTNESS OF BREATH, DRY COUGH , LOSS OF TASTE/SMELL	Not Pregnant/Not Applicable	HOSPITALISED	24	Yes	No	NA	Yes	5	INJ Solumedrol, Inj Remdesivir, Tab Dextromethorphan Lozenge, Tab Acetylcysteine, Inj Clatiplus, Inj Scorbix, Cap Uprise-D3 60K, multivitamin tablets, Tab Saccharomyces Boulardii, Tab Montair FX, Inj Enoxaparin	Yes	Alive	No	Discahrged Alive	Alive	Severe	Yes	No	No	No	No	Yes	No	No	No	No	No	Yes	Yes	NA	NA	NA	NA	NA
Male	47	169	97.1	34.07	98.6	130	76	94	NA	96	22	Hypertension,Hypothyroidism	FEVER,COUGH,SHORTNESS OF BREATH	Not Pregnant/Not Applicable	HOSPITALISATION	17	Yes	No	NA	No	NA	Tab. Ceftum ,Tab. Medrol,Tab. Pantocid,Tab. Concor,Tab. Limcee,Tab. Zincovit,Tab. Thyronorm,Tab. Dolo	Yes	RECOVERED	NA	DISCHARGED	Alive	Severe	Yes	No	No	No	Yes	No	No	No	No	No	No	Yes	No	NA	NA	NA	NA	NA
Female	75	NA	NA	NA	97.4	110	60	94	96	NA	20	CAD - POST PTCA SEIZURE DISORDER HYPERTENSION	LOSS OF APPETITE, ALTERED SENSORIUM WITH DECREASED RESPONSIVENESS	Not Pregnant/Not Applicable	HOSPITALISED	15	Yes	No	NA	Yes	13	TAB HCQS, TAB AZITHROMYCIN, TAB VITAMINS, INJ ENCLEX, TAB CLAVIX AS, INJ SCORBIX, TAB DEXAMETHASONE, INJ ONDANSETRON, INJ ESOMEPRAZOLE, INJ LEVETIRACETAM, TAB ACETYLSALICYLIC ACID, INJ ESOMEPRAZOLE, NEPHRO HP, INJ ENCLEX, INJ OPTINEURON	No	RECOVERED	NA	DISCHARGE	Alive	Severe	Yes	No	No	No	No	Yes	No	Yes	No	No	No	Yes	No	NA	NA	NA	NA	NA
Male	40	NA	NA	NA	96.4	117	60	77	95	NA	20	NA	FEVER ON AND OFF SINCE 10 DAYS, DRY COUGH SINCE 1 WEEK ASSOCIATED WITH BREATHLESSNESS.	Not Pregnant/Not Applicable	Admitted	7	Yes	No	NA	No	NA	TAB PARACETAMOL, CAP UPRISE-D3, INJ COVIFOR, INJ ENOXAPARIN, INJ SCORBIX, TAB METHYLPREDNISOLINE, SYP LUPITUS, INJ DOXYCYCLINE, INJ ULINASTATIN, INJ THIAMINE, TAB ZINCOVIT, INJ TAZACT	Yes	Discharge Alive	NA	Discharged	Alive	Severe	No	No	No	No	No	No	No	No	No	No	No	Yes	Yes	NA	NA	NA	NA	NA
Female	61	NA	NA	NA	96.6	145	87	81	99	NA	NA	HYPERTENSION	CHEST PAIN, FEVER	Not Pregnant/Not Applicable	HOSPITALIZATION	7	No	No	NA	No	NA	TAB HCQS, TAB AZITHROMYCIN, TAB VITAMINS, CAP CHOLECALCIFEROL, TAB APLRAZOLAM, TAB DEXAMETHASONE, TAB PANTOCID, TAB PARACETAMOL, TAB OLMESARTAN, TAB FABIFLU, TAB PANTOP 40 MG, TAB VIT C 500MG, TAB A TO B, Tab. Petril 0.5mg	No	RECOVERED	NA	DISCHARGED	Alive	Mild	Yes	No	No	No	No	No	No	No	No	No	No	Yes	Yes	24.13	27.91	NA	NA	NA
Female	64	NA	NA	NA	98	130	80	78	96	NA	18	NA	FEVER,COUGH,SORE THROAT	Not Pregnant/Not Applicable	HOSPITALISED	9	Yes	No	NA	Yes	4	TAB HCQS, TAB AZITHROMYCIN, TAB VITAMINS, INJ SOLUMEDROL, INJ ENOXAPARIN, INJ FORPAR-XP, TAB PAN 40 MG, CAP BECOSULES-Z, SYP LUPITUS, TAB PARACETAMOL	Yes	RECOVERED	NA	DISCHARGE	Alive	Severe	No	No	No	No	No	No	No	No	No	No	No	Yes	No	NA	NA	NA	NA	NA
Male	61	NA	NA	NA	96.6	138	70	70	96	NA	NA	DIABETES MELLITUS ON REGULAR TREATMENT . HISTORY OF HIGLY ALLERGIC TO PENICILLIN+	ON OFF FEVER , MILD COUGH AND NAUSEA	Not Pregnant/Not Applicable	Hospitalization	7	No	No	NA	No	NA	TAB HCQS, TAB AZITHROMYCIN, TAB VITAMINS, TAB FABIFLU, TAB ME12 OD, CAP VIZYLAC, TAB DEXAMETHASONE, TAB JANUMET, CAP PANTOCID DSR, POVIDONE IODINE, INJ ENOXAPARIN, TAB A TO Z, TAB PARACETAMOL, TAB ONDANSETRON	No	RECOVERD	HOME QURANTINE FOR 7 DAYS	DISCHARGED	Alive	Mild	No	Yes	No	No	No	No	No	No	No	No	No	Yes	Yes	NA	NA	NA	NA	NA
Male	72	NA	NA	NA	95.6	133	64	72	96	NA	20	- DIABETES MELLITUS - CAD - 70% BLOCKAGE	LOSS OF APPETITE, WEAKNESS AND COUGH	Not Pregnant/Not Applicable	HOSPITALISATION	13	Yes	No	NA	Yes	3	TAB HCQS, TAB AZITHROMYCIN, TAB VITAMINS, TAB METOPROLOL, CAP RAMIPRIL, INJ DEXAMETHASONE, TAB GLYCERYL TRINITRATE, CAP ECOSPRIN, INJ LANTUS, INJ ENOXAPARIN, TAB ATORVASTATIN, INJ PANSEC, TAB UDILIV, INJ COVIFOR, INJ NOVORAPID, POVIDONE IODINE GARGLE, SYP RAPITUS	Yes	RECOVERED	NA	DISCHARGED	Alive	Severe	No	Yes	No	No	No	Yes	No	No	No	No	No	Yes	Yes	NA	NA	NA	NA	NA
Female	33	NA	NA	NA	98.3	120	82	86	96	NA	20	NIL	FEVER, COUGH, THROAT IRRITATION, WEAKNESS, DIZZINESS, MILD EXERTIONAL DYSPNEA	Not Pregnant/Not Applicable	HOSPITALIZATION	10	No	No	NA	No	NA	CAP PAN-D, INJ SOLUMEDROL, TAB FABIFLU, TAB ZINCOVIT, TAB LIMCEE, INJ TAZACT, POVIDONE IODINE GARGLE, SYP GRINLINTUS, TAB PARACETAMOL, TAB URSODEOXYCHOLIC ACID 300MG, TAB PANTOP 40 MG	No	RECOVERED	NA	DISCHARGED	Alive	Mild	No	No	No	No	No	No	No	No	No	No	No	Yes	Yes	NA	NA	NA	NA	NA
Male	64	NA	NA	NA	98.6	150	70	88	98	NA	18	ASTHMA	COUGH , FEVER , SHEVERING	Not Pregnant/Not Applicable	HOSPITALISED	11	No	No	NA	No	NA	TAB FABIFLU, TAB TELMA, INJ SCORBIX, INJ ONDANSETRON, INJ CEFTRIAXONE, INJ THIAMINE, INJ ESOZ, INJ ENOXAPARIN, TAB DOXYCYCLINE	No	Alive	No	Discahrged Alive	Alive	Mild	No	No	No	No	No	No	Yes	No	No	No	No	No	Yes	NA	NA	NA	NA	NA
Male	58	NA	NA	NA	98.4	130	75	80	98	NA	20	DIABETES MELLITUS TYPE 2, HYPERTENSION	FEVER	Not Pregnant/Not Applicable	HOSPITALIZATION	10	Yes	No	NA	No	NA	TAB VITAMINS, TAB LINAGLIPTIN, TAB AMLODAC, CAP BEVON, INJ NOVORAPID FLEXPEN, INJ ENOXAPARIN, TAB TELMISARTAN, TAB VOGLIBOSE, TAB AMARYL M2, TAB FABIFLU, TAB RABEPRAZOLE, TAB PARACETAMOL, CAP ECOSPRIN AV, TAB IVERMECTOL, INJ LANTUS, TAB VIT C 500MG, TAB SATVIT GOLD, TAB LD BONE K2, SYP AQUASHINE, TAB ALLES 500 MG , TAB MONTEFLOW, CAP PENRAB, TAB IVABRADINE 5MG	No	RECOVERED	NA	DISCHARGED	Alive	Severe	Yes	Yes	No	No	No	No	No	No	No	No	No	No	Yes	NA	NA	NA	NA	NA
Male	69	NA	NA	NA	98.8	128	82	98	96	NA	NA	HYPERTENSION ,DIABETES MELLITUS	BODYACHE, COUGH AND DEVELOPED SHORTNESS OF BREATH	Not Pregnant/Not Applicable	NA	12	Yes	NA	NA	NA	NA	TAB VIT C 500MG, TAB SATVIT GOLD 1, TAB LD BONE K2 1,TAB UPRISE 60,000 UNITS,TAB ALLES 500 MG, TAB METHYL PRED 8 MG, TAB RANITIDINE 150 MG	NA	RECOVERED	NA	DISCHARGED	Alive	Severe	Yes	Yes	No	No	No	No	No	No	No	No	No	No	No	25.41	25.24	NA	NA	NA
Male	76	168	75	26.63	98.6	115	70	88	NA	98	20	" Hypertension since 20 years " Hypothyroidism since 15 years " BPH " Secondary Hyperparathyroidism	COUGH, FEVER, LOSS OF APPPETITE	Not Pregnant/Not Applicable	HOSPITALISED	11	Yes	No	NA	Yes	8	Inj. Tocilizumab, SOLUMEDROL 40 MG, AMLODIPINE 5 MG, TAZACT,	Yes	RECOVERED	NA	DISCHARGE	Alive	Severe	Yes	No	No	No	Yes	No	No	No	No	No	Yes	Yes	No	NA	NA	NA	NA	NA
Female	78	NA	NA	NA	94	110	65	90	96	NA	22	HYPOTHYROID, URTICARIA, CHOLECYSTECTOMY	COUGH WITH EXPECTORANT	Not Pregnant/Not Applicable	HOSPITALISED	8	No	No	NA	No	NA	TAB ZINCOVIT, TAB THYROXINE SODIUM, TAB HYDROZINE, SYP BROZEDEX, TAB LIMCEE, TAB DEXAMETHASONE, TAB FOLVITE, CAP BECOSULES, INJ DALTEPARIN, TAB ONDANSETRON, TAB DOMPERIDONE, TAB PANTOCID, TAB ACETYLCYSTEINE, TAB MONTAIR FX	No	RECOVERED	HOME ISOLATION FOR 7 DAYS	DISCHARGED ALIVE	Alive	Mild	No	No	No	No	Yes	No	No	No	No	Yes	Yes	Yes	No	NA	NA	NA	NA	NA
Female	32	NA	NA	NA	98.6	120	70	80	99	NA	22	NIL	FEVER, SORE THROAT, MILD COUGH, GENERALISED BODYACHE	Not Pregnant/Not Applicable	HOSPITALIZATION	7	No	No	NA	No	NA	TAB HCQS, TAB AZITHROMYCIN, TAB VITAMINS, CAP UPRISE-D3 60K, TAB PAN, TAB FABIFLU, POVIDONE IODINE GARGLE, TAB PARACETAMOL, SYP LUPITUS, OTRIVIN FAST RELIEF,TAB VIT C 500MG, TAB ZINCOVIT, TAB PAN 40 MG,	No	RECOVERED	NA	DISCHARGED	Alive	Mild	No	No	No	No	No	No	No	No	No	No	No	No	Yes	NA	NA	NA	NA	NA
Female	55	170	93.8	32.53	98.4	134	76	98	96	NA	20	NA	FEVER	Not Pregnant/Not Applicable	HOSPITALISED	7	No	No	NA	No	NA	TAB HCQS, TAB AZITHROMYCIN, TAB VITAMINS, INJ SOLUMEDROL, TAB FABIFLU, INJ TAZACT, TAB PANTOPRAZOLE	No	RECOVERED	NA	DISCHARGE	Alive	Mild	No	No	No	No	No	No	No	No	No	No	No	Yes	Yes	NA	NA	NA	NA	NA
Female	70	NA	NA	NA	98	140	80	90	96	NA	20	DIABETES MELLITUS, HTN	FEVER,HIGH GRADE, ON AND OFF SINCE 2 DAYS ASSOCIATED WITH BREATHLESSNESS SOB SINCE 2 DAYS	Not Pregnant/Not Applicable	HOSPITALISATION	15	Yes	No	NA	No	NA	INJ COVIFOR, INJ SOLUMEDROL, INJ ENOXAPARIN, TAB ROSUVASTATIN, INJ TAZACT, TAB METFORMIN OD, INJ ACTRAPID, TAB PARACETAMOL, TAB FABIFLU, SYP LUPITUS, TAB PAN, POVIDONE IODINE, TAB ZINCOVIT, TAB LIMCEE, TAB EPALRESTAT SR, TAB FEBUXOSTAT, TAB OLMESARTAN, IV FLUIDS, TAB ZOLPIEDEM	No	DISCHARGED	NA	DISCHARGED	Alive	Severe	Yes	Yes	No	No	No	No	No	No	No	No	No	Yes	Yes	NA	NA	NA	NA	NA
Male	58	175	80	26.18	98.6	140	80	102	96	NA	19	HYPERTENSION	BREATHLESSNESS, LOSS OF TASTE	Not Pregnant/Not Applicable	HOSPITALIZATION	7	No	No	NA	No	NA	TAB HCQS, TAB AZITHROMYCIN, TAB VITAMINS, INJECTION PARACETAMOL, INJECTION COVIFOR, INJECTION ESOMEPRAZOLE, INJECTION SOLUMDEROL, INJECTION THIAMINE, INJECTION SCORBIX, SYRUP RAPITUS, INJECTION ENOXAPARIN, INJECTION SPECIPIME, TAB ZINCOVIT, INJ ENOXAPARIN, TAB FABIFLU, INJECTION DOXYCYCLINE, TAB LIMCEE, TAB MEDROL 16MG	No	RECOVERED	NA	DISCHARGED	Alive	Mild	Yes	No	No	No	No	No	No	No	No	No	No	Yes	Yes	NA	NA	NA	NA	NA
Male	67	NA	NA	NA	NA	160	90	80	NA	96	36	DM, HTN, CAD- TVD, CKD(SINGLE KIDNEY)	FEVER,SHORTNESS OF BREATHING	Not Pregnant/Not Applicable	HOSPITALISATION	17	Yes	Yes	1	Yes	17	INJ FORPAR, INJ REMDESIVIR (D5/D5), TOCULIZUMAB	Yes	DEATH	CAUSE OF DEATH: COVID PNEUMINIA WITH HYPOXIC RESPIRATORY FAILURE PULMONARY EMBOLISM WITH SEPSIS	DEATH	Dead	Severe	Yes	Yes	No	No	No	Yes	No	No	Yes	No	No	No	Yes	26.5	26.98	NA	NA	NA
Male	66	148	67	31	97.8	110	70	78	98	NA	20	CORONARY ARTERY DISEASE - POST PTCA DIABETES MELLITUS	FEVER HIGH GRADE ASSOCIATED WITH CHILLS, ABDOMINAL PAIN IN LOWER ABDOMEN	Not Pregnant/Not Applicable	HOSPITALISED	14	Yes	No	NA	No	NA	REMDESIVIR, TAB HCQS, TAB AZITHROMYCIN, TAB VITAMINS, TAB PREDNISOLONE, TAB GALVUS MET, INJ LANTUS, TAB ACETYLSALICYLIC ACID, TAB PLAVIX, TAB ROSUVASTATIN, SYP LUPITUS, TAB PARACETAMOL ,FABIFLU	Yes	RECOVERED	SEPSIS(BLOOD CULTURE-STAPHYLOCOCCUS HOMINIS)	DISCHARGE	Alive	Severe	No	Yes	No	No	No	Yes	Yes	No	No	No	Yes	Yes	Yes	NA	NA	NA	NA	NA
Male	51	NA	NA	NA	98.7	130	80	94	98	NA	18	EPILEPSY	FEVER ,VOMITING, ORAL INTAKE DECREASED	Not Pregnant/Not Applicable	HOSPITALISED	11	Yes	No	NA	Yes	5	INJ DEXA AND CLEXANE, TAB HCQS, TAB AZITHROMYCIN, TAB VITAMINS, TAB TOPIRAMATE, TAB CARBAMAZEPINE, TAB CLOBAZAM, TAB LACOSAMIDE, TAB DOMPERIDONE DT, SYP GAVISCON, TAB PAN D, TAB PARACETAMOL, INJ ONDANSETRON, REMDESIVIR	Yes	RECOVERED	NA	DISCHARGE	Alive	Severe	No	No	No	No	No	No	No	Yes	No	No	No	No	Yes	NA	NA	NA	NA	NA
Female	28	163	63	23.76	98.2	130	80	97	97	NA	21	NIL	FEVER, SHORTNESS OF BREATH ON MILD EXERTION, HEADACHE, COUGH WITH EXPECTORATION, DIARRHEA	Not Pregnant/Not Applicable	HOSPITALIZATION	17	No	No	NA	No	NA	TAB IVERMECTOL, TAB HCQS, INJ SCORBIX, SYP LUPITUS, TAB PARACETAMOL, POVIDONE IODINE, INJ ENOXAPARIN, TAB LIMCEE, TAB ZINCOVIT, INJ PANTOPRAZOLE, INJ THIAMINE, INJ CEFUROXIME, TAB FABIFLU, TA DEXAMETHASONE, TAB RANITIDINE 150MG, TAB D3	No	RECOVERED	NA	DISCHARGED	Alive	Mild	No	No	No	No	No	No	No	No	No	No	No	Yes	Yes	NA	NA	NA	NA	NA
Female	26	NA	NA	NA	97.7	124	80	112	97	NA	NA	NO	FEVER, COUGH WITH MINIMAL EXPECTORATION	Not Pregnant/Not Applicable	NA	10	No	NA	NA	NA	NA	TAB ZINCOVIT, TAB PARACETAMOL, TAB PANTOPRAZOLE, TAB LIMCEE, CALCIROL SATCHET, POVIDONE IODINE	NA	RECOVERED	NA	DISCHARGED	Alive	Mild	No	No	No	No	No	No	No	No	No	No	No	No	No	22.23	24.02	NA	NA	NA
Male	79	NA	NA	NA	98.7	130	70	78	97	NA	20	SOME NEURO SURGERY - ? INTRACEREBRAL BLEED -- RECORDS NOT AVIALABLE - 1 AND HALF YEARS BEFORE , HISTORY OF NON HODGEKINS LYMPHOMA - TREATED WITH CHEMOTHERAPY - 12 YEARS BEFORE.	COUGH WITH SPUTUM,GENERALISED MALAISE	Not Pregnant/Not Applicable	HOSPITALISED	13	No	No	NA	No	NA	TAB HCQS, CAP CHOLECALCIFEROL, TAB ROSUVASTATIN, INJ ENOXAPARIN, TAB JANUMET, CAP ANTIFLU, SYP LUPITUS, CAP PAN D, TAB IVERMECTOL, POVIDONE IODINE, TAB ZINCOVIT, TAB LIMCEE	No	RECOVERED	HOME QURANTINE FOR 7 DAYS	DISCHARGE	Alive	Mild	No	No	Yes	No	No	No	No	Yes	No	No	Yes	No	Yes	26.83	28.52	NA	NA	NA
Female	64	150	62	27.61	98.5	146	85	88	97	NA	18	TYPE-2 DIABETES MELLITUS, HYPOTHYROIDISM	MYALGIA, GENERALIZED WEAKNESS, LETHARGY	Not Pregnant/Not Applicable	HOSPITALIZATION	7	No	No	NA	No	NA	TAB ZINCOVIT, TAB. LIMCEE, INJ LANTUS,TAB. JANUMET,TAB. THYRONORM, TAB PARACETAMOL, TAB FABIFLU (STARTED ON 15/07/2020), TAB. AMLODIPINE, TAB. TELMA, SYP RAPITUS,	No	RECOVERED	NA	DISCHARGED	Alive	Mild	No	Yes	No	No	Yes	No	No	No	No	No	No	No	Yes	30.62	34.66	NA	NA	NA
Female	44	162.2	61.4	23.39	97.4	100	60	68	100	NA	18	NA	FEVER	Not Pregnant/Not Applicable	HOSPITALISATION	11	No	No	NA	No	NA	TAB ZINCOVIT, TAB HCQS, INJ PANTOPRAZOLE, INJ DOXYCYCLINE, TAB IVERMECTOL, SYP RAPITUS, TAB LIMCEE, INJ ENOXAPARIN, INJ PARACETAMOL, INJ SPECIPIME, TAB PARACETAMOL, TAB FABIFLU, TAB CHOLECALCIFEROL	No	RECOVERED	NA	DISCHARGED	Alive	Mild	No	No	No	No	No	No	No	No	No	No	No	No	Yes	NA	NA	NA	NA	NA
Female	65	NA	NA	NA	100	120	70	108	96	NA	22	DIABETES MELLITUS SINCE 2000, HYPERTENSION SINCE 2000, CAD - POST PTCA IN 2000	FEVER WITH CHILLS AND RIGORS, LOOSE MOTION	Not Pregnant/Not Applicable	HOSPITALIZATION	36	Yes	Yes	13	Yes	29	TAB LIMCEE,TAB. ZINCOVIT, TAB ATORVASTATIN, INJ METHYLPREDNISOLONE, INJ NOVORAPID, TAB RAMIPRIL, TAB S AMLODIPINE, INJ ENOXAPARIN, TAB FABIFLU, TAB PARACETAMOL, TAB PANTOPRAZOLE, INJ CEFTRIAXONE, TAB GLIZID TOTAL, ENSURE, PLUS, PHYSIOMER NASAL SPRAY, INJ ACTRAPID FLEXPEN, INJ LANTUS, TAB PIRFENEX, INJ ENCLEX INJ. TOCILIZUMAB, INJ. REMDESIVIR, 2 UNITS CONVALESCENT PLASMA, INJ. ALTEPLASE, CORDARONE…	Yes	RECOVERED	RESPIRATORY FAILURE, SUBMASSIVE PULMONARY EMBOLISM, NEW ONSET ATRIAL FIBRILLATION WITH FAST VENTRICULAR RATE (SETTLED), UTI WITH SEPSIS	DISCHARGED	Alive	Severe	Yes	Yes	No	No	No	Yes	No	No	No	No	No	Yes	Yes	NA	NA	NA	NA	NA
Male	72	NA	NA	NA	97.3	150	90	92	92	NA	24	HTN, CKD	FEVER, SOB, SORE THROAT, BODYACHE	Not Pregnant/Not Applicable	HOSPITALISED	9	No	No	NA	No	NA	TAB CILACAR, INJ SOLUMEDROL, INJ ENOXAPARIN, TAB. DOMSTAL	No	RECOVERED	HOME ISOLATION FOR 7 DAYS	DISCHARGED ALIVE	Alive	Mild	Yes	No	No	No	No	No	No	No	Yes	No	No	Yes	No	NA	NA	NA	NA	NA
Female	69	NA	NA	NA	98	128	76	93	94	NA	20	HYPOTHYROIDISM	FEVER,LOOSE STOOL,SORE THROAT,BODYACHE	Not Pregnant/Not Applicable	HOSPITALISED	7	No	No	NA	No	NA	TAB HCQS, TAB AZITHROMYCIN, TAB VITAMINS, TAB PANTOPRAZOLE, TAB THYROXINE SODIUM, POVIDONE IODINE GARGLE, SYP LUPITUS, TAB FABIFLU, TAB PARACETAMOL,TAB AZEE	No	RECOVERED	NA	DISCHARGE	Alive	Mild	No	No	No	No	Yes	No	No	No	No	No	No	No	Yes	NA	NA	NA	NA	NA
Male	74	NA	NA	NA	98	140	80	100	80	95	20	COPD, DM, HTN, POST TURP, TB---> POTT'S SPINE	DRY COUGH, SOB	Not Pregnant/Not Applicable	HOSPITALIZATION	26	Yes	Yes	1	Yes	7	NEB WITH DUOLIN, SYP GRILINCTUS, INJ. SOLUMEDROL 40 MG, INJ. ENCLEX 40 MG, INJ. REMDESIVIR, INJ. TAZACT 4.5 GM, INJ. HUMAN ACTRAPID, INJ. LANTUS, AMBROXOL, CLOTRIMAZOLE, CROCIN 650MG, DISOD HYDROGEN CITRATE UD 1.4GM, LOOZ 200ML, POVIDONE IODINE UD GARGLE, PROPRANOLOL, SCORBIX 1.5GM, ZINCOVIT TAB, METHYLPREDNISOLONE UD 16MG, FORPAR XP INJ 2.25, INJ TEICOPLANIN 400 MG, INJ NOVORAPID, NORAD, LEVOSAL…	Yes	DEATH	CAUSE OF DEATH--REFRACTORY SEPTIC SHOCK WITH MULTIORGAN FAILURE	DEATH	Dead	Severe	Yes	Yes	No	No	No	No	Yes	No	No	No	Yes	Yes	Yes	NA	NA	NA	NA	NA
Male	63	NA	NA	NA	98.3	110	82	84	96	NA	NA	HYPOTHYROIDISM	FEVER	Not Pregnant/Not Applicable	NA	5	No	NA	NA	NA	NA	TAB HCQS, TAB AZITHROMYCIN, TAB VITAMINS, TAB FABIFLU, INJ ENOXAPARIN, POVIDONE IODINE GARGLE, CAP PAN-D	NA	RECOVERED	NA	DISCHARGED	Alive	Mild	No	No	No	No	Yes	No	No	No	No	No	No	No	Yes	25.21	27.41	NA	NA	NA
Male	50	NA	NA	NA	98	124	90	80	99	NA	20	NO	FEVER	Not Pregnant/Not Applicable	HOSPITALISED	12	No	No	NA	No	NA	TAB HCQS, TAB VITAMINS, TAB FABIFLU, SYP LUPITUS, TAB AUGMENTIN, TAB PARACETAMOL, TAB FABIFLU, TAB SHELCAL, CAP UPRISE D3	No	RECOVERED	HOME QURANTINE FOR 7 DAYS	DISCHARGE	Alive	Mild	No	No	No	No	No	No	No	No	No	No	No	No	Yes	NA	NA	NA	NA	NA
Male	53	NA	125	NA	97	140	90	107	80	94	28	OBESITY HTN, CHRONIC ANAL FISSURE	FEVER, SOB	Not Pregnant/Not Applicable	HOSPITALISED	44	Yes	Yes	1	Yes	29	INJ TEICOPLANIN 600MG, INJ AMPHOTERICIN 300 MG, INJ CLEXANE 0.8 MG, INJ MEROPENEM, LINEZOLID SOLUMEDROL, POSACONAZOLE/LINID, DOXYCYCLINE	No	RECOVERED	TYPE 1 RESP FAILURE	DISCHARGED	Alive	Severe	Yes	No	No	No	No	No	No	No	No	No	Yes	Yes	No	NA	NA	NA	NA	NA
Male	59	NA	NA	NA	97.8	130	70	91	90	NA	NA	TYPE 2 DIABETES MELLITUS PRESENTED IN DIABETIC KETOACIDOSIS	FEVER, COUGH, GENERALIZED WEAKNESS, SHORTNESS OF BREATH	Not Pregnant/Not Applicable	NA	8	Yes	NA	NA	NA	NA	TAB VIT C 500MG, TAB ZINCOVIT 1, TAB. CROCIN, SYP CREMAFFIN 30 ML, INJ LANTUS 14 UNITS, CALCIROL SATCHET 60000 UNITS,TAB MEDROL 8MG, TAB RANTAC 150 MG, TAB GALVUS MET 50 per 1000 MG, SYP RAPITUS SUGAR FREE 10ML	NA	RECOVERED	NA	DISCHARGED	Alive	Severe	No	Yes	No	No	No	No	No	No	No	No	No	Yes	No	25.19	28.57	NA	NA	NA
Male	34	154	95	40.14	98	140	73	104	92	96	20	NO	FEVER, DRY COUGH, BREATHLESSNESS	Not Pregnant/Not Applicable	HOME ISOLATION	11	Yes	No	NA	No	NA	INJ SOLUMEDROL, INJ COVIFOR, TAB ZINCOVIT, TAB AZEE, TAB PANTOPRAZOLE, POVIDONE IODINE, TAB MONTAIR FX, TAB LIMCEE, TAB PARACETAMOL, INJ ENOXAPARIN, TAB UDILIV, CAP METHYLCOBALAMINE, SYP LUPITUS, TAB IVERMECTOL, TAB ACETYLCYSTEINE, DUOLIN INHALER, TAB ABPHYYLLINE SR, STREPSILS GINGER LOZENGE, LIDOCAINE, TAB SUPRACAL	No	RECOVERED	NA	DISCHARGED	Alive	Severe	No	No	No	No	No	No	No	No	No	No	No	Yes	Yes	NA	NA	NA	NA	NA
Male	58	NA	NA	NA	96.6	113	74	70	97	NA	22	ALLERGIC BRONCHITIS	FEVER, LOOSE MOTIONS, DRY COUGH AND SORE THROAT	Not Pregnant/Not Applicable	HOSPITALISED	9	No	No	NA	No	NA	TAB FABIFLU 1800, INJ ENOXAPARIN, INJ COVIFOR, TAB PANTOPRAZOLE, SYP LUPITUS, TAB LIMCEE, TAB ZINCOVIT,POVIDONE IODINE, FORACORT 200 2 PUFFS	No	DISCHARGED	NA	DISCHARGED	Alive	Mild	No	No	No	No	No	No	Yes	No	No	No	No	No	Yes	NA	NA	NA	NA	NA
Male	43	NA	NA	NA	97	113	76	86	88	96	22	Nil	THROAT IRRITATION AND COUGH, FEVER, HEADACHE	Not Pregnant/Not Applicable	HOSPITALISED	16	Yes	No	NA	No	NA	INJ COVIFOR, TAB PANTOPRAZOLE, TAB MOTAIR LC, INJ ENOXAPARIN, TAB DEXAMETHASONE, INJ ULINASTATIN, INJ CLATIPLUS, INJ SCORBIX, TAB ACETYLSALICYLIC ACID, POVIDONE IODINE GARGLE, TAB PARACETAMOL, TAB HEADSET	Yes	DISCHARGED	STRICT HOME ISOLATION AS ADVISED (SEPARATE INSTRUCTION GIVEN) FOR 7 DAYS	DISCHARGED	Alive	Severe	No	No	No	No	No	No	No	No	No	No	No	Yes	Yes	NA	NA	NA	NA	NA
Male	60	NA	NA	NA	98.2	122	82	102	90	NA	38	DIABETES MELLITUS	FEVER, COUGH AND SHORTNESS OF BREATH	Not Pregnant/Not Applicable	HOSPITALISED	6	Yes	Yes	4	Yes	5	TAB. ELIQUIS 5 MG, TAB BEVON, CEFEPIME AND TAZOBACTA, SOLUMEDROL AND ENOXAPARIN, TAB VITAMINS, INJ COVIFOR, INJ LANTUS, INJ FORAPAR XP, SUS SOLUMEDROL, INJ ENOXAPARIN, INJ RANITIDINE, INJ SCORBIX, INJ ERTAPENEM,	Yes	Discharged	No	Discharged	Alive	Severe	No	Yes	No	No	No	No	No	No	No	No	No	Yes	Yes	NA	NA	NA	NA	NA
Female	62	NA	NA	NA	97.6	150	84	70	80	97	22	HYPERTENSION, CAD	Fever, Cough	Not Pregnant/Not Applicable	HOSPITALISED	9	Yes	No	NA	Yes	2	TAB PARACETAMOL, TAB PAN, INJ TAZACT, TAB FABIFLU, TAN LIMCEE, TAB ZINCOVIT, TAB HCQS, SYP LUPITUS, POVIDONE IODINE, INJ ENOXAPARIN, INJ SOLUMEDROL, INJ CLARITHROMYCIN	No	DISCHARGED	STRICT HOME ISOLATION for 7 DAYS	DISCHARGED	Alive	Severe	Yes	No	No	No	No	Yes	No	No	No	No	No	Yes	Yes	22.82	23.99	NA	NA	NA
Male	66	NA	NA	NA	98.4	130	70	79	96	NA	20	HYPERTENSION	FEVER, SHORTNESS OF BREATH AND DRY COUGH	Not Pregnant/Not Applicable	HOSPITALISED	15	Yes	Yes	NA	No	NA	TAB PANTOPRAZOLE, TAB MONTAIR FX, TAB AZEE, INJ SOLUMEDROL, TAB LIMCEE, TAB ZINCOVIT, INJ TAZACT, TAB ROSUVASTATIN, TAB OMLESARTAN, INJ COVIFOR, INJ ENOXAPARIN AND OTHER SYMPTOMATIC MANAGEMENT.	No	RECOVERED	HOME QUARANTINED FOR 7 DAYS	DISCHARGED	Alive	Severe	Yes	No	No	No	No	No	No	No	No	No	No	Yes	Yes	NA	NA	NA	NA	NA
Male	63	153	52	NA	97.2	150	74	84	92	95	20	NA	SHORTNESS OF BREATH, COUGH,FEVER	Not Pregnant/Not Applicable	HOSPITALISATION	14	Yes	No	NA	Yes	7	CAP UPRISE D3, INJ SCORBIX, INJ SOLUMEDROL--> TAB. MEDROL, INJ ENOXAPARIN,INJ. REMDESIVIR, TAB ZINCOVIT, TAB RANITIDINE, INJ MEROPENEM,POVIDONE IODINE,TOCILIZUMAB	Yes	RECOVERED	NA	DISCHARGED	Alive	Severe	No	No	No	No	No	No	No	No	No	No	No	Yes	Yes	NA	NA	NA	NA	NA
Male	57	NA	NA	NA	101	135	90	102	NA	NA	NA	DIABETES MELLITUS, HYPERTENSION, CORONARY ARTERY DISEASE POST PTCA ON FEB 2020	SHORTNESS OF BREATH AND FEVER	Not Pregnant/Not Applicable	NA	12	No	NA	NA	NA	NA	TAB PRASUGREL, TAB ACETYLSALICYLIC ACID-DS, INJ RANITIDINE, INJ SCORBIX, INJ COVIFOR, INJ TORASEMIDE, TAB CARCA, INJ SOLUMEDROL, INJ TAZACT, INJ MEROPENEM, INJ TEICOPLANIN, INJ TOCILIZUMAB, INJ ENOXAPARIN	NA	RECOVERD	NA	DISCHARGED	Alive	Mild	Yes	Yes	No	No	No	Yes	No	No	No	No	No	Yes	Yes	19.83	22.82	NA	NA	NA
Male	65	162	59.6	22.76	98.4	125	71	76	97	97	18	HYPERTENSION,CAD WITH CARDIOMEGALY	PAIN ABDOMEN, VOMITINGS,, BREATHLESSNESS	Not Pregnant/Not Applicable	HOSPITALISED	17	Yes	Yes	3	Yes	14	NORAD, ADRRENALINE, TAZACT, POLY B/AMPHO, INJ DYTOR 20 MG, INJ FENTANYL 40 MCG , INJ PAN 40 M, INJ EMSET 4MG , HCQ, MONOCEF,	No	DEATH	ACUTE PANCREATITIS WITH COVID 19 PNEUMONIA CAUSE OF DEATH: HYPOXIC REPSIRATORY FAILURE WITH SEPTIC SHOCK, 2 UNIT PRBC IN VIE OF DROP IN HB.	DEATH	Dead	Severe	Yes	No	No	No	No	Yes	No	No	No	No	No	No	No	28.64	31.64	NA	NA	NA
Female	49	NA	NA	NA	98	120	70	90	98	NA	NA	SARCOIDOSIS	NO COMPLAINT	Not Pregnant/Not Applicable	HOSPITALIZATION	3	No	No	NA	No	NA	TAB VITAMINS, INJ ENOXAPARIN, CAP BEVON, CAP PANTOP DSR, TAB ACETYLCYSTEINE, POVIDONE IODINE GARGLES, FORACORT INHALER, TAB MONTAIR FX	No	RECOVERED	NA	DISCHARGED	Alive	Mild	No	No	No	No	No	No	Yes	No	No	No	No	No	No	NA	NA	NA	NA	NA
Male	65	NA	NA	NA	98.4	140	90	103	77	94	26	NIL	FEVER, SHORTNESS OF BREATH	Not Pregnant/Not Applicable	HOSPITALIZATION	14	Yes	No	NA	Yes	11	TAB VITAMINS, TAB PARACETAMOL, POVIDONE IODINE GARGLE,TAB ACALABRUTINIB, TAB RANTAC, TAB ULTRACET, METHYLPREDNISOLONE, REMDESIVIR, ZINCOVIT, TAB LIMCEE, SOFTOVAC, INJ ENOXAPARIN , SYP LUPITUS, INJ. HUMAN ACTRAPID, TAB ZINCOVIT, TAB METHYLPREDNISOLONE 16MG, TAB ULTRACET, SYP LOOZ, TAB. MEDROL 16 MG	Yes	RECOVERED	NA	DISCHARGED	Alive	Severe	No	No	No	No	No	No	No	No	No	No	No	Yes	Yes	NA	NA	NA	NA	NA
Male	54	NA	NA	NA	98	140	92	103	85	87	22	nil	Fever, Cough	Not Pregnant/Not Applicable	HOSPITALISED	24	Yes	Yes	13	Yes	22	INJ COVIFOR, INJ ESOMEPRAZOLE, INJ SCORBIX, INJ ENOXAPARIN,INJ TEICOPLANIN, INJ POLYMYXIN B, INJ TOCLIZUMAB, TAB ACALBRUTINIB, INJ MAGNEX, INJ SOLUMEDROL, SYP LEVODROPROPIZINE, IV FLUID, INJ MAGNEX, TAB ZINCOVIT, INJ DOXYCYCLINE, INJ PARACETAMOL, TAB CROCIN, TAB MEDROL	Yes	DISCHARGED	STRICT HOME ISOLATION AS ADVISED (SEPARATE INSTRUCTION GIVEN) FOR 7 DAYS	DISCHARGED	Alive	Severe	No	No	No	No	No	No	No	No	No	No	No	Yes	Yes	21.04	22.2	NA	NA	NA
Female	47	NA	NA	NA	97.2	124	68	96	97	NA	20	DM, ASTHMA	FEVER,SORE THROAT,SEVERE GENERALISED MALAISE	Not Pregnant/Not Applicable	HOSPITALISED	6	No	No	NA	No	NA	TAB HCQS, TAB AZITHROMYCIN, TAB VITAMINS, CAP UPRISE-D3, CAP OSELTAMIVIR, TAB PANTOPRAZOLE, SYP LUPITUS, POVIDONE IODINE GARGLE	No	RECOVERED	IRON DEFICIENCY ANEMIA	DISCHARGE	Alive	Mild	No	Yes	No	No	No	No	Yes	No	No	No	No	No	No	NA	NA	NA	NA	NA
Male	82	NA	NA	NA	98.6	130	70	100	88	NA	26	NO	FEVER SINCE 10 DAYS, COUGH SINCE 10 DAYS, BREATHLESSNESS SINCE 4-5 DAYS	Not Pregnant/Not Applicable	HOSPITALISATION	9	Yes	Yes	8	Yes	9	INJ REMDESIVIR, FORPAR, SOLUMEDROL, INJ. CLEXANE, INJ. MEROPENEM,	Yes	DIED	NA	DIED	Dead	Severe	No	No	No	No	No	No	No	No	No	No	No	Yes	Yes	NA	NA	NA	NA	NA
Female	58	NA	NA	NA	97.8	135	83	79	98	NA	20	- HYPERTENSION, HYPOTHYROIDISM,DIABETES MELLITUS	FEVER, BODY PAIN AND WEAKNESS	Not Pregnant/Not Applicable	HOSPITALISATION	7	No	No	NA	No	NA	TAB THYRONORM, INJ SOLUMEDROL, INJ COVIFOR, INJ ENOXAPARIN, TAB PANTOCID, TAB LIMCEE, TAB ONDANSETRON, TAB PARACETAMOL, TAB ONDANSETRON, TAB FABIFLU, INJ HUMINSULIN	No	RECOVERED	NA	DISCHARGED	Alive	Mild	Yes	Yes	No	No	Yes	No	No	No	No	No	No	Yes	Yes	NA	NA	NA	NA	NA
Female	63	NA	NA	NA	97.3	135	80	78	98	NA	20	HYPERTENSION	CHEST HEAVINESS AND DIZZINESS	Not Pregnant/Not Applicable	HOSPITALISATION	8	No	No	NA	No	NA	TAB OLMESARTAN, INJ DOXYCYLCINE, TAB RABEPRAZOLE, SYP RAPITUS, INJ ENOXAPARIN, TAB PARACETAMOL, TAB LIMCEE, TAB ZINCOVIT, TAB FABIFLU, TAB CHOLECALCIFEROL	No	RECOVERED	NA	DISCHARGED	Alive	Mild	Yes	No	No	No	No	No	No	No	No	No	No	No	Yes	NA	NA	NA	NA	NA
Female	51	NA	NA	NA	97.1	145	98	64	94	NA	18	DIABETES MELLITUS, HYPERTENSION, DIFFUSE LARGE B CELL LYMPHOMA, POST RADIOTHERAPY (COMPLETED IN FEB), CHEMOTHERAPY STARTED IN FEB , OSA - CPAP USE AT NIGHT, OBESE, IMMOBILE/BED RIDDEN	COUGH, FLU LIKE SYMPTOMS, SHORTNESS OF BREATH	Not Pregnant/Not Applicable	HOSPITALIZATION	8	Yes	No	NA	No	NA	TAB HCQS, TAB AZITHROMYCIN, TAB VITAMINS, INJ SOLUMEDROL, INJ TAZACT, TAB ACICLOVIR DT, TAB EPALRESTAT, INJ COVIFOR, INJ LANTUS, TAB AMLODAC, TAB JANUMET, TAB ROSUVASTATIN, INJ ACTRAPID FLEXPEN, INJ ENOXAPARIN, TAB VIT C 500MG, TAB ZINCOVIT, TAB MEDROL 8MG, CAP NIFTRAN 100 MG	Yes	RECOVERED	REGULAR OSA - CPAP GIVEN AT NIGHT	DISCHARGED	Alive	Severe	Yes	Yes	Yes	No	No	No	Yes	No	No	No	Yes	Yes	Yes	NA	NA	NA	NA	NA
Male	18	152	45	19.52	100	122	61	105	97	NA	20	POST RENAL TRANSPLANT	FEVER	Not Pregnant/Not Applicable	HOSPITALIZATION	7	No	No	NA	No	NA	TAB ZINCOVIT,TAB VINGRAF, TAB LIMCEE, INJ COVIFOR, INJ ENOXAPARIN, TAB PREDNISOLONE, SYP LUPITUS,	No	RECOVERED	NA	DISCHARGED	Alive	Mild	No	No	No	No	No	No	No	No	Yes	No	No	Yes	Yes	NA	NA	NA	NA	NA
Female	55	NA	NA	NA	98.2	130	80	120	NA	NA	NA	DIABETES MELLITUS TYPE 2, HYPERTENSION, CHRONIC KIDNEY DISEASE	FEVER, SHORTNESS OF BREATH AND COUGH	Not Pregnant/Not Applicable	NA	12	Yes	NA	NA	NA	NA	TAB ZINCOVIT, TAB LIMCEE, TAB PAN, SYP LUPITUS, INJ LANTUS, INJ ACTRAPID, INJ FORPAR XP, INJ ENOXAPAROIN, INJ SOLUMEDROL, SYP CREMAFFIN, TAB PACIMOL,INJ TOCILIZUMAB, 2 UNITS CONVALESCENT PLASMA	NA	RECOVERED	NA	DISCHARGED	Alive	Severe	Yes	Yes	No	No	No	No	No	No	Yes	No	No	Yes	No	25.6	26.4	NA	NA	NA
Male	46	175	109	35.67	97	130	70	80	98	NA	18	BARIATRIC SURGERY- 2011, CHOLECYSTECTOMY-2015, DIABETES MELLITUS	THROAT IRRITATION AND CHEST PAIN	Not Pregnant/Not Applicable	HOSPITALIZATION	10	No	No	NA	No	NA	TAB FABIFLU, TAB VITAMINS, TAB TENEPRIDE M, INJ BASUGINE, SYP LUPITUS, POVIDONE IODINE, TAB PARACETAMOL, STREPSILS REGULAR LOZENGS,INJ. LMWH, CAP EVION LC, TAB VIT C 500MG, TAB ZINCOVIT, TAB OLANZAPINE 5MG, CAP FLUOXETINE 20MG, TAB ATORVASTATIN 20MG, TAB ALLEGRA M, CAP PAN-D 40 MG, TAB STILNOCT 6.25MG, CLEXANE,	No	RECOVERED	NA	DISCHARGED	Alive	Mild	No	Yes	No	No	No	No	No	No	No	Yes	Yes	No	Yes	NA	NA	NA	NA	NA
Male	59	NA	NA	NA	98.5	130	90	78	90	NA	12	NA	FEVER,SORE THROAT	Not Pregnant/Not Applicable	MEDICATION STARTED	11	Yes	No	NA	No	NA	INJ ESOZ, INJ ENOXAPARIN, INJ ULINASTATIN, INJ THIAMINE, INJ SCORBIX, INJ SOLUMEDROL, TAB IVERMECTOL, TAB DOXYCYCLINE, INJ COVIFOR,TOCILIZUMAB	Yes	RECOVERED	NA	DISCHARGED	Alive	Severe	No	No	No	No	No	No	No	No	No	No	No	Yes	Yes	27.99	20.63	NA	NA	NA
Female	53	158	75.1	30.15	98	130	87	87	97	NA	20	DIABETES MELLITUS TYPE 2 - HYPERTENSION	COUGH NON PRODUCTIVE, SORE THROAT, WEAKNESS 5 DAYS AND COMPLAINS OF DIP IN SATURATION.	Not Pregnant/Not Applicable	Admitted	14	Yes	No	NA	No	NA	CAP PANTOP DSR, TAB AZITHROMYCIN, TAB VITAMINS, INJ LANTUS, TAB DERIPHYLIN RETARD, INJ SOLUMEDROL, TAB FABIFLU, INJ HUMALOG KWIKPEN, SYP LUPITUS, POVIDONE IODINE GARGLE, TAB MONTAIR FX, INJ RANITIDINE, SYP LUPITUS, TAB MEDROL, INJ ENCLEX, INJ CLATIPLUS, SYP CREMAFFIN, SYP ARCHITOL	No	Discharge Alive	NA	Discharged	Alive	Severe	Yes	Yes	No	No	No	No	No	No	No	No	No	Yes	Yes	NA	NA	NA	NA	NA
Male	57	162	68.3	26.08	98.2	120	80	78	98	NA	18	ACUTE PROMYELOCYTIC LEUKEMIA	FEVER	Not Pregnant/Not Applicable	HOSPITALISATION	6	No	No	NA	No	NA	TAB ZINC OXIDE, TAB IVERMECTIN, INJ DEXAMETHASONE, TAB FABIFLU, INJ ENOXAPARIN, CAP UPRISE-D3, TAB LIMCEE, INJ CFTRIAXONE, TAB LIMCEE, INJ CEFTRIAXONE, INJ PANTOPRAZOLE, FORACORT INHALER, INJ DOXYCYCLINE	No	DISCHARGED	NA	DISCHARGED	Alive	Mild	No	No	Yes	No	No	Yes	No	No	No	No	No	Yes	Yes	NA	NA	NA	NA	NA
Female	56	NA	NA	NA	98.7	130	80	131	84	90	28	HYPERTENSION	FEVER, SHORTNESS OF BREATH	Not Pregnant/Not Applicable	HOSPITALIZATION	16	Yes	Yes	12	Yes	8	CEFTRIAXONE 2GM, HYDROXYCHLOROQUINE, PANTOPRAZOLE INJ, INJ COVIFLU 200MG, INJ METHYLPREDNISOLONE 40MG, INJ ENOXAPARIN 40MG, TAB AZITHROMYCIN, TAB VITAMINS, TAB PRAZOSIN SR, TAB AMLODIPINE, INJ ENCLEX, INJ COVIFOR, INJ MEROPENEM, INJ OPTINEURON, SUS SOLUMEDROL, INJ SCORBIX, INJ RANITIDINE, INJ RAMDESIVIR, TAB FABIFLU, TAB MEDROL 16 MG, TAB ZINCOVIT, TAB VIT C 500MG, TAB LD BONE K2,TAB AMLO 10 MG, …	Yes	RECOVERED	TYPE 1 RESPIRATORY FAILURE	DISCHARGED	Alive	Severe	Yes	No	No	No	No	No	No	No	No	No	No	Yes	Yes	NA	NA	NA	NA	NA
Male	84	NA	NA	NA	98	130	66	72	96	NA	20	DIABETES MELLITUS	FEVER,SOB	Not Pregnant/Not Applicable	Hospitalised	28	Yes	No	NA	Yes	8	INJ DEXAMETHASONE, CAP UPRISE D3, TAB IVERMECTOL, TAB ROSUVAS, INJ ENOXAPARIN, TAN FABIFLU, CAP MICRODOX LBX, INJ PANTOCALM, TAB PAN, POVIDONE IODINE GARGLE, TAB PANTOCALM, TAB VITAMINS	Yes	Discharged alive	NA	Alive	Alive	Severe	No	Yes	No	No	No	No	No	No	No	No	No	Yes	Yes	17.07	19.05	NA	NA	NA
Male	57	NA	NA	NA	NA	140	70	125	NA	98	24	CORONARY ARTERY DISEASE ? POST PTCA ? 2 STENT 2016	FEVER,COUGH,SHORTNESS OF BREATH	Not Pregnant/Not Applicable	HOSPITALISATION	8	Yes	No	NA	Yes	5	INJ SOLUMEDROL, TAB ZINCOVIT, INJ THIAMIN, INJ ENCLEX, INJ RANITIDINE, INJ FORPAR XP, INJ SCORBIX, INJ TORASEMIDE, TAB CLOPITAB, TAB ROSUVAS, TAB ACETYLSALICYLIC ACID, TAB PANSEC, INJ METHYLPREDNISOLONE	Yes	RECOVERED	NA	DISCHARGED	Alive	Severe	No	No	No	No	No	Yes	No	No	No	No	No	Yes	No	NA	NA	NA	NA	NA
Female	57	151	64	28.13	97.1	130	70	92	96	NA	20	NO	COLD, COUGH, WEAKNESS AND LOSS OF TASTE AND DIARHEOA.	Not Pregnant/Not Applicable	HOSPITALISED	5	No	No	NA	No	NA	TAB PARACETAMOL, TAB PANTOPRAZOLE, SYP LUPITUS, POVIDONE IODINE GARGLE, TAB AZITHROMYCIN, TAB VITAMINS, CAP D-RISE, CAP RACECADOTRIL, INJ ENOXAPARIN, INJ THIAMINE, INJ DEXAMETHASONE, TAB FABIFLU, TAB DOXYCYCLINE, SYP LUPITUS, TAB PARACETAMOL	No	RECOVERED	NA	DISCHARGED	Alive	Mild	No	No	No	No	No	No	No	No	No	No	No	Yes	Yes	NA	NA	NA	NA	NA
Male	85	NA	NA	NA	97.4	120	66	82	99	NA	22	- CA PROSTATE - POST RT (13 YEARS BACK) - UNDERGOES URETHRL DILATATION PERIODICALLY	POST RIGHT (13 YEARS BACK) - UNDERGOES URETHRAL DILATATION PERIODICALLY	Not Pregnant/Not Applicable	HOSPITALISED	7	No	No	NA	No	NA	TAB HCQS, TAB AZITHROMYCIN, TAB VITAMINS, CAP CHOLECALCIFEROL, INJ ENOXAPARIN, TAB PANTOPRAZOLE, TAB FABIFLU	No	RECOVERED	HOME QURANTINE FOR 7 DAYS	DISCHARGE	Alive	Mild	No	No	Yes	No	No	No	No	No	No	No	No	No	Yes	NA	NA	NA	NA	NA
Male	47	NA	NA	NA	99.8	130	72	112	NA	95	26	NA	DYSPNEA, COLD/COUGH AND FEVER WITH CHILLS	Not Pregnant/Not Applicable	HOSPITALISATION	13	Yes	No	NA	Yes	1	INJ COVIFOR, INJ ESOZ, INJ SCORBIX, INJ THIAMINE, INJ TAZACT, TAB IVERMECTOL, POVIDONE IODINE GARGLE, SYP LUPITUS, TAB HCQS, INJ ULINASTATIN, TAB PARACETAMOL, INJ TOCILIZUMAB, TAB VITAMINS,TOCILIZUMAB	No	RECOVERED	NA	DISCHARGED	Alive	Severe	No	No	No	No	No	No	No	No	No	No	No	No	Yes	NA	NA	NA	NA	NA
Male	43	NA	NA	NA	98.4	130	70	89	NA	94	23	AORTIC VALVE REPAIR-1993, AORTIC VALVE REPLACEMENT - 2010 - 2010 - MECHANICAL VALVES ON TAB, ACITROM SINCE THEN	FEVER, SORE THROAT	Not Pregnant/Not Applicable	HOSPITALIZATION	5	Yes	No	NA	Yes	2	TAB VITAMINS, TAB ACENOCOUMAROL, TAB ACETYLSALICYLIC ACID, TAB METOPROLOL XI, TAB RANITIDINE, INJ SCORBIX, SYP LUPITUS, TAB CROCIN, TAB ROSUVASTATIN, INJ CHOLECALCIFEROL SACHET POWDER, TAB METHYLPREDNISOLONE 8 MG, TAB ACITROM 4/5 MG, CAP PENRAB, TAB MONTEFLOW, TAB ALLES 500 MG, SYP AQUASHINE, TAB LD BONE K2, TAB SATVIT GOLD, TAB VIT C 500MG, INJ CLEXANE	No	RECOVERED	NA	DISCHARGED	Alive	Severe	No	No	No	No	No	Yes	No	No	No	No	No	Yes	No	NA	NA	NA	NA	NA
Female	30	NA	NA	NA	98.2	120	80	78	99	NA	18	PCOD, EPILEPSY	SORE THROAT, RHINORREA, COUGH	Not Pregnant/Not Applicable	HOSPITALISED	15	No	No	NA	No	NA	TAB ALLEGRA M, TAB LEVETIRACETAM, CAP UPRISE D3, INJ SCORBIX, TAB ZINCOVIT, TAB FABIFLU, POVIDONE IODINE GARGLE, CAP AUTRIN, INJ SOLUMEDROL, TAB METHYLPREDNISOLONE, INJ ENOXAPARIN	No	RECOVERED	HOME ISOLATION FOR 7 DAYS	DISCHARGED ALIVE	Alive	Mild	No	No	No	No	No	No	No	Yes	No	No	Yes	Yes	Yes	NA	NA	NA	NA	NA
Male	65	NA	NA	NA	98	150	97	96	96	NA	18	DM2 , HYPOTHYROIDISM	FEVER, COUGH WITH SPUTUM	Not Pregnant/Not Applicable	HOSPITALISED	23	Yes	Yes	12	Yes	14	INJ COVIFOR, INJ SOLUMEDROL, INJ ENOXAPARIN, CLEXANE, IVERMECTIN, TAZACT, INJ LASIX, MEROPENEM, INJ TOCI, PLOYMIXIN B, INJ TEICOPLANIN, INJ AMPHOTERECIN B, INJ LANTUS	No	DIED	NA	DEAD	Dead	Severe	No	Yes	No	No	Yes	No	No	No	No	No	No	Yes	Yes	NA	NA	NA	NA	NA
Male	31	NA	NA	NA	98	120	80	86	95	NA	NA	NA	COUGH, BODYACHE , THROAT DISCOMFORT	Not Pregnant/Not Applicable	HOSPITALISED	5	No	No	NA	No	NA	TAB HCQS, TAB AZITHROMYCIN, TAB VITAMINS, INJ PARACETAMOL, CAP BECOSULES Z, INJ SOLUMEDROL, INJ PANTOPRAZOLE, INJ TAZACT, CHOLECALCIFEROL SACHET	No	RECOVERED	NA	DISCHARGE	Alive	Mild	No	No	No	No	No	No	No	No	No	No	No	Yes	No	20.46	23.92	NA	NA	NA
Female	56	NA	NA	NA	98	142	90	94	98	NA	16	DIABETES MELLITUS, HYPERTENSION, ASTHMA, OBESITY, DEPRESSION	Fever, DRY COUGH, Bodyache, Headache, RESTLESSNESS	Not Pregnant/Not Applicable	HOSPITALISED	6	No	No	NA	No	NA	SYP LOOZ, SEROFLO INHALER, SYP RAPITUS, INJ SOLUMEDROL, INJ ENOXAPARIN, TAB PANTOCID, TAB ZINCOVIT, TAB LIMCEE, SALBUTAMOL PUFF, BUDESONIDEINHALER, TAB ONDANSETRON, INJ HUMALOG KWIKPEN, INJ LANTUS, INJ COVIFOR	No	Discharged	No	Discharged	Alive	Mild	Yes	Yes	No	No	No	No	Yes	No	No	No	No	Yes	Yes	NA	NA	NA	NA	NA
Male	62	NA	NA	NA	97	120	70	100	NA	98	20	DIABETES MELLITUS, HYPERTENSION	FEVER, COUGH	Not Pregnant/Not Applicable	HOSPITALIZATION	20	Yes	No	NA	Yes	9	TAB HCQS, TAB AZITHROMYCIN, TAB VITAMINS, INJ COVIFOR, TAB TELMISARTAN, INJ SOLUMEDROL, INJ ENCLEX, SYP LUPITUS, CAP BECOSULES, TAB RANITIDINE, POVIDONE IODINE GARGLE, INJ SCORBIX, TAB PARACETAMOL, INJ ULTRASTATIN, TAB VIT C 500MG, TAB SATVIT GOLD, TAB LD BONE K2, TAB UPRISE, SATPRO POWDER, TAB METHYL PRED 8 MG, TAB TELMA 40 MG, TAB HSP DSR, ENOXAPARIN 60MG, INJ H.ACTRAPID, INJ. HUMAN ACTRAPID, F…	Yes	RECOVERED	NA	DISCHARGED	Alive	Severe	Yes	Yes	No	No	No	No	No	No	No	No	No	Yes	Yes	NA	NA	NA	NA	NA
Female	51	162	59	22.53	98.6	120	80	84	97	NA	21	HYPERTENSION	FEVER, COUGH	Not Pregnant/Not Applicable	HOSPITALISED	11	Yes	No	NA	No	NA	TAB METOPROLOL, INJ ENOXAPARIN, INJ THIAMIN, INJ SCORBIX, INJ ULINASTATION, INJ ESOZ, TAB IVERMECTOL, TAB DOXYCYCLINE, INJ COVIFOR, INJ SOLIMEDROL, INJ TAZACT, INJ COVIFOR, INJ ENOXAPARIN, TAB ZINCOVIT, TAB LIMCEE, TAB PARACETAMOL,CAP DOXYCYCLINE TWICE DAILY, TAB PANTOPRAZOLE, TOCILIZUMAB	Yes	RECOVERED	NA	DISCHARGED	Alive	Severe	Yes	No	No	No	No	No	No	No	No	No	No	Yes	Yes	NA	NA	NA	NA	NA
Female	84	NA	NA	NA	97	NA	NA	72	99	NA	18	HYPERTENSION FOR 3 YEARS ABDOMINAL HERNIA SURGERY 11/12 YEARS BACK(	FEVER, DIARRHEA, DRY COUGH	Not Pregnant/Not Applicable	HOSPITALIZATION	6	Yes	No	NA	No	NA	TAB AZEE, TAB VITAMINS, TAB FEXOFENADINE, TAB LOSARTAN, CAP UPRISE D3, INJ SCORBIX, TAB PANTOCID, POVIDONE IODINE GARGLE, SYP LUPITUS, TAB PARACETAMOL, INJ COVIFOR, INJ ENOXAPARIN	No	RECOVERED	NA	DISCHARGED	Alive	Severe	Yes	No	No	No	No	No	No	No	No	No	Yes	No	Yes	NA	NA	NA	NA	NA
Male	65	NA	NA	NA	98.6	130	80	66	NA	NA	18	CAD, UNDERWENT PTCA + STENT TO RCA IN 2015, HTN, DIABETES	FEVER, SHORTNESS OF BREATH ON EXERTION, COUGH	Not Pregnant/Not Applicable	HOSPITALISED	14	Yes	Yes	5	Yes	7	NORAD, SODABIRB 100 ML, POLY B, TARGOCID, AMPHO B, SOLUMEDROL 60 QID, DALTAPARIN 2500 HS, INJ NOVOMIX, TAB JANUMET	Yes	DEATH	CAUSE OF DEATH: COVID PNEUMONIA WITH HYPOXIC RESPIRATORY FAILURE CYTOKINE STORM WITH SHOCK	DIED	Dead	Severe	Yes	Yes	No	No	No	Yes	No	No	No	No	No	Yes	No	NA	NA	NA	NA	NA
Male	65	NA	NA	NA	97.3	120	70	86	94	NA	22	NO	FEVER , MILD COUGH	Not Pregnant/Not Applicable	HOSPITALISED	14	No	No	NA	No	NA	TAB HCQS, INJ ENOXAPARIN, INJ COVIFOR, INJ PANTIUM, SUS SOLUMEDROL, INJ SORBIX, TAB IVERMECTOL, INJ DOXYCYCLINE, INJ THIAMINE	No	RECOVERED	HOME QURANTINE FOR 7 DAYS	DISCHARGED	Alive	Mild	No	No	No	No	No	No	No	No	No	No	No	Yes	Yes	NA	NA	NA	NA	NA
Male	72	169	57	20	NA	102	89	95	93	NA	24	PSYCHIATRIC D/O ON MED SINCE 25YRS EPISODE OF SEIZURE 19YRS BACK(ON STOPPING MEDICINE)	FEVER , SOB , GENERALISED WEAKNESS	Not Pregnant/Not Applicable	HOSPITALISED	48	Yes	No	38	No	48	INJ MONOCERF , INJ TEICOPLANI , INJ CASPOFUNGIN , INJ POLYMYXIN B 7.5LAC , INJ TIGECYCLINE 50MG , INJ LEVIPIL 500MG , INJ LACOSAMIDE 100MG , INJ LANTUS 24U , INJ THIAMINE 200MG , INJ PANTOPRAZOLE 40MG , TAB ZINCOVIT	Yes	RECOVERED	NA	DISCHARGE	Alive	Severe	No	No	No	No	No	No	No	Yes	No	No	Yes	No	No	29.48	30.03	NA	NA	NA
Male	50	172	73.3	24.83	98	130	80	88	76	NA	20	nil	Fever, Cough	Not Pregnant/Not Applicable	HOSPITALISED	20	Yes	Yes	11	Yes	18	TOCILIZUAB 600MG, INJ POLYMYXIN, INJ TEICOPLANIN AND INJ AMPHOTERICIN, TAB AMLODEP 5MG	Yes	Died	NA	Died	Dead	Severe	No	No	No	No	No	No	No	No	No	No	No	No	No	11.7	13.62	NA	NA	NA
Male	38	NA	NA	NA	98.7	117	83	87	98	NA	20	No	Fever , Cough, GENERALIZED WEAKNESS	Not Pregnant/Not Applicable	HOSPITALISED	12	Yes	No	NA	No	NA	INJ ENCLEX, POVIDONE, SYP LUPITUS, INJ SCORBIX, TAB RANITIDINE, TAB ZINCOVIT, TAB PARACETAMOL, INJ SOLUMEDROL	Yes	Alive	No	Discahrged Alive	Alive	Severe	No	No	No	No	No	No	No	No	No	No	No	Yes	No	NA	NA	NA	NA	NA
Male	44	NA	NA	NA	96	127	78	112	98	NA	22	NIL	COUGH, FEVER, BODYPAIN	Not Pregnant/Not Applicable	HOSPITALISED	5	Yes	No	NA	No	NA	INJ ENOXAPARIN, TAB PANTOCID, TAB FABIFLU, TAB MONTAIR FX, POVIDONE IODINE, TAB LIMCEE, TAB ACETYLCYSTEINE, SYP LUPITUS, TAB ZINCOVIT, TAB PANTOP D, OTRIVIN	No	RECOVERED	HOME ISOLATION FOR 7 DAYS	DISCHARGED ALIVE	Alive	Severe	No	No	No	No	No	No	No	No	No	No	No	No	Yes	NA	NA	NA	NA	NA
Male	53	165	75	27.5482	97.8	110	70	74	91	NA	18	Obstructive sleep apnoea, Eosinophillia	fever with dry cough	Not Pregnant/Not Applicable	HOSPITALISED	17	Yes	No	NA	No	NA	INJ solumedrol40 mg, inj enoxaperin 60mg, Tab. Zincovit, Tab. Limcee 500 mg, syp lupitus 20 ml	Yes	DISCHARGED	NA	DISCHARGED	Alive	Severe	No	No	No	No	No	No	Yes	No	No	No	Yes	Yes	No	NA	NA	NA	NA	NA
Female	72	NA	NA	NA	98.6	128	82	86	96	NA	22	HYPOTHYROIDISM DIABETES MELLITUS	FEVER	Not Pregnant/Not Applicable	HOSPITALIZATION	12	No	No	NA	No	NA	INJ ACTRAPID FLEXPEN, INJ COVIFOR, INJ SOLUMEDROL, INJ LANTUS, TAB MEDROL, TAB LIMCEE, SYP LUPITUS, TAB THYROXINE, INJ ONDANSETRPON, TAB GLYCOMET, INJ ENCLEX, TAB ZINCOVIT, TAB SACCHAROMYCES BOULARDII, TAB PARACETAMOL, INJ REMDESIVIR, INJ ENOXAPARIN,	Yes	RECOVERED	NA	DISCHARGED	Alive	Mild	No	Yes	No	No	Yes	No	No	No	No	No	No	Yes	Yes	NA	NA	NA	NA	NA
Female	84	NA	NA	NA	97.4	122	78	104	95	NA	21	DM, HTN	FEVER, COUGH WITH MINIMAL EXPECTORATION	Not Pregnant/Not Applicable	HOSPITALISED	4	No	No	NA	No	NA	TAB PANTOCID, INJ ENOXAPARIN, TAB MONTAIR, TAB FABIFLU, TAB ACETYLCYSTEINE, TAB ZINCOVIT, TAB LIMCEE, POVIDONE IODINE GARGLE, TAB PARACETAMOL	No	RECOVERED	HOME ISOLATION FOR 7 DAYS	DISCHARGED ALIVE	Alive	Mild	Yes	Yes	No	No	No	No	No	No	No	No	No	No	Yes	NA	NA	NA	NA	NA
Female	21	NA	NA	NA	95.5	114	75	82	98	NA	22	NIL	FEVER, NAUSEA, VOMITING, GENERALISED WEAKNESS, COUGH, COLD, NASAL CONGESTION,TONSILLITIS	Not Pregnant/Not Applicable	HOSPITALISED	9	No	No	NA	No	NA	SYP LUPITUS, POVIDONE IODINE GARGLE, INJ TAZACT, TAB PANTOCID, TAB FABIFLU, SUS SOLUMEDROL, MUCAINE GEL, TAB PAN, CAP UPRISE D3, TAB ALLEGRA M	No	RECOVERED	HOME ISOLATION FOR 7 DAYS	DISCHARGED ALIVE	Alive	Mild	No	No	No	No	No	No	No	No	No	No	No	Yes	Yes	NA	NA	NA	NA	NA
Male	34	NA	90	NA	97	130	90	80	97	NA	22	TYPE 2 DIABETES MELLITUS	GENERAL WEAKNESS, THROAT IRRITATION, DRY COUGH, LOOSE STOOLS-3 EPISODES, HEADACHE	Not Pregnant/Not Applicable	HOSPITALIZATION	4	No	No	NA	No	NA	TAB HCQS, TAB AZITHROMYCIN, TAB VITAMINS, CHOLECALCIFEROL SACHET, TAB GLYCOMET GP, POVIDONE IODINE GARGLE, CAP BIFILAC, TAB CROCIN, SYP RAPITUS, TAB VIT C 500MG, TAB ZINCOVIT,	No	RECOVERED	NA	DISCHARGED	Alive	Mild	No	Yes	No	No	No	No	No	No	No	No	No	No	No	NA	NA	NA	NA	NA
Male	46	NA	NA	NA	96.8	129	80	110	94	NA	22	DIABETES MELLITUS, HYPERTENSION, HYPOTHYROIDISM	COUGH AND LOSS OF TASTE , MILD ABDOMINAL DISCOMFORT.	Not Pregnant/Not Applicable	HOSPITALISED	7	No	No	NA	No	NA	TAB HCQS, TAB AZITHROMYCIN, TAB VITAMINS, INJECTION ESOZ, INJECTION ENOXAPARIN, INJECTION TAZACT, SYRUP RAPITUS, TAB IVERMECTOL, CAP DOXYCYCLINE, INJECTION ULINASTATIN, INJECTION SCORBIX, TAB ZINCOVIT, INJECTION SOLUMEDROL, TAB FABIFLU, TAB HCQS, INJ THIAMINE, FRAMYCETIN, INJECTION TAZACT, INJ COVIFOR, SYP LEVODROPROPIZINE, AND OTHER SYMPTOMATIC MANAGEMENT.	No	RECOVERED	HOME QUARANTINED FOR 7 DAYS	DISCHARGED	Alive	Mild	Yes	Yes	No	No	Yes	No	No	No	No	No	No	Yes	Yes	NA	NA	NA	NA	NA
Male	69	NA	NA	NA	99.5	153	87	112	91	NA	21	DIABETES MELLITUS, HTN, BPH	FEVER FOR 4 DAYS AND DRY COUGH FOR 32 DAYS	Not Pregnant/Not Applicable	HOSPITALISATION	13	Yes	Yes	2	Yes	5	TAB VITAMINS, INJ COVIFOR, TAB TENEPRIDE M, TAB MONTAIR FX, CAPNEUGABA M, TAB ROSUVAS, CAP SILODOSIN, INJ ENOXAPARIN, SUS SOLUMEDROL, INJ NOVORAPID,A ACETYLCYSTEINE, TAB TADALAFIL, TAB GLICLAZIDE, TAB TELMISARTAN, TAB CLINIDIPINE,TAB PARACETAMOL, POVIDONE IODINE GARGLE, SYP RAPITUS	Yes	DISCHARGED	NA	DISCHARGED	Alive	Severe	Yes	Yes	No	No	No	No	No	No	No	No	Yes	Yes	Yes	NA	NA	NA	NA	NA
Male	58	162	NA	NA	97	130	80	80	95	NA	20	T2DM ,HTN, RECTAL CARCINOMA TRATED INSITU DRAIN COLLECT BAG ,RECENTLY INGUINAL HERNIA REPAIRED	COMPLAINTS OF GENERAL WEAKNESS, BODYACHE	Not Pregnant/Not Applicable	HOSPITALISED	7	No	No	NA	No	NA	TAB HCQS, TAB AZITHROMYCIN, TAB VITAMINS, TAB FABIFLU, INJ ENOXAPARIN	No	RECOVERED	NA	DISCHARGE	Alive	Mild	Yes	Yes	Yes	No	No	No	No	No	No	No	Yes	No	Yes	NA	NA	NA	NA	NA
Male	46	NA	NA	NA	98	120	70	62	98	NA	22	NO	FEVER,DIARRHEA,ABODMINAL PAIN,SEVERE GENERALISED MALAISE	Not Pregnant/Not Applicable	HOSPITALISED	5	No	No	NA	No	NA	TAB HCQS, TAB AZITHROMYCIN, TAB VITAMINS, INJ OFLOX, INJ PANTOCALM, CAP ANTIFLU, SYP MUCAINE, CAP RACECADOTRIL, ECONORM SACHETS, TAB PARACETAMOL,POVIDONE IODINE GARGLE	No	RECOVERED	HOME QURANTINE FOR 7 DAYS	DISCHARGE	Alive	Mild	No	No	No	No	No	No	No	No	No	No	No	No	No	NA	NA	NA	NA	NA
Male	59	NA	NA	NA	98.6	160	100	80	95	NA	20	HTN, H/O PROSTATE SURGERY	FEVER, DRY COUGH	Not Pregnant/Not Applicable	HOSPITALISED	9	Yes	No	NA	No	NA	INJ AZITHROMYCIN, TAB AMLOGARD, INJ CEFTRIAXONE, INJ SOLUMEDROL, TAB ZINCOVIT, TAB LIMCEE, TAB ACETYLCYSTEINE, TAB MONTAIR FX, TAB PARACETAMOL, TAB PANTOCID, INJ ENOXAPARIN, INJ COVIFOR	Yes	RECOVERED	HOME ISOLATION FOR 7 DAYS	DISCHARGED ALIVE	Alive	Severe	Yes	No	No	No	No	No	No	No	No	No	Yes	Yes	Yes	NA	NA	NA	NA	NA
Male	70	NA	NA	NA	99	152	67	73	94	NA	20	HTN, BISOPROLOL	FEVER OF 101-2F, SORE THROAT	Not Pregnant/Not Applicable	HOSPITALISATION	11	Yes	Yes	6	Yes	7	SOLUMEDROL, REMDESIVIR, INJ CALCIUM GLUCONATE, INJ SODAC, TAB DEXA, TAB ENAXOPARIN	Yes	DIED	NA	DIED	Dead	Severe	Yes	No	No	No	No	Yes	No	No	No	No	No	Yes	Yes	NA	NA	NA	NA	NA
Male	29	NA	NA	NA	98	126	78	76	97	NA	16	NO	COUGH AND MILD DIFFICULTY OF BREATHING ON EXERTION	Not Pregnant/Not Applicable	HOSPITALISATION	8	No	No	NA	No	NA	INJ ENOXAPARIN, INJ PANTIUM, TAB IVERMECTOL, TAB FAVIPIRAVIR, CAP DOXY 1 L DR FORTE, INJ CEFTRIAXONE, TAB CILINIDIPINE, TAB LIMCEE, POVIDONE IODINE GARGLE, TAB ZINCOVIT, TAB AMLOGARD, TAB HCQS, INJ THIAMINE, INJ SCORBIX	No	DISCHARGED	NA	DISCHARGED	Alive	Mild	No	No	No	No	No	No	No	No	No	No	No	No	Yes	NA	NA	NA	NA	NA
Male	77	160	65.1	25.48	98.1	119	70	77	98	NA	18	CAD S/P CABG, S/P PTCA, CA PROSTATE WITH POST RADIOTHERAPY 24 CYCLE, DM, HYPERTENSION	INCREASED URINE FREQUENCY, FEVER, GENERALISED WEAKNESS	Not Pregnant/Not Applicable	HOSPITALIZATION	20	Yes	Yes	12	Yes	14	INJ REMDESIVIR, INJ TOCILIZUMAB, FABIFLU, cilinidpine 5 mg, magnex,, linagliptin, TAB SILODAL 8MG, TRAJENTA 5 MG, GLICLAZIDE 80 MG , INJ SOLUMEDROL 40 MG, CLOPIDOGREL, JANUVIA 100, CLAPITUS, POTKLOR 15 ML , INJ POLY-B 15, INJ TARGOCID 400 MG, INJ AMPHOMUL 300 MG, DEXTROSE @ 40ML/H, NORAD, DYTOR 20 MG,	Yes	DEATH	CAUSE OF DEATH:SEVERE COVID-19 PNEUMONIA WITH HYPOXIC RESPIRATORY FAILURE, CYTOKINE STORM	DEATH	Dead	Severe	Yes	Yes	Yes	No	No	Yes	No	No	No	No	No	Yes	Yes	NA	NA	NA	NA	NA
Female	32	NA	NA	NA	97.8	130	70	84	98	NA	20	PCOD	FEVER, CHEST DISCOMFORT, BODYACHE, COUGH WITH SPUTUM, DECREASED APPETITE, LOOSE MOTION	Not Pregnant/Not Applicable	HOSPITALISED	7	No	No	NA	No	NA	INJ ENOXAPARIN, INJ CEFTRIAXONE, TAB PARACETAMOL, TAB CHOLECALCIFEROL, TAB ZINCOVIT, SYP LUPITUS, CAP ECONORM, INJ REMDESIVIR,TAB DROTAVERINE,TAB CITRASODA,INJ DEXA TAB RIZATRIPTAN	No	RECOVERED	HOME ISOLATION FOR 7 DAYS	DISCHARGED ALIVE	Alive	Mild	No	No	No	No	No	No	No	No	No	No	Yes	No	Yes	NA	NA	NA	NA	NA
Male	65	164	73	27.2	96.4	121	78	114	98	NA	22	BPH	SORE THROAT	Not Pregnant/Not Applicable	HOME ISOLATION	8	No	No	NA	No	NA	TAB HCQS, TAB AZITHROMYCIN, TAB VITAMINS, TAB METOPROLOL SR, TAB THYRONORM, INJ ENOXAPARIN, CAP URIMAX, TAB FABIFLU, SYP BEVON,TAB VIT C 500MG, TAB ZINCOVIT, TAB METOLAR-XR 25MG,	No	RECOVERED	ASYMPTOMATIC ON ADMISSION	DISCHARGED	Alive	Mild	No	No	No	No	No	No	No	No	No	No	Yes	No	Yes	27.07	32.81	NA	NA	NA
Male	57	NA	NA	NA	97	130	75	75	98	NA	NA	DIABETES MELLITUS	FEVER & COUGH	Not Pregnant/Not Applicable	NA	13	No	NA	NA	NA	NA	TAB FABIFLU, TAB PARACETAMOL, TAB VITAMINS, INJ ENOXAPARIN, POVIDONE IODINE GARGLE, TAB PANTOPRAZOLE, SYP RAPITUS	NA	RECOVERD	NA	DISCHARGED	Alive	Mild	No	Yes	No	No	No	No	No	No	No	No	No	No	Yes	26.24	27.95	NA	NA	NA
Male	74	NA	NA	NA	99.2	170	90	119	85	97	26	T2 DM, SARCOIDOSIS, CKD	FEVER, HIGH GRADE, COUGH WITH MINIMAL EXPECTORATION, CHILLS, MALAISE, GENERALIZED WEAKNESS ASSOCIATED WITH BREATHLESSNESS,	Not Pregnant/Not Applicable	HOSPITALIZATION	3	Yes	Yes	2	Yes	3	TAB PAN 40, TAB LIMCEE 500 MG, TAB AZEE 500 MG, TAB ZINCOVIT, TAB OSELTAMIVER 75 MG, SYP. LUPITUS, BETADIN GARGGLE, INJ.EMESET 4MG, INJ.SOLUMEDROL 40 MG, INJ.SCORBIX 1.5 GM, INJ.INSULIN, INJ.GLUCI, INJ.CLARIBID 500MG, INJ.CLEXANE, , INJ ATROPINE 0.6 MG, NORADRENALINE INFUSION,	No	DEATH	CAUSE OF DEATH:COVID-19 PNEUMONIA WITH HYPOXIC RESPIRATORY FAILURE, ACS WITH SEPSIS AND SEPTIC SHOCK	DEATH	Dead	Severe	No	Yes	No	No	No	No	Yes	No	Yes	No	No	Yes	No	NA	NA	NA	NA	NA
Male	42	NA	NA	NA	96.3	140	90	104	97	NA	20	DEXTROCARDIA WITH SITUS INVERSUS	FEVER, BLOOD TINGED SPUTUM	Not Pregnant/Not Applicable	HOSPITALISED	8	No	No	NA	No	NA	TAB HCQS, TAB AZITHROMYCIN, TAB VITAMINS, TAB AZEE, TAB ZINCOVIT, POVIDONE IODINE, TAB FEXOFENADINE, SYP LUPITUS, TAB TRENEXA, TAB PARACETAMOL, INJ ENOXAPARIN, INJ CEFTRIAXONE, TAB MEDROL, TAB AMLODAC, TAB FABIFLU, CAP ECONORM, TAB IVERMECTOL, TAB UDILIV, TAB MOXONIDINE	No	RECOVERED	NA	DISCHARGE	Alive	Mild	No	No	No	No	No	Yes	No	No	No	No	Yes	Yes	Yes	NA	NA	NA	NA	NA
Male	68	NA	NA	NA	97.6	134	54	85	NA	NA	NA	DIABETES MELLITUS TYPE 2 ,CHOLELITHIASIS WITH CHOLECYSTITIS WITH ADHESIONS FORMED BY STOMACH DUODENUM ,COLON AND OMENTUM IN THE PAST	FEVER, DRY COUGH , SORE THROAT , LOOSE STOOLS	Not Pregnant/Not Applicable	NA	10	Yes	NA	NA	NA	NA	TAB ZICOVIT, TAB LIMCEE, INJ LANTUS, INJ COVIFOR, INJ ACTRAPID FLEXPEN, INJ ENOXAPARIN, TAB RANITIDINE, INJ SOLUMEDROL, TAB ACALABRUTINIB, 1 UNIT CONVALESCENT PLASMA	NA	RECOVERED	NA	DISCHARGED	Alive	Severe	No	Yes	No	No	No	No	No	No	No	Yes	Yes	Yes	Yes	27.52	28.76	NA	NA	NA
Female	52	155	63	26.28	98.4	132	76	86	97	NA	20	HYPOTHYROIDISM	FEVER, COUGH	Not Pregnant/Not Applicable	HOSPITALIZATION	12	Yes	No	NA	No	NA	TAB FABIFLU, TAB RANITIDINE, SYP LUPITUS, TAB ALLEGRA M, CAP UPRISE D3, POVIDONE IODINE, TAB ZINCOVIT, TAB LIMCEE, TAB PARACETAMOL, TAB VIT C 500MG, TAB ZINCOVIT, TAB ALLEGRA M, CAP UPRISE 60000, REMDESIVIR	No	RECOVERED	NA	DISCHARGED	Alive	Severe	No	No	No	No	Yes	No	No	No	No	No	No	No	Yes	15.83	18.71	NA	NA	NA
Female	43	NA	NA	NA	97	120	80	70	97	NA	24	TYPE-II DIABETES MELLITUS, HYPERTENSION, HYPOTHYROIDISM, HYPERCHOLESTEROLEMIA / OBESITY	FEVER, DRY COUGH	Not Pregnant/Not Applicable	HOSPITALIZATION	6	No	No	NA	No	NA	TAB HCQS, TAB AZITHROMYCIN, TAB VITAMINS, CAP RACECADOTRIL, INJ ENOXAPARIN, TAB JANUMET, TAB PARACETAMOL, TAB THYRONORM, TAB A TO Z, TAB LIMCEE, TAB GLYCOMET GP, TAB ANTIFLU, POVIDONE IODINE GARGLE, SYP LUPITUS, TAB DOXYCYCLINE 100 MG, TAB PANTOCID 40 MG, TAB THYRONORM 100 MCG, TAB VITOXY FORTE, TAB DOLO 650 MG, TAB OSELTAMIVIR 75 MG,	No	RECOVERED	NA	DISCHARGED	Alive	Mild	Yes	Yes	No	Yes	Yes	No	No	No	No	No	No	No	No	NA	NA	NA	NA	NA
Female	62	NA	NA	NA	98	132	80	74	98	NA	20	DIABETES MELLITUS HYPOTHYROIDISM	FEVER FOR 4-5 DAYS, HEADACHE FOR 3-4 DAYS, COUGH FOR 1 WEEK, LOOSE STOOL FOR 3- 4 EPISODES AND LOSS OF TASTE SENSATION FOR 1 WEEK.	Not Pregnant/Not Applicable	HOSPITALIZATION	14	Yes	No	NA	No	NA	TAB VITAMINS, CAP UPRISE D3, TAB TENGLYN, SACCHAROMYCES BOULARDII, TAB DIAMMICRON, POVIDONE IODINE GARGLE, SYP LUPITUS, TAB FABIFLU, SUS SOLUMEDROL, TAB PANTOCID	No	RECOVERED	NA	DISCHARGED	Alive	Severe	No	Yes	No	No	Yes	No	No	No	No	No	No	Yes	Yes	NA	NA	NA	NA	NA
Male	46	NA	NA	NA	99	130	99	87	97	NA	22	NIL	FEVER, SORE THROAT	Not Pregnant/Not Applicable	HOSPITALIZATION	5	No	No	NA	No	NA	TAB HCQS, TAB AZITHROMYCIN, TAB VITAMINS, INJ ENOXAPARIN, BETADINE, SYP LUPITUS, TAB PAN, TAB FABIFLU, TAB PARACETAMOL, INJ CEFTRIAXONE, CAP PANTOCID, D3 UP SACHET, TAB VIT C 500MG, TAB ZINCOVIT, TAB.IVERMECTIN 12MG, TAB.DOXY 100MG,	No	RECOVERED	NA	DISCHARGED	Alive	Mild	No	No	No	No	No	No	No	No	No	No	No	No	Yes	NA	NA	NA	NA	NA
Female	59	NA	NA	NA	97.5	160	80	86	99	NA	12	- HYPERTENSION	LOW GRADE FEVER WITH SORE THROAT .	Not Pregnant/Not Applicable	HOSPITALISED	8	No	No	NA	No	NA	TAB AZITHROMYCIN, TAB VITAMINS,TAB IVERMECTIN, TAB AMLODAC, TAB FABIFLU, INJ DOXYCYCLINE, INJ ENOXAPARIN, TAB PAN, TAB PARACETAMOL, POVIDONE, TAB DEXAMETHASONE, TAB DOXYCYCLINE, SYP LUPITUS,	No	RECOVERED	HOME QURANTINE FOR 7 DAYS	DISCHARGE	Alive	Mild	Yes	No	No	No	No	No	No	No	No	No	No	Yes	Yes	NA	NA	NA	NA	NA
Female	51	NA	NA	NA	97.3	125	73	100	96	NA	11	HTN	FEVER WITH CHILLS, DECREASE APPETIDE, GENERALIZED WEAKNESS, LOOSE MOTION, ABDOMINAL CRAMPS	Not Pregnant/Not Applicable	HOSPITALISED	10	No	No	NA	No	NA	SYP LUPITUS, TAB MONTAIR FX, INJ COVIFOR, TAB UDILIV, POVIDONE IODINE, POVIDONE IODINE, TAB ONDANSETRON, INJ ENOXAPARIN, TAB ZINCOVIT, XYLOMETHAZOLINE, TAB TELMA, TAB LIMCEE, TAB CROCIN, TAB HCQS, CAP PANTCOID DSR, SYP LUPITUS, TAB FABIFLU, INJ SOLUMEDROL	No	RECOVERED	HOME ISOLATION FOR 7 DAYS	DISCHARGED ALIVE	Alive	Mild	Yes	No	No	No	No	No	No	No	No	No	No	Yes	Yes	NA	NA	NA	NA	NA
Male	78	NA	NA	NA	98.2	124	98	108	96	NA	20	Hypertension	FEVER,SHORTNESS OF BREATHING,SORE THROAT	Not Pregnant/Not Applicable	HOSPITALISATION	15	Yes	No	NA	No	NA	IV antibiotics, IV PPIs, and antiviral Tab Favipiravir. Tab Dexamethasone,REMEDESIVIR,INJ ENOXAPARIN,AZEE,AZITHRAL	No	RECOVERED	NA	DISCHARGED	Alive	Severe	Yes	No	No	No	No	No	No	No	No	No	No	Yes	Yes	29.85	30.25	NA	NA	NA
Female	40	NA	NA	NA	97.3	130	80	110	98	NA	20	NA	FEVER,SORE THROAT,BREATHLESSNESS, BODYACHE, CHEST PAIN	Not Pregnant/Not Applicable	HOSPITALISED	5	No	No	NA	No	NA	TAB HCQS, TAB AZITHROMYCIN, TAB VITAMINS, TAB CROCIN, CAP ANTIFLU, CAP CHOLECALCIFEROL, TAB PAN, TAB PARACETAMOL, INJ METHYLCOBALAMINE, INJ PANTOPRAZOLE, INJ ONDANSETRON,	No	RECOVERED	NA	DISCHARGE	Alive	Mild	No	No	No	No	No	No	No	No	No	No	No	No	No	NA	NA	NA	NA	NA
Male	64	176	88.3	28.51	101	126	82	98	96	NA	24	DM	FEVER ON AND OFF, SORE THROAT , DRY COUGH	Not Pregnant/Not Applicable	HOSPITALISED	8	No	No	NA	No	NA	INJ PANTOPRAZOLE,, TAB IVERMECTIN, TAB AMARYL M1, TAB HCQS, TAB DOXYCYCLINE, INJ ENOXAPARIN, SYP RAPITUS, INJ THIAMINE, INJ DEXAMETHASONE, INJ SPECIPIME, TAB FABIFLU, TAB VITAMINS, TAB AMARYL M1	No	Alive	No	Discharged alive	Alive	Mild	No	Yes	No	No	No	No	No	No	No	No	No	Yes	Yes	NA	NA	NA	NA	NA
Male	56	NA	NA	NA	97.5	100	50	68	97	NA	NA	HYPERTENSION, HYPOTHYROIDISM	BODYACHE, FEVER	Not Pregnant/Not Applicable	NA	16	No	NA	NA	NA	NA	TAB VIT C 500MG, TAB medrol 32mg, TAB VORICONAZOLE 200MG, CAP PANTOP DSR 1, TAB FEXOFENADINE 180MG, TAB AMLODIPINE 10MG, TAB THYROXINE SODIUM 50MCG, TAB ZOLPIDEM 10MG, TAB UPRISE-D3 60K, TAB PARACETAMOL 650 MG	NA	RECOVERED	NA	DISCHARGED	Alive	Mild	Yes	No	No	No	Yes	No	No	No	No	No	No	Yes	No	26.77	27.7	NA	NA	NA
Male	62	NA	NA	NA	98	130	70	98	95	NA	20	NA	FEVER,DRY COUGH	Not Pregnant/Not Applicable	HOSPITALISED	19	Yes	No	NA	Yes	9	Hydroxychloroquine, Azithromycin, Inj. Remdesivir, steroids,TAB MEDROL,ENOXAPARIN,INJ TOCILIZUMAB,DOXYCYCLINE	Yes	RECOVERED	NA	DISCHARGE	Alive	Severe	No	No	No	No	No	No	No	No	No	No	No	Yes	Yes	23.3	26.39	NA	NA	NA
Male	46	NA	NA	NA	98.1	156	105	93	97	NA	20	NA	FEVER	Not Pregnant/Not Applicable	HOSPITALISATION	16	Yes	No	NA	No	NA	TAB AMLODAC, TAB IVERMECTIN, INJ ESOZ, POVIDONE IODINE, TAB PARACETAMOL, INJ DEXAMETHASONE, INJ THIAMINE, INJ SCORBIX, INJ ENOXAPARIN, TAB FABIFLU, TAB HCQS, TAB DOXYCYCLINE, TAB LIMCEE, INJ TOCILIZUMAB, TAB UDILIV, INJ SOLUMEDROL, TAB ZINCOVIT, INJ PANTOPRAZOLE,REMEDESIVIR	No	RECOVERED	NA	DISCHARGED	Alive	Severe	No	No	No	No	No	No	No	No	No	No	No	Yes	Yes	14.82	15.84	NA	NA	NA
Male	77	NA	NA	NA	98.6	130	80	80	95	NA	20	TYPE-II DIABETES MELLITUS,HYPERTENSION ,COPD	COMPLAINTS OF COUGH, MILD SPUTUM, SORE THROAT AND FEVER 4 DAYS BACK	Not Pregnant/Not Applicable	Admitted	12	No	No	NA	No	NA	INJ ENOXAPARIN, INJ TAZACT, CAP CHOLECALCIFEROL, INJ SCROBIX, SYP RAPITUS, TAB DEXAMETHASONE, POVIDONE IODINE GARGLE, TAB KETOSTERIL, INJ COVIFOR, TAB ZINCOVIT	No	Discharge Alive	NA	Discharged	Alive	Mild	Yes	Yes	No	No	No	No	Yes	No	No	No	No	Yes	Yes	NA	NA	NA	NA	NA
Male	32	NA	NA	NA	98	116	70	78	95	NA	18	NA	FEVER, NAUSEA, BODYACHE, WEAKNESS	Not Pregnant/Not Applicable	HOSPITALISED	10	No	No	NA	Yes	2	REMDESIVIR, CLEXANE, TAB HCQS, TAB AZITHROMYCIN, TAB VITAMINS, INJ ENOXATROY, INJ FORPAR XP, INJ ONDANSETRON, INJ PARACETAMOL, SYP LUPITUS, TAB PAN 40, TAB FABIFLU, IV FLUIDS, INJ DEXAEMETHASONE, MEROPENEM, SOULMEDROL	No	RECOVERED	NA	DISCHARGE	Alive	Mild	No	No	No	No	No	No	No	No	No	No	No	Yes	Yes	NA	NA	NA	NA	NA
Male	53	172	89.1	30.18	96.4	137	80	80	88	NA	20	TYPE-II DIABETES MELLITUS	FEVER HIGH GRADE ASSOCIATED WITH COUGH AND SHORTNESS OF BREATH PRESENT.	Not Pregnant/Not Applicable	HOSPITALISED	16	Yes	No	NA	Yes	4	TAB LINAGLIPTIN, CHOLECALCIFEROL SACHET, INJ COVIFOR, TAB PANTOPRAZOLE, INJ ULINASTATIN, INJ ENOXAPARIN, TAB PREGALIN M, TAB ZINCOVIT, SYP LUPITUS, INJ SOLUMEDROL, INJ SCORBIX, INJ CLATIPLUS, POVIDONE IODINE GARGLE, TAB PARACETAMOL AND OTHER SYMPTOMATIC MANAGEMENT.	No	RECOVERED	PLASMA THERAPY GIVEN	DISCHARGED	Alive	Severe	No	Yes	No	No	No	No	No	No	No	No	No	Yes	Yes	NA	NA	NA	NA	NA
Male	67	NA	NA	24.04	98.2	131	45	78	NA	NA	NA	no	FEVER SINCE 10 DAYS, SHORTNESS OF BREATH ,GENERALISED WEAKNESS	Not Pregnant/Not Applicable	NA	5	Yes	NA	NA	NA	NA	HYDROXYCHLOROQUINE, AZITHROMYCIN, DEXAMETHASONE, ZINCOVIT, LIMCEE NEPHROLOGY REFERENCE	NA	recovered	NA	discharged	Alive	Severe	No	No	No	No	No	No	No	No	No	No	No	Yes	No	18.36	19.52	NA	NA	NA
Male	60	NA	NA	NA	98	100	60	70	NA	96	20	HYPERTENSION	FEVER, COUGH , LOSS OF TASTE	Not Pregnant/Not Applicable	HOSPITALIZATION	15	Yes	No	NA	Yes	11	TAB HCQS, TAB AZITHROMYCIN, TAB VITAMINS, INJ COVIFOR, INJ TOCILIZUMAB, PLASMA THERAPY 2 UNITS, INJ ENOXAPARIN, INJ SOLUMEDROL, INJ FORPAR XP, CAP BECOSULES, TAB ATEN, INJ SCORBIX, POVIDONE IODINE GARGLE, SYP LUPITUS, TAB CROCIN, TAB VIT C 500MG, TAB SATVIT GOLD, TAB LD BONE K2, TAB UPRISE, TAB ALLES, TAB PANTOP 40 MG, TAB METHYL PRED 16 MG, TAB.OSELTAVIR,75MG, TAB.ZINCOVIT, TAB.AZEE,500MG, ATENO…	Yes	RECOVERED	NA	DISCHARGED	Alive	Severe	Yes	No	No	No	No	No	No	No	No	No	No	Yes	Yes	NA	NA	NA	NA	NA
Male	42	NA	NA	NA	97	140	80	80	98	NA	18	OBESITY	MALAISE	Not Pregnant/Not Applicable	HOSPITALISED	21	No	No	NA	No	NA	TAB HCQS, TAB IVERMECTOL, TAB VITAMINS, INJ ESOZ, INJ THIAMINE, INJ METHYLPREDNISOLONE, SCORBIX,FABIFLU, TAB PARACETAMOL, SYP LUPITUS, POVIDONE IODINE GARGLE, INJ ENOXAPARIN	No	RECOVERED	NA	DISCHARGED	Alive	Mild	No	No	No	No	No	No	No	No	No	No	No	Yes	Yes	NA	NA	NA	NA	NA
Female	69	NA	NA	NA	98.3	128	78	70	96	NA	24	DM, HTN	FEVER, DRY COUGH, SORE THROAT	Not Pregnant/Not Applicable	HOSPITALISED	19	Yes	No	NA	Yes	2	INJ COVIFOR, CAP UPRISE-D3, TAB PANTOPRAZOLE, INJ MONTAIR FX, INJ ENOXAPARIN, TAB DEXAMETHASONE, TAB DEXAMETHASONE, INJ ELORES, CAP BIFILAC, POVIDONE IODINE GARGLE, TAB ACETYLCYSTEINE, SYP RAPITUS, TAB PARACETAMOL, INJ SCORBIX, TAB ZINCOVIT	Yes	RECOVERED	HOME ISOLATION FOR 7 DAYS	DISCHARGED ALIVE	Alive	Severe	Yes	Yes	No	No	No	No	No	No	No	No	No	Yes	Yes	NA	NA	NA	NA	NA
Male	62	164	77.3	28.8	96.6	138	80	111	97	NA	22	DM, HTN	FEVER, MILD INTERMITTENT COUGH	Not Pregnant/Not Applicable	MEDICATION STARTED	5	No	No	NA	No	NA	TAB HCQS, TAB VITAMINS, INJ ESOMEPRAZOLE, TAB IVERMECROL, TAB ATORVASTATIN, SUS SOLUMEDROL, INJ RAPITUS, INJ ENOXAPARIN, INJ THIAMINE, TAB VOBOSE, CAP DOXYCYCLINE SR, TAB FABIFLU, INJ SCORBIX, INJ ULINASTATIN, TAB PIOGLITAZONE, TAB TELMA, TAB ZORYL M2 FORTE, POVIDONE IODINE GARGLE	No	RECOVERED	NA	DISCHARGED	Alive	Mild	Yes	Yes	No	No	No	No	No	No	No	No	No	Yes	Yes	NA	NA	NA	NA	NA
Male	24	NA	NA	NA	101.2	110	70	98	91	NA	20	NO	FEVER,HIGH GRADE, ON AND OFF , COUGH WITH MINIMAL EXPECTORATION, ASSOCIATED WITH SORE THROAT , SOB	Not Pregnant/Not Applicable	HOSPITALISED	6	Yes	No	NA	No	NA	HCQS 200 MG , TAB DOLO 650 , LIMCEE TAB , LUPITUS SYRUP , OSELTAMIVIR 75MG ,ZINCOVIT TAB	No	RECOVERED	HOME QURANTINE FOR 7 DAYS	DISCHARGE	Alive	Severe	No	No	No	No	No	No	No	No	No	No	No	No	No	NA	NA	NA	NA	NA
Female	60	NA	NA	NA	98.7	145	88	87	98	NA	20	- HYPERTENSION - HYPOTHYROIDISM - DEPRESSION	FEVER,SORE THROAT	Not Pregnant/Not Applicable	MEDICATION(AZITHRAL)	7	No	No	NA	No	NA	TAB VITAMINS, TAB PARACETAMOL, INJ ENOXAPARIN, TAB MONTAIR LC, INJ SCORBIX, TAB FABIFLU, TAB PAROXETINE SR, TAB TAZLOC AM, SYP LUPITUS, POVIDONE IODINE GARGLES, TAB THYROXINE SODIUM	No	RECOVERED	NA	DISCHARGED	Alive	Mild	Yes	No	No	No	Yes	No	No	No	No	No	No	No	Yes	NA	NA	NA	NA	NA
Female	68	NA	NA	NA	98	130	80	80	97	NA	NA	HTN, DIABETES MELLITUS, OLD CVA 20 YEARS BACK, POST BL TKR	FEVER	Not Pregnant/Not Applicable	NA	34	Yes	NA	NA	NA	NA	TAB OLMET 20 MG , TAB NEBICARD 5 MG , TAB AMARYL 1 MG , TAB GLYCIPHAGE SR 500 MG , CAP ECOSPRIN AV 75 MG , TAB PROTHIADIN 50 MG , TAB ZOLFRESH 10 MG , TAB PETRIL 0.25 MG , CAP LEVOPRAZ 1 OD , SYP LOOZ 20 ML , TAB SHELCAL 500 MG , DYNAPAR GEL	NA	DIED	NA	DIED	Dead	Severe	Yes	Yes	No	No	No	No	No	Yes	No	No	Yes	No	No	14.69	18.24	NA	NA	NA
Female	69	147	64	29.68	98	118	80	80	96	NA	24	- TYPE-II DIABETES MELLITUS - HYPERTENSION	FEVER,SORE THROAT	Not Pregnant/Not Applicable	MEDICATION STARTED(ANTI PYRETICS,TAB FABIFLU,TAB AZITHRAL,TAB DOXYCYCLINE,TAB HCQ )	6	No	No	NA	No	NA	TAB HCQS, TAB AZITHROMYCIN, TAB VITAMINS, TAB AMLODIPINE, TAB IVERMECTOL, TAB THYRONORM, IN PANTOCLAM, TAB METFORMIN, INJ SPECIPIME, INJ ENOXAPARIN, TAB DOXYCYCLINE, TAB FABIFLU	No	RECOVERED	NA	DISCHARGED	Alive	Mild	Yes	Yes	No	No	No	No	No	No	No	No	No	No	Yes	NA	NA	NA	NA	NA
Male	48	NA	NA	NA	98.6	150	80	79	97	NA	18	DIABETES MELLITUS, HYPERTENSION, CHRONIC KIDNEY DISEASE STAGE 5, HYPOTHYROIDISM	NO SYMPTOMS	Not Pregnant/Not Applicable	HOSPITALIZATION	15	Yes	No	NA	No	NA	TAB VITAMINS, INJ COVIFOR, TAB TORASEMIDE, TAB ARKAMIN, INJ ENOXAPARIN, TAB LINAGLIPTIN, TAB BENIDIPINE, INJ ACTRAPID FLEXPEN, TAB VIT C 500MG, TAB ZINCOVIT, TAB MEDROL 8 MG , TAB DYTOR 10MG ,	No	RECOVERED	COVID POSITIVE ON ROUTINE EVALUATION FOR RENAL TRANSPLANT	DISCHARGED	Alive	Severe	Yes	Yes	No	No	Yes	No	No	No	Yes	No	No	Yes	Yes	NA	NA	NA	NA	NA
Male	55	NA	NA	NA	98	120	80	78	98	NA	20	DIABETES MELLITUS HYPERTENSION	HIGH GRADE FEVER, COUGH WITH EXPECTORATION	Not Pregnant/Not Applicable	HOSPITALISED	10	Yes	No	NA	Yes	3	TAB HCQS, TAB AZITHROMYCIN, TAB VITAMINS, CAP CHOLECALCIFEROL, TAB FABIFLU, TAB DOXYCYCLINE, TAB AMLODAC, INJ DEXAMETHASONE, INJ ENOXAPARIN, INJ ACTRAPID FLEXPEN, TAB PABTOCID, TAB PARACETAMOL, SYP LUPITUS, INJ SCORBIX, CAP BIFILAC, TRIAMCINOLONE, INJ COVIFOR	No	RECOVERED	NA	DISCHARGED	Alive	Severe	Yes	Yes	No	No	No	No	No	No	No	No	No	Yes	Yes	NA	NA	NA	NA	NA
Male	44	NA	NA	NA	97.3	136	82	86	NA	93	20	DIABETES MELLITUS ON OHA	SORE THROAT, SOB	Not Pregnant/Not Applicable	HOSPITALISED	9	Yes	No	NA	No	NA	INJ CLEXANE,INJ DEXA, INJ LANTUS, INJ HUMALOG KWIKPEN, INJ REBEPRAZOLE, INJ PARACETAMOL, SYP RAPITUS, TAB FABIFLU, TAB VITAMINS	No	DISCHARGED	STRICT HOME ISOLATION AS ADVISED (SEPARATE INSTRUCTION GIVEN) FOR 7 DAYS	DISCHARGED	Alive	Severe	No	Yes	No	No	No	No	No	No	No	No	No	No	Yes	NA	NA	NA	NA	NA
Male	55	NA	NA	NA	98.8	144	76	120	86	94	20	NIL	FEVER, ASSOCIATED WITH DRY COUGH, BREATHLESSNESS	Not Pregnant/Not Applicable	HOSPITALIZATION	12	Yes	Yes	5	Yes	10	INJ ENOXAPARIN, INJ PARACETAMOL, INJ SOLUMEDROL, INJ SCORBIX, INJ MAGNEX, INJ DOXYCYCLINE, INJ COVIFOR, INJ ESOMEPRAZOLE, PEG SACHET, PC ENEMA, POVIDONE IODINE	Yes	RECOVERED	NA	DISCHARGED	Alive	Severe	No	No	No	No	No	No	No	No	No	No	No	Yes	Yes	NA	NA	NA	NA	NA
Male	67	171	83.4	28.58	99	140	80	62	96	NA	20	TYPE 2 DIABETES MELLITUS , HYPERTENSION	HIGH GRADE FEVER ON & OFF , COUGH WITH MINIMAL EXPECTORATION ASSOCIATED WITH BREATHLESSNESS	Not Pregnant/Not Applicable	HOSPITALISED	8	No	No	NA	No	NA	TAB HCQS, TAB AZITHROMYCIN, TAB VITAMINS, TAB AMLODAC, INJ DEXAMETHASONE, TAB JANUMET, TAB IVEMECTOL, CAP CHOLECALCIFEROL, CAP OSELTAMIVIR, POVIDONE IODINE GARGLE, TAB PARACETAMOL, TAB PAN, SYP LUPITUS	No	RECOVERED	HOME QURANTINE FOR 7 DAYS	DISCHARGE	Alive	Mild	Yes	Yes	No	No	No	No	No	No	No	No	No	Yes	Yes	NA	NA	NA	NA	NA
Male	58	NA	NA	NA	97.1	150	70	78	98	NA	20	DIABETES MELLITUS, HYPERTENSION	COUGH, SORE THROAT, FEVER	Not Pregnant/Not Applicable	HOSPITALIZATION	4	No	No	NA	No	NA	TAB HCQS, TAB AZITHROMYCIN, TAB VITAMINS, TAB BISOPROLOL, TAB JALRA M, CHOLECALCIFEROL POUCH, TAB LIMCEE, TAB AZEE, TAB ZINCOVIT, SYP LUPITUS, POVIDONE IODINE, TAB PARACETAMOL, TAB DEXAMETHASONE 4MG, ENOXAPARIN	No	RECOVERED	NA	DISCHARGED	Alive	Mild	Yes	Yes	No	No	No	No	No	No	No	No	No	Yes	No	NA	NA	NA	NA	NA
Female	51	NA	NA	NA	98.2	120	80	80	97	NA	20	MIGRAINE, ARTHRITIS	CHEST DISCOMFORT, SORE THROAT, HEADACHE, BODYACHE, RHINORREA, FEVER	Not Pregnant/Not Applicable	HOSPITALISED	15	No	No	NA	No	NA	TAB ALLEGRA M, CAP UPRISE D3, TAB ZINCOVIT, TAB LIMCEE INJ SOLUMEDROL, SYP LUPITUS, TAB FABIFLU, INJ SCORBIX, POVIDONE IODINE GARGLE, SYP LOOZ, INJ PARACETAMOL	No	RECOVERED	HOME ISOLATION FOR 7 DAYS	DISCHARGED ALIVE	Alive	Mild	No	No	No	No	No	No	No	Yes	No	No	Yes	Yes	Yes	NA	NA	NA	NA	NA
Female	58	154	52	21.97	98	130	90	90	NA	98	22	DIABETES MELLITUS,HYPERTENSION	FEVER, SHORTNESS OF BREATH	Not Pregnant/Not Applicable	HOSPITALISATION	17	Yes	Yes	2	Yes	8	INJ LANTUS, INJ MAGNEX, INJ SCORBIX, INJ ACTRAPID FLEXPEN, INJ COVIFOR, INJ ENOXAPARIN, TAB PARACETAMOL, TAB TELMA, TAB PAN, POVIDONE IODINE, TAB ZINCOVIT, SYP LUPITUS, INJ SOLUMEDROL, INJ LANTUS	No	RECOVERED	NA	DISCHARGED	Alive	Severe	Yes	Yes	No	No	No	No	No	No	No	No	No	Yes	Yes	NA	NA	NA	NA	NA
Male	64	170	70	24.27	99.9	130	80	84	98	NA	21	HTN , DIABETES BYPASS SURGERY DONE IN FEB 2020	FEVER, SORE THROAT, WEAKNESS ,	Not Pregnant/Not Applicable	Hospitalization	10	No	No	NA	No	NA	TAB HCQS 400 MG TWICE DAILY ON FIRST DAY THEN ONCE DAILY FOR 4 DAYS, TAB AZITHROMYCIN 500 MG ONCE DAILY FOR 5 DAYS, TAB OSELTAMIVIR 75 MG TWICE DAILY, TAB VITAMINS, CAP BECOSULES Z, CAP UPRISE D3, INJ ENOXAPARIN, TAB FOLVITE, INJ PANTOPRAZOLE, INJ LANTUS, TAB ROSUVASTATIN, TAB SITAGLIPTIN, TAB IVABRADINE, TAB CLOPIDOGREL, TAB METOPROLOL, TAB DOXYCYCLINE, POVIDONE IODINE GARGLE, SYP LUPITUS, TAB I…	No	RECOVERD	HOME QURANTINE FOR 7 DAYS	DISCHARGED	Alive	Mild	Yes	Yes	No	No	No	Yes	No	No	No	No	No	No	Yes	NA	NA	NA	NA	NA
Male	72	NA	NA	NA	98.1	130	80	74	97	NA	20	SICK SINUS SYNDROME, PACEMAKER IN SITU, ESSENTIAL TREMORS, POST CAG- NON CRITICAL CAD, IBS, OSA ON DOMICILLARY CPAP, DEPRESSION	SHORTNESS OF BREATH, (DRAGGING SENSATION OVER CHEST PRESENT), CONSTIPATION PRESENT OCCASIONAL MILD, DRY COUGH, GIDDINES PRESENT, LBA PRESENT.	Not Pregnant/Not Applicable	HOSPITALIZATION	16	Yes	Yes	7	No	NA	TAB HCQS, TAB AZITHROMYCIN, TAB VITAMINS, INJ COVIFOR, TAB MIRTAZAPINE, INJ DOXYCYCLINE, INJ ENOXAPARIN, TAB PRAMIPEXOLE, TAB URSODEOXYCHOLIC ACID, PULMOCARE POWDER, CAP UPRISE D3, TAB IVERMECOTOL, INJ SALMETEROL, SYP LUPITUS, TAB PANTOPRAZOLE, POVIDONE IODINE GARGLE, TAB CROCIN, TAB VIT C 500MG, TAB ZINCOVIT, CAP MICRODOX LBX, TAB FABIFLU 200MG, CAP VITOXY-AZ, TAB ALLES-Q, CAP PANTOCID 40MG, TAB…	No	RECOVERED	NA	DISCHARGED	Alive	Severe	No	No	No	No	No	Yes	Yes	Yes	No	No	Yes	No	Yes	21.48	22.74	NA	NA	NA
Male	80	165	78	28.71	98.3	126	72	100	94	NA	20	DIABETES MELLITUS, HYPERTENSION, BPH, CAD - OLD AWMI	DRY COUGH, MILD SHORTNESS OF BREATH	Not Pregnant/Not Applicable	HOSPITALIZATION	9	No	No	NA	No	NA	TAB HCQS, TAB AZITHROMYCIN, TAB VITAMINS, TAB PARACETAMOL, INJ LANTUS, INJ ENOXAPARIN, TBA TELMISARTAN, TAB GLIMEPRIDE, CAP DILODOSIN, CAP ECOSPRIN-AV 75 MG, TAB MONTAIR-LC, TAB FABIFLU, TAB METFORMIN, TAB PAN, CAP BECOSULES Z, SYP LUPITUS, INJ DEXAMETHASONE, TAB ZINCOVIT, TAB GEMER-2, CAP TAYO 60K, CAP SILODOSIN 8MG	No	RECOVERED	NA	DISCHARGED	Alive	Mild	Yes	Yes	No	No	No	Yes	No	No	No	No	Yes	Yes	Yes	NA	NA	NA	NA	NA
Male	62	NA	NA	NA	98.7	130	78	110	NA	NA	NA	DIABETES MELLITUS RECENTLY DETECTED,HYPERTENSION	FEVER ASSOCIATED WITH SORE THROAT WITH HISTORY OF MILD TO MODERATE BREATHING DIFFICULTIES	Not Pregnant/Not Applicable	NA	18	Yes	NA	NA	NA	NA	INJ COVIFOR, TAB ZINCOVIT, SYP LUPITUS, POVIDONE IODINE, TAB LIMCEE, TAB DEXAMETHASONE, INJ ULINASTATIN, INJ ACTRAPID FLEXPEN, INJ FORPAR XP, INJ ENOXAPARIN, INJ THIAMINE, TAB PARACETAMOL	NA	RECOVERD	NA	DISCHARGED	Alive	Severe	Yes	Yes	No	No	No	No	No	No	No	No	No	Yes	Yes	29.04	29.99	NA	NA	NA
Male	82	NA	NA	NA	97	130	80	78	95	NA	18	HYPERTENSION - HYPOTHYROIDISM - IDIOPATHIC PRURITIS	FEVER,COUGH,WEAKNESS	Not Pregnant/Not Applicable	HOSPITALISED	12	No	No	NA	No	NA	TAB HCQS, TAB AZITHROMYCIN, TAB VITAMINS, TAB FABIFLU, TAB THYRONORM, TAB AMLODAC, SYP LUPITUS, TAB FEXOFENADINE, TAB LIMCEE, TAB PAN,TAB AZEE.	No	RECOVERED	NA	DISCHARGE	Alive	Mild	Yes	No	No	No	Yes	No	No	No	No	No	Yes	No	Yes	NA	NA	NA	NA	NA
Female	56	NA	NA	NA	96	134	74	77	98	NA	20	HYPOTHYROIDISM HYPERTENSION	FEVER,BODYACHE,LOW BP	Not Pregnant/Not Applicable	HOSPITALISED	14	Yes	No	NA	Yes	6	TAB HCQS, TAB AZITHROMYCIN, TAB VITAMINS, CHOLECALCIFEROL SACHET, CAP METHYCOBALAMINE, TAB THYRONORM, CAP BECOSULES, CAP PANTOCID, CAP PANTCOID DSR, POVIDONE IODINE, INJ DEXAMETHASONE, TAB FABIFLU,REMEDESIVIR	Yes	RECOVERED	NA	DISCHARGE	Alive	Severe	Yes	No	No	No	Yes	No	No	No	No	No	No	Yes	Yes	NA	NA	NA	NA	NA
Female	70	160.2	58	22.5997	98.2	126	75	86	96	NA	22	AKI ON CKD	FEVER AND DIARRHOEA	Not Pregnant/Not Applicable	Hospitalisation	14	Yes	Yes	5	Yes	10	INJ DYTOR, INJ TEICOPLANIN, TAB CARCA, INJ DEXTROSE, INJ XYLOCARD , INJ MGSO4, TAB CORDARNE , TAB DIAMOX	Yes	DIED	NA	DIED	Dead	Severe	No	No	No	No	No	No	No	No	Yes	No	No	No	No	NA	NA	NA	NA	NA
Female	84	152	60	23.49	96	110	69	74	95	NA	20	- HYPERTENSION, CORONARY ARTERY DISEASE, POST THR - I MONTH BACK FOLLOWED BY UTI, POST OPERATIVE CASE OF INTERTROCHANTERIC FRACTURE LEFT FEMUR, RECURRENT TIA (CAROTID ENDARTERECTOMY 2001)	COUGH WITH MINIMAL SPUTUM EXPECTORATION	Not Pregnant/Not Applicable	HOSPITALIZATION	16	Yes	No	NA	No	NA	SUS SOLUMEDROL, TAB PARACETAMOL, TAB FABIFLU, TAB PANTOPRAZOLE, TAB VITAMINS, TAB METHYLPREDNISOLONE, NEOSPORIN POWDER, INJ DALTEPARIN, TAB TRIMETAZIDINE CR, TAB SPIRONOLACTONE,TAB VIT C 500MG, TAB ZINCOVIT,	Yes	RECOVERED	NA	DISCHARGED	Alive	Severe	Yes	No	No	No	No	Yes	No	Yes	No	No	Yes	Yes	Yes	NA	NA	NA	NA	NA
Female	39	160	65	25.44	98.6	128	74	101	NA	83	21	NA	FEVER, GENERALISED BODY ACHE, SOB	Not Pregnant/Not Applicable	HOSPITALISED	16	Yes	Yes	1	Yes	7	Inj. Tazact, Inj. Claribid, Duolin & Foracort, Remedisvir, Tocilizumab, INJ DYANAPAR , T. PETRIL 0.25 MG	Yes	RECOVERED	NEW ONSET DIABETES MELLITUS	DISCHARGE	Alive	Severe	No	No	No	No	No	No	No	No	No	No	No	No	No	NA	NA	NA	NA	NA
Male	48	NA	NA	NA	98	130	80	95	98	NA	NA	DIABETES MELLITUS AND OHGA	FEVER, COUGH	Not Pregnant/Not Applicable	HOSPITALIZATION	10	No	No	NA	No	NA	TAB HCQS, TAB AZITHROMYCIN, TAB VITAMINS, INJ ENOXAPARIN, INJ LANTUS, INJ SCORBIX, CAP BIFILAC, TAB FABIFLU, SYP LUPITUS, POVIDONE IODINE GARGLE, INJ NOVORAPID, TAB PARACETAMOL, TAB CHOLECALCIFEROL, INJ ENOXAPARIN, INJ SCORBIX, TAB VIT C 500MG, TAB ZINCOVIT, TAB SATVIT GOLD, TAB LD BONE K2, TAB UPRISE, TAB ALLES, TAB DEXA 6MG	No	RECOVERED	NA	DISCHARGED	Alive	Mild	No	Yes	No	No	No	No	No	No	No	No	No	No	Yes	NA	NA	NA	NA	NA
Male	54	NA	NA	NA	101	130	68	86	95	NA	18	NO	FEVER, HIGH GRADE, ON AND OFF , COUGH WITH MINIMAL EXPECTORATION	Not Pregnant/Not Applicable	HOSPITALISED	9	No	No	NA	No	NA	TAB HCQS, TAB AZITHROMYCIN, TAB VITAMINS, INJ REMDESIVIR, CAP UPRISE D3 60K, INJ SOLUMEDROL, TAB ZINCOVIT, TAB AZEE, INJ TAZACT, INJ ACTRAPID FLEXPEN, POVIDONE IODINE GARGLE, SYP LUPITUS, TAB PAN, TAB PARACETAMOL	No	RECOVERED	HOME QURANTINE FOR 7 DAYS	DISCHARGE	Alive	Mild	No	No	No	No	No	No	No	No	No	No	No	Yes	Yes	NA	NA	NA	NA	NA
Male	67	161	75	28.99	98.5	138	88	110	98	NA	24	HYPERTENSION, DIABETES MELLITUS, CA ANORECTUM (POST CT, RT)	BLEEDING AND MUCUS DISCHARGE PER RECTUM	Not Pregnant/Not Applicable	Hospitalized	36	No	No	NA	Yes	19	INJ MAGNESIUM SULPHATE, INJ ONDANSETRON, INJ PANTOPRAZOLE, INJ CEFUROXIME, INJ METRONIDAZOLE, TAB ZINCOVIT, INJ ONDANSETRON, INJ PARACETAMOL, INJ SCORBIX, INJ KABIVEN, SYP POTKLOR, INJ TEICOPLNIN, INJ AMPHOTERICIN B, ADDPHOS GRANULES, INJ LEVETRIACETAM, INJ OTSKI, INJ OPTINEURON, INJ COLISTIMETHATE, INJ ENOXAPARIN, TAB FABIFLU	No	Recovered	Plasma therapy given	Discharged	Alive	Mild	Yes	Yes	Yes	No	No	No	No	No	No	No	No	No	Yes	NA	NA	NA	NA	NA
Male	57	168	101	35.86	97.8	110	70	82	95	NA	20	HYPERTENSION	HIGH GRADE FEVER SINCE 5 DAYS, HEADACHE, LOWER ABDOMENAL PAIN, PAIN IN EYES, BEATHING DIFFICULTY, GENERALISED WEAKNESS AND LOSS OF APPETITE AND TASTE.	Not Pregnant/Not Applicable	HOSPITALISED	15	No	No	NA	Yes	16	TAB VITAMINS, TAB PANTOCID, TAB DEXAMETHASONE, TAB FABIFLU, SYP RAPITUS, TAB CROCIN, HINEX HP, INJ TAZACT, INJ SCORBIX, INJ ENOXAPARIN, SUS SOLUMEDROL, NEB WITH FORACORT AND OTHER SYMPTOMATIC MANAGEMENT.	No	RECOVERED	HOME QUARANTINED FOR 7 DAYS	DISCHARGED	Alive	Mild	Yes	No	No	No	No	No	No	No	No	No	No	Yes	Yes	NA	NA	NA	NA	NA
Female	71	NA	NA	NA	98	131	75	108	98	NA	NA	RECTAL PROLAPSE WITH PR BLEED , DIABETES MELLITUS TYPE 2, HYPERTENSION, HYPOTHYROIDISM	FEVER	Not Pregnant/Not Applicable	NA	13	No	NA	NA	NA	NA	TAB VIT C 500MG, TAB ZINCOVIT 1, SYP CREMAFFIN 30ML, TAB MEDROL, TAB DILZEM SR 90MG, SYP GAVISCON 10ML	NA	RECOVERED	NA	DISCHARGED	Alive	Mild	Yes	Yes	No	No	Yes	No	No	No	No	No	Yes	Yes	No	18.49	19.52	NA	NA	NA
Female	30	NA	NA	NA	98	120	70	90	98	NA	18	Non	FEVER SINCE 2 DAYS, THROAT PAIN AND PAIN ABDOMEN AND NAUSEA SINCE 2 DAYS.	Not Pregnant/Not Applicable	Hospitalised	10	No	No	NA	No	0	CAP UPRISE DD3, TAB FOLVIT, TAB PARACETAMOL, TAB DOXYLAMINE, TAB RANITIDINE, TAB THYROXINE SODIUM, POVIDONE IODINE GARGLE, TAB VITAMINS	No	Discharged alive	NA	Alive	Alive	Mild	No	No	No	No	No	No	No	No	No	No	No	No	No	NA	NA	NA	NA	NA
Male	48	NA	NA	NA	98.6	140	100	120	91	NA	16	DIABETES MELLITUS HYPERTENSION	SHORTNESS OF BREATH,FEVER, OCCASIONAL COUGH WITH SCANTY AMOUNT OF YELOW COLOURED SPUTUM.	Not Pregnant/Not Applicable	HOSPITALISED	13	Yes	No	NA	No	NA	TAB HCQS, TAB AZITHROMYCIN, TAB VITAMINS, TAB AMARYL M2 FORTE, CAP UPRISE D3 60K, TAB TELMA, INJ SOLUMEDROL, INJ ENOXAPARIN, TAB SITAGLIPTIN, TAB JANUMET, INJ LANTUS, INJ COVIFOR, TAB FABIFLU, TAB FORXIGA, INJ TOCILIZUMAB, TAB ZINCOVIT, TAB LIMCEE, INJ PANTOPRAZOLE, INJ TAZACT, SYP LUPITUS, POVIDONE IODINE, TAB PARACETAMOL, INJ TELMA, DEXA, REMDESIVIR	No	RECOVERED	NA	DISCHARGE	Alive	Severe	Yes	Yes	No	No	No	No	No	No	No	No	No	Yes	Yes	26.34	31.38	NA	NA	NA
Male	53	NA	NA	NA	97.7	110	60	94	88	98	25	DIABETES MELLITUS HYPERTENSION HYPPOTHYROIDISM	FEVER,BODYACHE,FATIGUE	Not Pregnant/Not Applicable	HOSPITALISATION	3	Yes	Yes	3	Yes	3	STEROIDS, FORPAR, CLEXANE, VITAMINE C,REMEDESIVIR,TOCILIZUMAB	Yes	DEATH	CAUSE OF DEATH:SEVERE COVID-19 PNEUMONIA WITH HYPOXIC RESPIRATORY FAILURE	DEATH	Dead	Severe	Yes	Yes	No	No	Yes	No	No	No	No	No	No	No	Yes	NA	NA	NA	NA	NA
Male	68	NA	NA	NA	98.6	136	80	96	96	NA	22	DIABETES MELLITUS, HYPERTENSION, RENAL TRANSPLANT, RIGHT ANKLE FRACTURE	FEVER	Not Pregnant/Not Applicable	HOSPITALIZATION	7	No	No	NA	No	NA	TAB VITAMINS, CAP UPRISE D3, TAB DOXYCYCLINE, TAB FABIFLU, SUS SOULUMEDROL, INJ ACTRAPID FLEXPEN, TAB IVERMECTOL, TAB IVERMECTOL SYP CREMAFFIN, CALCIUM POLYSTYRENE SACHET POWDER, INJ LANTUS, INJ ENCLEX, INJ SORBILINE, TAB VIT C 500MG, TAB ZINCOVIT , TAB TOLVAPTAN 30MG, TAB SODIUM BICARBONATE 1000MG, TAB GALVUS 50 MG, INJ LANTUS, TAB WYSOLON 10 MG, TAB TOLVAPTAN 15 MG	Yes	RECOVERED	NA	DISCHARGED	Alive	Mild	Yes	Yes	No	No	No	No	No	No	Yes	No	No	Yes	Yes	NA	NA	NA	NA	NA
Male	48	NA	NA	NA	98	120	80	99	93	95	22	DIABETES MELLITUS	FEVER, COUGH, BLOOD IN SPUTUM	Not Pregnant/Not Applicable	HOSPITALIZATION	12	Yes	No	NA	No	NA	INJ ENOXAPARIN, INJ TAZACT,INJ THIAMINE, INJ SCORBIX, SUS ,SOLUMEDROL, INJ COVIFOR, POVIDONE IODINE GARGLE, SYP LUPITUS, TAB PANTOPRAZOLE, TAB PARACETAMOL, INJ SCORBIX, TAB VITAMINS, TOCILIZUMAB	Yes	RECOVERED	NA	DISCHARGED	Alive	Severe	No	Yes	No	No	No	No	No	No	No	No	No	Yes	Yes	NA	NA	NA	NA	NA
Male	61	NA	NA	24.44	98.2	190	80	130	94	NA	NA	hypertension, mi,acs, ckd stage 5	Fever, cough with expectoration, chest pain, burning micturation, loose stools	Not Pregnant/Not Applicable	NA	8	Yes	NA	NA	NA	NA	TAB HCQS, TAB AZITHROMYCIN, TAB VITAMINS, INJ ENOXAPARIN, CAP OSELTAMIVIR, SYP LUPITUS, POVIDONE IODINE GARGLE, INJ MEROPENEM CHOLECALCIFEROL, TAB PARACETAMOL, TAB PANTOPRAZOLE	NA	recovered	NA	discharged	Alive	Severe	Yes	No	No	No	No	Yes	No	No	Yes	No	No	No	No	26.75	34.19	NA	NA	NA
Male	66	NA	NA	NA	98	168	98	72	94	NA	20	- DIABETES MELLITUS - HYPERTENSION	COUGH, GHABRAHAT AND WEAKNESS	Not Pregnant/Not Applicable	Hospitalization	20	No	No	NA	No	NA	TAB HCQS, TAB AZITHROMYCIN, TAB VITAMINS, INJ ENOXAPARIN, TAB FEBUXOSTAT, TAB ATORVASTATIN, CAP ANTIFLU, INJ ACTRAPID FLEXPEN, TAB TELMISARTAN, TAB JANUMET, CAP TOCOPHEROL, POVIDON IODINE, SYP RAPITUS, TAB FOLVITE, CAP BECOSULES	No	RECOVERD	HOME QURANTINE FOR 7 DAYS	DISCHARGED	Alive	Mild	Yes	Yes	No	No	No	No	No	No	No	No	No	No	No	NA	NA	NA	NA	NA
Male	49	NA	NA	NA	97.8	122	79	97	99	NA	20	HYPERTENSION , HYPOTHYROIDISM	NA	Not Pregnant/Not Applicable	HOSPITALISED	1	No	No	NA	No	NA	TAB CROCIN, TAB LIMCE, TAB ZINCOVIT, POVIDONE IODINE, SYP LUPITUS	No	RECOVERED	ASYMPTOMATIC	DISCHARGED	Alive	Mild	Yes	No	No	No	Yes	No	No	No	No	No	No	No	No	NA	NA	NA	NA	NA
Female	25	160	43.6	17.07	98.2	110	70	79	98	NA	20	OLD TREATED PULMONARY KOCH'S 2019 [COMPLETED ATT]	FEVER - HIGH GRADE, ON AND OFF SINCE 3-4 DAYS, COUGH WITH MINIMAL EXPECTORATION SINCE 4-5 DAYS ASSOCIATED WITH SORETHROAT.	Not Pregnant/Not Applicable	HOSPITALISED	10	No	No	NA	No	NA	TAB IVERMECTIN, INJ ESOZ, TAB FABIFLU, INJ DEXAMETHASONE, INJ THIAMIN, INJ SCORBIX, INJ ENOXAPARIN, TAB HCQS, TAB DOXYCYCLINE	No	RECOVERED	NA	DISCHARGED	Alive	Mild	No	No	No	No	No	No	Yes	No	No	No	No	Yes	Yes	27.58	26.23	NA	NA	NA
Male	29	NA	NA	NA	100	128	85	100	98	NA	20	NA	HIGH GRADE FEVER, LOOSE STOOLS	Not Pregnant/Not Applicable	HOSPITALISED	13	No	No	NA	No	NA	INJ FABIFLU, INJ TAZACT 4.5MG, INJ REMDESEVIR, TAB HCQS, TAB AZITHROMYCIN, TAB VITAMINS, TAB FABIFLU, TAB HYDROXYCHLOROQUINE, TAB AZITHROMYCIN, INJ SOLUMEDROL, SACCHAROMYCES BOULARDII, INJ PARACETAMOL,	Yes	RECOVERED	NA	DISCHARGE	Alive	Mild	No	No	No	No	No	No	No	No	No	No	No	Yes	Yes	NA	NA	NA	NA	NA
Female	66	NA	NA	27.35	99	160	80	98	98	NA	NA	hypertension, diabetes mellitus, bronchial asthma, coronary artery disease,thyroid disorder, lv dysfunction, ckd 5 on mhd	BODYACHE, HEADACHE	Not Pregnant/Not Applicable	NA	18	Yes	NA	NA	NA	NA	TAB VIT C 500MG, TAB A TO Z, TAB IVABRAD 5 MG, TAB DYTOR 60 MG, INJ ENCLEX 40 MG, TAB DEPLLAT A 150, TAB LINAGLIPTIN 5 MG, TAB THYROX 100 MCG, INJ ERYPRO 4000 SQ	NA	recovered	NA	discharged	Alive	Severe	Yes	No	No	No	Yes	Yes	Yes	No	Yes	No	No	No	No	31.01	31.29	NA	NA	NA
Male	55	NA	NA	NA	98.2	118	78	88	NA	NA	NA	NO	FEVER, SHORTNESS OF BRTEATH	Not Pregnant/Not Applicable	NA	36	Yes	NA	NA	NA	NA	Tab Udiliv 300 mg, Tab Paracetamol 650mg, tab montelfow once, cap penrab RD once, tab alles 5000 mg once, tab satvit gold once, tab mucinac 600 mg	NA	RECOVERED	NA	DISCHARGED	Alive	Severe	No	No	No	No	No	No	No	No	No	No	No	No	No	23.11	24.19	NA	NA	NA
Male	46	NA	NA	NA	NA	130	80	100	99	NA	19	NIL	FEVER, COUGH	Not Pregnant/Not Applicable	HOSPITALIZATION	4	No	No	NA	No	NA	TAB VITAMINS, SUS MUCAINE, SYP APTIVATE, INJ PANTOPRAZOLE, SYP RAPITUS, TAB FABIFLU, INJ PARACETAMOL, POVIDONE IODINE, TAB MONTAIR FX,TAB LIMCEE, TAB ZINCOVIT, SYP LUPITUS	No	RECOVERED	NA	DISCHARGED	Alive	Mild	No	No	No	No	No	No	No	No	No	No	No	No	Yes	NA	NA	NA	NA	NA
Male	38	NA	NA	NA	97.1	124	82	86	98	NA	20	HEPATITIS B	SEVERE HEADACHE WITH VOMINTING FOR 1 DAY(2/9/20) HAD FEVER HIGH GRADE FOR 3 DAYS (FROM 3/9 TO 5/9/20) COUGH FOR LAST 2 DAYS PAIN IN THRAOT SINCE TODAY EVENING	Not Pregnant/Not Applicable	HOSPITALISATION	9	No	No	NA	No	NA	TAB MONTAIR FX, INJ COVIFOR, TAB CHOLECALCIFEROL, TAB AZEE, INJ ENOXAPARIN, INJ SOLUMEDROL, TAB TENOFOVIR, INJ CEFTRIAXONE, TAB ZINCOVIT, TAB UDILIV, INJ PANTOPRAZOLE, TAB LIMCEE, POVIDONE IODINE GARGLE, SYP LEVODROPROPIZINE, TAB PARACETAMOL	No	DISCHARGED	NA	DISCHARGED	Alive	Mild	No	No	No	No	No	No	No	No	No	Yes	No	Yes	Yes	NA	NA	NA	NA	NA
Male	56	NA	NA	NA	98.2	170	90	102	75	NA	22	T2 DM, HYPOTHYRODISM	COUGH, SOB, FEVER, body ache	Not Pregnant/Not Applicable	HOSPITALIZATION	34	Yes	Yes	8	Yes	24	TAB HCQ, TAB SOLUMEDEROL, TAB AZEE, ENOXAPARIN, RAMEDESIVIR, INJ SCORBIX, INJ TAZACT, TOCILIZUMAB, FABIFLU, INJ SCORBIX, FORPAR-XP, INJ POLY B, INJ AMPHO 300MG, LINID, AMPHOMUL, MEROPENAM, SPECIPIME 2.25GM, METHYLPREDNISOLONE, OPTINEURON, OTSKI, NOVORAPID FLEXPEN, VILDAGLIPTIN, LOOZ, Tab. Levosulpiride 25 mg , Tab. Pruwel 2 mg, Cap. Becosule, Tab. Linezolid 600 mg, Tab. Amaryl 1 mg, Syp. Gelusil,…	Yes	RECOVERED	TYPE 1 RF, POST SEQUEALE OF CRITICAL SARS COV-2	DEATH	Dead	Severe	No	Yes	No	No	Yes	No	No	No	No	No	No	Yes	Yes	27.9	28	NA	NA	NA
Female	67	NA	NA	NA	96.6	150	70	84	98	NA	20	NA	NA	Not Pregnant/Not Applicable	HOSPITALISED	9	No	No	NA	No	NA	TAB HCQS, TAB AZITHROMYCIN, TAB VITAMINS, TAB FABIFLU, INJ ESOMEPRAZOLE, TAB PARACETAMOL, TAB AMLODAC, CHOLECALCIFEROL SACHET, TAB ESOMEPRAZOLE, SYP GAVISCON	No	RECOVERED	ASYMPTOMATIC	DISCHARGE	Alive	Mild	No	No	No	No	No	No	No	No	No	No	No	No	Yes	NA	NA	NA	NA	NA
Male	69	NA	NA	NA	96	NA	NA	104	96	NA	NA	hypertension and acute ckd	SEVERE BREATHLESSNESS, FEVERISH LIKE SENSATION	Not Pregnant/Not Applicable	NA	6	Yes	NA	NA	NA	NA	INJ LEVIPIL DOSE MODIFIED 500 MG, FLUID RESTRICTION,INJ ENOXAPARIN 60 MG, SOLUMEDROL DOSE	NA	died	NA	died	Dead	Severe	Yes	No	No	No	No	No	No	No	Yes	No	No	Yes	No	19.68	20.59	NA	NA	NA
Male	56	NA	NA	NA	96	117	69	87	96	NA	22	BRONCHIAL ASTHMA	FEVER, SORE THROAT AND CHEST CONGESTION	Not Pregnant/Not Applicable	Hospitalisation	2	No	No	NA	No	NA	TAB FABIFLU, TAB PARACETAMOL, TAB VITAMINS	No	DISCHARGED	NA	DISCHARGED	Alive	Mild	No	No	No	No	No	No	Yes	No	No	No	No	No	Yes	NA	NA	NA	NA	NA
Male	43	NA	NA	NA	97.4	140	80	100	NA	NA	22	NO	FEVER	Not Pregnant/Not Applicable	HOSPITALISED	7	No	No	NA	No	NA	TAB FABIPIRAVIR, INJ ENOXAPARIN, INJ SCORBIX, INJ ESOZ, TAB FABIFLU, INJ THIAMINE, TAB DOXYCYCLINE, TAB VITAMINS, SYP LUPITUS, CAP BIFILAC, TAB ACETYLCYSTEINE, TAB MONTAIR FX, POVIDONE IODINE	No	RECOVERED	NA	DISCHARGED	Alive	Mild	No	No	No	No	No	No	No	No	No	No	No	No	Yes	NA	NA	NA	NA	NA
Male	18	NA	NA	NA	97.2	130	70	88	99	NA	18	NA	DRY COUGH AND FEVER	Not Pregnant/Not Applicable	HOSPITALISATION	6	No	No	NA	No	NA	TAB PANTOCID, TAB ZINCOVIT, TAB LIMCEE, POVIDONE IODINE GARGLE, TAB PARACETAMOL SYP LUPITUS	No	RECOVERED	NA	DISCHARGED	Alive	Mild	No	No	No	No	No	No	No	No	No	No	No	No	No	NA	NA	NA	NA	NA
Female	86	160	65	25.44	96.5	143	91	88	96	NA	12	OVARIAN MASS UNDER EVALUATION, ANEMIA OF CHRONIC DISEASE, VID D DEFIENCY, HYPOTHYRODISM	LOST APPETITE, DULLNESS, WEAKNESS	Not Pregnant/Not Applicable	HOME ISOLATION	3	Yes	No	NA	Yes	2	TAB. FABIFLU 1800MG, NORMAL SALINE 500ML, ENOXAPARIN 40MG, FORPAR XP, Inj emset 4 mg, INJ DYTOR 20MG, TELMA, INJ ADRENALINE, ATROPINE	No	DEATH	CAUSE OF DEATH: SEVERE COVID-19 PNEUMONIA WITH HYPOXEMIC RESPIRATORY FAILURE WITH OLIGURIC AKI WITH METABOLIC ACIDOSIS.	DEATH	Dead	Severe	No	No	No	No	Yes	No	No	No	No	No	Yes	No	Yes	NA	NA	NA	NA	NA
Male	48	176	65	21.03	98	110	70	88	97	NA	18	NA	HIGH GRADE FEVER, COUGH WITH MINIMAL EXPECTORATION	Not Pregnant/Not Applicable	HOSPITALISED	11	No	No	NA	No	NA	TAB HCQS, TAB AZITHROMYCIN, TAB VITAMINS, SYP LUPITUS, POVIDONE IODINE GARGLE	No	RECOVERED	NA	DISCHARGE	Alive	Mild	No	No	No	No	No	No	No	No	No	No	No	No	No	23.2	25.2	NA	NA	NA
Male	65	NA	NA	NA	98.6	110	70	80	98	NA	20	DM, HTN, CKD, DEPRESSION	FEVER, COUGH, DECREASED UOP	Not Pregnant/Not Applicable	HOSPITALISED	24	Yes	Yes	8	Yes	16	SOFTOVAC SF POWDER, CAP NEUGABA, TAB ATIVAN, TAB CLONAZEPAM MD, TAB TORASEMIDE, TAB GABAPIN, TAB PANTOCID, TAB LIMCEE, TAB ZINCOVIT, CAP NEPHROSAVE, POVIDONE IODINE GARGLE, SYP RAPITUS, CAP EVION FORTE, TAB PARACETAMOL, INJ LANTUS, INJ ACTRAPID FLEXPEN, SOFTOVAC SF, INJ SOLUMEDROL, INJ ENOXAPARIN, CAP URIMAX	Yes	RECOVERED	HOME ISOLATION FOR 7 DAYS	DISCHARGED ALIVE	Alive	Severe	Yes	Yes	No	No	No	No	No	No	Yes	No	No	Yes	No	NA	NA	NA	NA	NA
Male	80	NA	NA	NA	97.3	150	90	110	80	NA	NA	PARKINSON OPERATED BPH HTN	SOB, COUGH, FEVER, SORETHROAT	Not Pregnant/Not Applicable	NA	7	Yes	NA	NA	NA	NA	TAB PANTOCID, 40MG , TAB AZEE,500MG , TAB HCQ,400MG, TAB LIMCEE 1TAB, TABZINCOVIT,1TAB, TAB OSELTAVIR,75MG, INJLABETATOL 10MG , INJ FENTANYL 500MCG and 40 ML NORMAL SALINE STARTED at 5ML per HR OR 50MCG per HR, ECOSPIRIN, CORDARONE 200 MG TAB, NONADERALINE 3 ML	NA	RECOVERED	NA	DISCHARGED	Alive	Severe	Yes	No	No	No	No	No	No	Yes	No	No	Yes	No	No	30.01	33.57	NA	NA	NA
Male	56	NA	NA	NA	98.6	155	70	88	96	NA	20	HYPERTENSION, CAD-POST PTCA	FEVER WITH CHILLS	Not Pregnant/Not Applicable	HOSPITALIZATION	13	Yes	No	NA	Yes	5	TAB HCQS, TAB AZITHROMYCIN, TAB VITAMINS, INJ FORPAR, INJ ENOXAPARIN, TAB PERINDOPRIL, TAB ROSUVASTATIN, TAB ACETYLSALICYLIC ACID, TAB FABIFLU, INJ. SOLUMEDROL, INJ. REMDESIVIR, INJ. TOCILIZUMAB,REMDESIVIR, TAB VIT C 500MG, TAB ZINCOVIT, TAB AMLODAC 5MG, CAP UPRISE-D3, TAB. METHYLPREDNISOLONE 16 MG, METOPROLOL UD 25MG, CLEXANE- 60 BD, TAB ASPRIN 75MG,	Yes	RECOVERED	HE WAS ADMITTED IN KAILASH HOSPITAL BUT DUE TO NON REMISSION OF SYMPTOMS, GOT READMITTED IN MAX HOSPITAL	DISCHARGED	Alive	Severe	Yes	No	No	No	No	Yes	No	No	No	No	No	Yes	Yes	NA	NA	NA	NA	NA
Male	69	170	107	37.1	91.5	107	63	82	96	NA	28	DIABETES MELLITUS, HYPERTENSION, HYPOTHYROIDISM, OSA ON CPAP SUPPORT	Sore throat	Not Pregnant/Not Applicable	HOSPITALISED	26	Yes	Yes	18	Yes	22	INJ REMDESIVIR, TAB ALLEGRA M, TAB ZINCOVIT, TAB ACARBOSE, TAB ALLOPURINOL, TAB SITAGLIPTIN, TAB FORXIGA, TAB THYROXINE SODIUM, CAP VSL 3, TAB SHELCAL, TAB S AMLODIPINE, TAB TELMA, TAB ATORVASTATIN, TAB ATORVASTATIN, TAB GLYCOMET, TAB LIMCEE, SYP LUPITUS, POVIDONE IODINE, TAB FABIFLU, INJ ACTRAPID FLEXPEN, TAB PANTOPRAZOLE, TAB PARACETAMOL, INJ ENOXAPARIN	Yes	DISCHARGED	STRICT HOME ISOLATION, CPAP/BIPAP SUPPORT 10/8 WITH OXYGEN 3-4 LITERS/MIN: 2 HRS CPAP, 2 HRS OXYGEN IN DAY TIME, CONTINUOUS CPAP AT NIGHT	DISCHARGED	Alive	Severe	Yes	Yes	No	No	Yes	No	Yes	No	No	No	No	No	Yes	NA	NA	NA	NA	NA
Female	25	NA	NA	NA	98	130	70	78	96	NA	16	NA	COUGH, THROAT PAIN, BODY ACHES AND EPIGASTRIC DISCOMFORT	Not Pregnant/Not Applicable	HOSPITALISATION	7	No	No	NA	No	NA	TAB PANTOPRAZOLE, XYLOMETAZONE, POVIDONE, TAB LIMCE, TAB LIMCEE, SYP LUPITUS, TAB PARACETAMOL, TAB. FABIFLU	No	RECOVERED	NA	DISCHARGED	Alive	Mild	No	No	No	No	No	No	No	No	No	No	No	No	Yes	NA	NA	NA	NA	NA
Male	28	NA	NA	NA	97.2	110	80	112	96	NA	20	NO	FEVER MILD TO MODERATE GRADE , INTERMITTENTLY, WITH CHILLS AND RIGORS, SORE THROAT , NASAL CONGESTION , GENERALISED WEAKNESS AND MYALGIA.	Not Pregnant/Not Applicable	HOSPITALISED	14	No	No	NA	No	NA	TAB HCQS, TAB AZITHROMYCIN, TAB VITAMINS, SYP LUPITUS, INJ MEROPENEM, INJ PARACETAMOL, ORS POWDER, CAP PANDOP-DSR, POVIDONE IODINE GARGLE, CAP CHOLECALCIFEROL, TAB CROCIN, CAP SPOROLAC PLUS	No	RECOVERED	HOME QURANTINE FOR 7 DAYS	DISCHARGE	Alive	Mild	No	No	No	No	No	No	No	No	No	No	No	No	No	NA	NA	NA	NA	NA
Male	38	167	91.5	32.88	98.4	150	100	108	96	NA	20	HTN	FEVER,SEVERE GENERALISED MALAISE	Not Pregnant/Not Applicable	HOSPITALISED	12	No	No	NA	No	NA	TAZACT, FABIFLU, TAB HCQS, TAB AZITHROMYCIN, TAB VITAMINS, TAB NEBISTAR-SA, TAB CROCIN, DEXAMETHASONE, TAB FABIFLU, SYP BETONIN, SYP LUPITUS, POVIDONE IODINE GARGLE, TAB PANTOPRAZOLE, TAB AMLODAC, CAP CHOLECALCIFEROL, TAB UPRISE-D3 60K, INJ PARACETAMOL	No	RECOVERED	NA	DISCHARGE	Alive	Mild	Yes	No	No	No	No	No	No	No	No	No	No	Yes	Yes	NA	NA	NA	NA	NA
Male	40	NA	NA	NA	98.6	131	78	88	95	NA	21	DIABETES MELLITUS, ECZEMA	FEVER, BODYACHE, GENERALIZED WEAKNESS, LOOSE STOOLS, BREATHLESSNESS	Not Pregnant/Not Applicable	HOSPITALIZATION	24	Yes	Yes	12	Yes	17	TAB HCQS, TAB AZITHROMYCIN, TAB VITAMINS, INJ LANTUS, INJ COVIFOR, INJ ENOXAPARIN, INJ SOLUMEDROL, INJ SCORBIX, POVIDONE IODINE GARGLE, SYP RAPITUS, TAB ZINCOVIT, TAB PARACETAMOL, INJ ACTRAPID FLEXPEN, ECONORM SACHET, TAB DOXYCYCLINE 100 MG, TAB MEDROL 16 MG, TAB PANTOCID 40 MG, TAB VIT C 500MG, TAB ALLES Q, TAB VITOXY AZ, CAP BIFILAC HP, TAB ZORYL M2, TAB JANUVIA 100 MG, TAB DOLO 650 MG, INJ. ME…	Yes	RECOVERED	TYPE 1 RF	DISCHARGED	Alive	Severe	No	Yes	No	No	No	No	No	No	No	No	Yes	Yes	Yes	26.71	28.02	NA	NA	NA
Female	62	NA	NA	NA	98	140	80	94	80	96	20	DIABETES MELLITUS	SHORTNESS OF BREATH AND COUGH	Not Pregnant/Not Applicable	HOSPITALISATION	8	Yes	No	NA	Yes	3	INJ ENOXAPARIN, INJ TAZACT, I8NJ DEXAMETHASONE, INJ PANTOPRAZOLE, CAP UPRISE D3, INJ COVIFOR, INJ LANTUS, TAB VITAMINS, TAB VILDAGLIPTIN,REMEDESIVIR	Yes	RECOVERED	NA	DISCHARGED	Alive	Severe	No	Yes	No	No	No	No	No	No	No	No	No	Yes	Yes	NA	NA	NA	NA	NA
Male	52	NA	NA	NA	98.2	130	80	99	NA	99	30	NA	COUGH, SHORTNESS OF BREATH, FEVER, SORE THROAT, BODYACHES	Not Pregnant/Not Applicable	HOSPITALISED	29	Yes	Yes	7	Yes	2	TAB HCQS, TAB AZITHROMYCIN, TAB VITAMINS, INJ DEXAMETHASONE, TAB PANTOCID, TAB PARACETAMOL, TAB FABIFLU, VOLINI GEL, TAB JANUMET, TAB ULTRACET, INJ ACTRAPID FLEXPEN, INJ SOLUMEDROL, INJ ENOXAPARIN, INJ SCORBIX, TAZACT, TAB LIMCEE 500MG , TAB OSALTAMIVIR 75MG, SYP LUPITUS 10ML, TAB ZINCOVIT	No	RECOVERED	NA	DISCHARGE	Alive	Severe	No	No	No	No	No	No	No	No	No	No	No	Yes	Yes	NA	NA	NA	NA	NA
Male	9	NA	NA	NA	98	94	57	101	98	NA	NA	NA	FEVER	Not Pregnant/Not Applicable	HOSPITALISED	5	No	No	NA	No	NA	PARACETAMOL DS UD 240MG/5ML, LIMCEE, PARACETAMOL DS UD 240MG/5ML	No	RECOVERED	Recent h/o fungal infection in right ear (in last week)	DISCHARGED	Alive	Mild	No	No	No	No	No	No	No	No	No	No	No	No	No	NA	NA	NA	NA	NA
Male	47	NA	NA	NA	98.5	120	74	89	96	NA	23	DIABETES MELLITUS	FEVER, COUGH AND SHORTNESS OF BREATH	Not Pregnant/Not Applicable	HOSPITALIZATION	7	Yes	No	NA	No	NA	TAB VITAMINS, TAB DEXAMETHASONE, INJ COVIFOR, INJ ENOXAPARIN, TAB PANTOCID, TAB MONTAIR FX, TAB ACETYLSALICYLIC ACID, SYP RAPITUS, CAP BEVON, INJ CLATIPLUS, TAB PROCHLORPERAZIN MD, TAB BACLOFEN ,TAB MONTAIR FX, INJ CLATIPLUS, TAB ACETYLCYSTEINE,	No	RECOVERED	NA	DISCHARGED	Alive	Severe	No	Yes	No	No	No	No	No	No	No	No	No	Yes	Yes	NA	NA	NA	NA	NA
Male	48	NA	NA	NA	98	123	79	92	97	NA	20	RHEUMATOID ARTHRITIS BRONCHIAL ASTHMA	MILD FEVER WITH OCCASIONAL SPIKES SINCE 6 DAYS, THROAT IRRITATION	Not Pregnant/Not Applicable	HOSPITALISED	7	No	No	NA	No	NA	INJ ENOXAPARIN, TAB MONTAIR-FX, TAB ACETYLCYSTEINE, SYP GRINLINTUS, POVIDONE IODINE GARGLE, TAB FABIFLU, TAB LIMCEE, TAB ZINCOVIT, TAB PARACETAMOL, Tab HCQS, Inj COvifor, Tab Hydroxyzine, Tab Alprazolam, Inj Enoxaparin,	No	RECOVERED	NA	DISCHARGED	Alive	Mild	No	No	No	No	No	No	Yes	No	No	No	Yes	No	Yes	NA	NA	NA	NA	NA
Female	59	NA	NA	NA	96.4	128	82	68	NA	96	18	DIABETES MELLITUS, HYPERTENSION , FAMILY DYSLIPIDEMIA	BURNING EYES, BODYACHE AND ITCHY THROAT	Not Pregnant/Not Applicable	HOSPITALIZATION	18	Yes	No	NA	No	NA	SUS SOLUMEDROL, TAB CLINIDIPINE, TAB SAROGLITAZAR, TAB ROSUVASTATIN, TAB ACETYLSALICYLIC ACID, INJ ENOXAPARIN, TAB HYDROCHLORTHIAZIDE, TAB OLMESARTAN, INJ THIAMINE, INJ CEFTRIAXONE, TAB FABIFLU, TAB DOXYCYCLINE, TAB IVERMECTOL, TAB GLICLAZIDE, TAB METFORMIN, TAB FABIFLU, TAB HCQS, TAB PANTOPRAZOLE, INJ VITAMIN C, TAB VITAMINS , TOCILIZUMAB, TAB ZOLPIDEM 5MG, TAB FEXOFENADINE 120MG, TAB METHYLPRED…	No	RECOVERED	NA	DISCHARGED	Alive	Severe	Yes	Yes	No	No	No	No	No	No	No	No	No	Yes	Yes	NA	NA	NA	NA	NA
Male	34	NA	NA	NA	99	130	70	78	95	NA	18	NA	FEVER ON & OFF, COUGH AND NAUSEA	Not Pregnant/Not Applicable	HOSPITALISED	17	Yes	No	NA	Yes	7	TAB HCQS 400 MG TWICE DAILY ON FIRST DAY THEN ONCE DAILY FOR 4 DAYS, TAB AZITHROMYCIN 500 MG ONCE DAILY FOR 5 DAYS, TAB OSELTAMIVIR 75 MG TWICE DAILY, TAB VITAMINS, TAB PARACETAMOL, TAB PAN, SYP LUPITUS, INJ SCORBIX, TAB.DEXAMETHASONE ,INJ.SOLUMEDROL,REMEDESIVIR	Yes	RECOVERED	NA	DISCHARGE	Alive	Severe	No	No	No	No	No	No	No	No	No	No	No	Yes	Yes	NA	NA	NA	NA	NA
Male	71	NA	NA	NA	98.6	170	83	100	95	NA	24	DIABETES MELLITUS, HYPERTENSION, CORONARY ARTERY DISEASE , DYSLIPIDEMIA & HYPERURECEMIA	FEVER FOR 4 DAYS, LOOSE STOOLS (3.-4 EPISODES IN A DAY) FOR 4 DAYS, BODYACHE, PAIN IN THROAT AND MILD DRY COUGH.	Not Pregnant/Not Applicable	Hospitalisation	7	Yes	No	NA	No	NA	INJ COVIFOR, INJ ELORES, TAB FEBUXOSTAT, TAB AMLODIPINE, TAB DYTOR, TAB CLOPIDOGREL, TAB PANTOCALM, TAB ACETYLSALICYLIC ACID, TAB ROSUVASTATIN, TAB MONTAIR LC, INJ ENOXAPARIN, INJ ULINASTATIN, SUS SOLUMEDROL, TAB ASCORBIC ACID, TAB ACETYLSTEINE, SYP RAPITUS, TAB PARACETAMOL, SYP ELEMENTAL ZINC, TAB VITAMINS	Yes	DISCHARGED	NA	DISCHARGED	Alive	Severe	Yes	Yes	No	Yes	No	Yes	No	No	No	No	Yes	Yes	Yes	NA	NA	NA	NA	NA
Female	51	NA	NA	NA	99.2	120	70	84	99	NA	20	HYPOTHYROIDISM	FEVER, COUGH	Not Pregnant/Not Applicable	HOSPITALISED	17	No	No	NA	No	NA	INJ. REMDESIVIR, INJ. SOLUMDEROL, INJ. TOCILIZUMAB, INJ ENOXAPARIN, INJ THIAMINE, INJ. SCORBIX, TAB. ZINCOVIT, SYP LOOZ, TAB IVERMECTOL, TAB. THYRONORM, SYP LUPITUS, TAB PARACETAMOL	No	RECOVERED	HOME ISOLATION FOR 7 DAYS	DISCHARGED ALIVE	Alive	Mild	No	No	No	No	Yes	No	No	No	No	No	No	Yes	Yes	NA	NA	NA	NA	NA
Female	70	157	NA	NA	97.2	147	90	90	96	NA	23	TYPE-II DIABETES MELLITUS FOR 5 YEARS HYPERTENSION FOR 5 YEARS HYPOTHYROIDISM DYSLIPIDEMIA	MILD BODYACHE	Not Pregnant/Not Applicable	HOSPITALISED	18	Yes	No	NA	No	NA	INJ. REMDESIVIR, INJ. DEXAMETHASONE IV, INJ. ENOXAPARIN, TAB. ZINCOVIT, TAB.LIMCEE, TAB ACALABRUTINIB, TAB AMLODAC, INJ LANTUS, TAB METFORMIN, INJ ACTRAPID FLEXPEN, SYP LUPITUS	Yes	RECOVERED	ASYMPTOMATIC DURING HOSPITALIZATION	DISCHARGED	Alive	Severe	Yes	Yes	No	Yes	Yes	No	No	No	No	No	No	Yes	Yes	18.86	20.89	NA	NA	NA
Male	57	NA	NA	NA	97.3	166	100	106	96	NA	18	DIABETES MELLITUS , HYPERTENSION, CAD (POST PTCA)	FEVER, COUGH, GENERALIZED BODYACHE AND MILD BREATHLESSNESS	Not Pregnant/Not Applicable	HOSPITALIZATION	12	Yes	No	NA	No	NA	TAB HCQS, TAB AZITHROMYCIN, TAB VITAMINS, CAP ECOSPRIN AV, TAB GLYCERYL TRINITRATE, TAB METFORMIN, TAB GLICLAZIDE, TAB PARACETAMOL, POVIDONE IODINE GARGLE, INJ TORASEMIDE, TAB AMLODIPINE, TAB SITAGLIPTIN, TAB PANTOPRAZOLE, TAVB ATENOLOL, SYP LUPITUS, TAB VIT C 500MG, TAB ZINCOVIT, TAB MEDROL 8MG, TAB VILDAGLIPTIN 50MG, TAB TELMA 40MG, TAB AMLODAC 5MG, TAB LEVOCETRIZINE HCL 5MG, SYP GRINLINTUS, TA…	No	RECOVERED	NA	DISCHARGED	Alive	Severe	Yes	Yes	No	No	No	Yes	No	No	No	No	No	Yes	No	NA	NA	NA	NA	NA
Female	36	NA	NA	NA	97.7	134	90	76	98	NA	NA	history of slipped disc 1 year back	LOW GRADE FEVER AND SORE THROAT AND LOOSE STOOLS	Not Pregnant/Not Applicable	NA	12	No	NA	NA	NA	NA	TAB HCQS, TAB AZITHROMYCIN, TAB VITAMINS, TAB PANTOPRAZOLE, TAB SACCHAROMYCES BOULARDII, POVIDONE IODINE GARGLE, SYP LUPITUS, TAB PARACETAMOL, NASOCLEAR DROPS	NA	recovered	NA	discharged	Alive	Mild	No	No	No	No	No	No	No	No	No	No	Yes	No	No	18.74	18.25	NA	NA	NA
Female	71	NA	NA	NA	98	140	80	80	97	NA	20	CA ESOPHAGUSUTI - URINE C/S- E. COLI(RECOVERED)	ASYMPTOMATIC	Not Pregnant/Not Applicable	HOSPITALIZATION	8	No	No	NA	No	NA	INJ COVIFOR, TAB CROCIN, INJ MVI, ENSURE PLUS POWDER, INJ SCORBIX, INJ ENOXAPARIN, TAB VIT C 500MG, TAB ZINCOVIT,	No	RECOVERED	NA	DISCHARGED	Alive	Mild	No	No	Yes	No	No	No	No	No	No	No	Yes	No	Yes	NA	NA	NA	NA	NA
Female	64	NA	NA	NA	97.5	112	65	75	96	NA	22	NIL	SORE THROAT, FEVER, COUGH	Not Pregnant/Not Applicable	HOME ISOLATION	8	No	No	NA	No	NA	TAB HCQS, TAB AZITHROMYCIN, TAB VITAMINS, INJ SOLUMEDROL, TAB LEVOCETERIZINE, CAP PAN-D, INJ FORPAR-XP, POVIDONE IODINE GARGLE, INJ PARACETAMOL, SYP LUPITUS, TAB INJ COVIFOR, INJ ENOXAPARIN, TAB VIT C 500MG , TAB ZINCOVIT, TAB AMLOGARD 5MG, TAB GLYCOMET-SR, INJ REMDESIVIR 200MG,	No	RECOVERED	NA	DISCHARGED	Alive	Mild	No	No	No	No	No	No	No	No	No	No	No	Yes	Yes	NA	NA	NA	NA	NA
Male	60	NA	NA	NA	98.6	130	80	88	98	NA	22	DIABETES MELLITUS, HYPERTENSION , HYPOTHYROIDISM	ASYMPTOMATIC	Not Pregnant/Not Applicable	HOSPITALIZATION	7	No	No	NA	No	NA	TAB HCQS, TAB AZITHROMYCIN, TAB VITAMINS, TAB ROSUVASTATIN, TAB TELMA, TAB GLYCOMET GP2 FORTE, TAB THYROXINE SODIUM, TAB PAN, TAB PARACETAMOL, TAB CHOLECALCIFEROL, TAB LIMCEE, CAP D RISE, TAB IVERMECTOL, TAB TELMA, INJ DEXAMETHASONE, TAB DOXYCYCLINE, INJ THIAMIN, INJ ENOXAPARIN, TAB FABIFLU, TAB ROSUVATATIN,	No	RECOVERED	PATIENT IS ASYMPTOMATIC	DISCHARGED	Alive	Mild	Yes	Yes	No	No	Yes	No	No	No	No	No	No	Yes	Yes	NA	NA	NA	NA	NA
Male	57	NA	NA	NA	97.8	130	90	88	NA	95	20	DIABETES MELLITUS	FEVER, SHORTNESS OF BREATH, COUGH, GENERALIZED WEAKNESS	Not Pregnant/Not Applicable	HOSPITALIZATION	12	Yes	No	NA	Yes	3	TAB AZEE, INJ ENOXAPARIN, INJ COVIFOR, TAB LIMCEE, TAB ZINCOVIT, INJ TAZACT, SYP LUPITUS, CAP PANTOCID DSR, TAB PARACETAMOL, DEXTROMETHORPHAN LOZENGE, INJ ENOXAPARIN, TAB SATVIT GOLD, TAB LD BONE K2, SATPRO POWDER, TAB UPRISE, TAB ALLES 500 MG, TAB DEXA 6MG, TAB HSP DSR , INJ LANTUS, INJ ACTRAPID, INJ REMDESIVIR, METHYLPREDNISOLONE 16MG	No	RECOVERED	TYPE 1 RESPIRATORY FAILURE	DISCHARGED	Alive	Severe	No	Yes	No	No	No	No	No	No	No	No	No	Yes	Yes	26.91	29.84	NA	NA	NA
Female	55	NA	NA	NA	97	110	80	86	99	NA	18	HTN, HYPERCHOLESTROLEMIA	FEVER	Not Pregnant/Not Applicable	HOSPITALISED	7	No	No	NA	No	NA	TAB TELMISARTAN, CAP UPRISE-D3, INJ ENOXAPARIN, TAB PANTOPRAZOLE, TAB ATORVASTATIN, TAB ACETYLSALICYLIC ACID, TAB FABIFLU, TAB ZINCOVIT, TAB LIMCEE, TAB PARACETAMOL	No	RECOVERED	HOME ISOLATION FOR 7 DAYS	DISCHARGED ALIVE	Alive	Mild	Yes	No	No	Yes	No	No	No	No	No	No	No	No	Yes	NA	NA	NA	NA	NA
Male	46	NA	NA	NA	96.2	135	89	78	96	NA	20	NA	FEVER SINCE PAST 7 DAYS, SORE THROAT SINCE PAST 5-6 DAYS, MILD DRY COUGH, LOSS OF TASTE AND SMELL SENSATION AND GENERALIZED WEAKNNESS AND FATIGUE PRESENT	Not Pregnant/Not Applicable	Admitted	12	No	No	NA	No	NA	TAB ALLEGRA M, POVIDONE IODINE GARGLE, TAB AZITHROMYCIN, CAP UPRISE D3, INJ SOLUMEDROL, TAB FABIFLU, TAB ZINCOVIT, INJ PANTOPRAZOLE, TAB CROCIN, SYP LUPITUS, INJ TAZACT, INJ PARACETAMOL	No	Discharge Alive	NA	Discharged	Alive	Mild	No	No	No	No	No	No	No	No	No	No	No	Yes	Yes	NA	NA	NA	NA	NA
Female	58	160	53.5	20.94	95.7	145	84	100	92	NA	20	NO	FEVER, Cough (with occasional scanty amount of white colored sputum, non purulent, not foul smelling, not blood stained)	Not Pregnant/Not Applicable	STARTED MEDICATION	9	Yes	No	NA	No	NA	INJ REMDESIVIR, TAB VITAMINS, TAB DEXAMETHASONE, INJ ENOXAPARIN, TAB PANTOPRAZOLE, SYP LUPITUS, INJ SCORBIX, TAB PARACETAMOL, POVIDONE IODINE GARGLE	Yes	RECOVERED	NA	DISCHARGED	Alive	Severe	No	No	No	No	No	No	No	No	No	No	No	Yes	Yes	NA	NA	NA	NA	NA
Male	53	NA	NA	NA	97.2	140	90	102	97	NA	NA	DIABETES MELLITUS	FEVER AND SEVERE HEADACHE	Not Pregnant/Not Applicable	NA	10	No	NA	NA	NA	NA	TAB HCQS, TAB AZITHROMYCIN, TAB VITAMINS, INJ LANTUS, TAB FABIFLU, INJ ENOXAPARIN, INJ SCORBIX, INJ NOVORAPID, TAB PARACETAMOL, TAB METFORMIN, INJ SCORBIX, TAB DEXAMETHASONE	NA	RECOVERED	NA	DISCHARGED	Alive	Mild	No	Yes	No	No	No	No	No	No	No	No	No	Yes	Yes	27.42	28.93	NA	NA	NA
Male	51	NA	NA	NA	99	140	80	100	96	NA	NA	NO	FEVER, DRY COUGH	Not Pregnant/Not Applicable	NA	19	Yes	NA	NA	NA	NA	TAB HCQS, TAB AZITHROMYCIN, TAB VITAMINS, TAB CHOLECALCIFEROL, INJ ENOXAPARIN, TAB EBASTINE, TAB DOXYCYCLINE, INJ CEFTRIAXONE, TAB DEXAMETHASONE, TAB IVERMECTOL, TAB FABIFLU, TAB FOLVITE, TAB VEGAZ OD, POVIDONE IODINE GARGLE, INJ ESOMEPRAZOLE, SYP LUPITUS, TAB CROCIN PATIENT ALSO RECIEVED TWO DOSES OF TOCILIZUMAB AND TWO SSSIONS OF PLASMA THERAPY	NA	RECOVERED	NA	DISCHARGED	Alive	Severe	No	No	No	No	No	No	No	No	No	No	No	Yes	Yes	22.31	24.56	NA	NA	NA
Female	32	NA	NA	NA	96.9	120	80	76	98	NA	20	HYPOTHYROIDISM, HISTORY OF TB IN 1998	FEVER, MALAISE,COLD, ANOSMIA	Not Pregnant/Not Applicable	HOSPITALISED	5	Yes	No	NA	No	NA	TAB HCQS, TAB AZITHROMYCIN, TAB VITAMINS, CAP HEAM UP, POVIDONE IODINE GARGLE, CAP BIFILAC, SYP LUPITUS, CAP UPRISE-D3 60K, CAP PANTOCID DSR, TAB PARACETAMOL, CAP HEAM UP	No	RECOVERED	NA	DISCHARGED	Alive	Severe	No	No	No	No	Yes	No	Yes	No	No	No	No	No	No	NA	NA	NA	NA	NA
Male	35	160	60	23.44	98.2	110	60	84	59	NA	28	No	FEVER , COUGH , SHORTNESS OF BREATH	Not Pregnant/Not Applicable	HOSPITALISED	22	Yes	Yes	8	Yes	14	INJ COVIFOR, INJ ENOXAPARIN, INJ SOLUMEDROL, INJ CLATIPLUS, INJ RANITIDINE, SYP LUPITUS, INJ COVIFOR, INJ SCORBIX AND OTHER SYMPTOMATIC MANAGEMENT.	Yes	Alive	No	Discahrged Alive	Alive	Severe	No	No	No	No	No	No	No	No	No	No	No	Yes	Yes	NA	NA	NA	NA	NA
Male	59	167	75.9	27.27	72	138	72	92	96	NA	20	-HYPERTENSION - CORONARY ARTERY DISEASE	FEVER,SHORTNESS OF BREATH	Not Pregnant/Not Applicable	MEDICATION STARTED	13	Yes	No	NA	No	NA	TAB VITAMINS, CAP ECOSPRIN, TAB NEBISTAR, TAB TELMISARTAN, CAP CHOLECALCIFEROL, TAB PANTOPRAZOLE, TAB FABIFLU, TAB PARACETAMOL,REMEDESIVIR	No	RECOVERED	NA	DISCHARGED	Alive	Severe	Yes	No	No	No	No	Yes	No	No	No	No	No	No	Yes	28.23	30.52	NA	NA	NA
Male	41	NA	NA	NA	97.3	120	70	78	98	NA	29	NIL	FEVER, COUGH	Not Pregnant/Not Applicable	HOSPITALIZATION	9	Yes	No	NA	No	NA	TAB HCQS, TAB AZITHROMYCIN, TAB VITAMINS, TAB PARACETAMOL, TAB URSODEOXYCHOLIC ACID, CHOLECALCIFEROL SACHET, TAB PANTOPRAZOLE, SYP LUPITUS, POVIDONE IODINE GARGLE, INJ ENOXAPARIN, TAB FABIFLU, TAB VIT C 500MG, TAB ZINCOVIT, FORACORT INHALER, TAB DEXA 2MG, INJ ENCLEX 60 MG ,	No	RECOVERED	NA	DISCHARGED	Alive	Severe	No	No	No	No	No	No	No	No	No	No	No	No	Yes	NA	NA	NA	NA	NA
Male	59	176	93.5	30.25	100	159	81	102	98	NA	12	DIABETES MELLITUS, HYPERTENSION , CHRONIC KIDNEY DISEASE - STAGE 5	FEVER ON AND OFF, GENERALIZED WEAKNESS	Not Pregnant/Not Applicable	HOSPITALIZATION	7	No	No	NA	No	NA	INJ, RENOCEL, INJ COVIFOR, INJ ENOXAPRIN,INJ LANTUS, CAP ECOSPRIN AV, INJ ACTRAPID FLEXPEN, TAB PAN, TAB ZINCOVIT, TAB LIMCEE, TAB CORCIN, TAB MOXONIDINE,TAB CILACAR	No	RECOVERED	NA	DISCHARGED	Alive	Mild	Yes	Yes	No	No	No	No	No	No	Yes	No	No	No	Yes	NA	NA	NA	NA	NA
Male	50	NA	NA	NA	98.5	118	60	87	90	NA	22	DM, HTN	PHARYNGITIS	Not Pregnant/Not Applicable	HOSPITALISED	9	No	No	NA	No	NA	CAP UPRISE D3, TAB AMLODIPINE, INJ LANTUS, INJ ACTRAPID FLEXPEN, INJ TAZACT, SYP LUPITUS, TAB LIMCEE, POVIDONE IODINE GARGLE, TAB FABIFLU, TAB ZINCOVIT	No	RECOVERED	HOME ISOLATION FOR 7 DAYS	DISCHARGED ALIVE	Alive	Mild	Yes	Yes	No	No	No	No	No	No	No	No	No	No	Yes	NA	NA	NA	NA	NA
Female	64	NA	NA	NA	98.4	130	80	82	97	NA	20	HYPERTENSION AND ASTHAMA	Fever AND dry cough	Not Pregnant/Not Applicable	HOSPITALISED	16	Yes	Yes	NA	Yes	13	FABIFLU, INJ SOLUMEDROL, INJ REMDESIVIR, ANTIBIOTICS AND LMWH, IVIG,	No	EXPIRED	CAUSE OF DEATH CYTOKINE STORM SEVERE COVID 19 PNEUMONIA WITH REFRACTORY HYPOXIC RESPIRATORY FAILURE SHOCK WITH MODS	DIED	Dead	Severe	Yes	No	No	No	No	No	Yes	No	No	No	No	Yes	Yes	NA	NA	NA	NA	NA
Female	62	NA	NA	NA	98.6	90	60	130	NA	94	NA	Type II diabetes mellitus Hypothyroidism Arthritis CHOLELITHIASIS	SHORTNESS OF BREATHING	Not Pregnant/Not Applicable	HOSPITALISED	16	No	Yes	15	Yes	15	INJ FENTANYL, INSULIN, INJ. ATRACURIUM	No	DEATH	DEATH SUMMARY NOT GIVEN.....CAUSE OF DEATH:B/L PNEUMONIA COVID-19 PNEUMONIA SEPSIS WITH SCEPTIC SHOCK	DEATH	Dead	Severe	No	Yes	No	No	Yes	No	No	No	No	Yes	Yes	No	No	NA	NA	NA	NA	NA
Male	31	NA	NA	NA	99	121	79	96	99	NA	20	Non	FEVER AND RUNNING NOSE FOR ONE DAY	Not Pregnant/Not Applicable	Hospitalised	14	No	No	NA	No	0	TAB PARACETAMOL, INJ ENOXAPARIN, TAB FABIFLU, TAB PANTOPRAZOLE, TAB VITAMINS, BETADINE GARGLES, TAB MONTAIR FX, CAP UPRISE D3	No	Discharged alive	NA	Alive	Alive	Mild	No	No	No	No	No	No	No	No	No	No	No	No	Yes	NA	NA	NA	NA	NA
Male	20	168	85	NA	97.2	126	74	63	98	NA	23	NO	FEVER, BREATHLESSNESS	Not Pregnant/Not Applicable	HOSPITALISED	4	No	No	NA	No	NA	TAB HCQS, TAB AZITHROMYCIN, TAB VITAMINS, CAP D-RISE, INJ COVIFOR, TAB IVEMERCTOL, INJ ESOZ, INJ DEXAMETHASONE, INJ THIAMINE, INJ ENOXAPARIN, TAB DOXYCYCLINE, INJ SCORBIX, SYP LUPITUS, POVIDONE IODINE GARGLE, TAB PARACETAMOL	No	RECOVERED	NA	DISCHARGED	Alive	Mild	No	No	No	No	No	No	No	No	No	No	No	Yes	Yes	NA	NA	NA	NA	NA
Female	28	157	103	41.88	97	131	75	77	NA	NA	19	PCOS	FEVER, COUGH, SHORTNESS OF BREATH ON EXERTION	Not Pregnant/Not Applicable	HOSPITALISED	14	Yes	No	NA	No	NA	CAP D-RISE 60K, INJ COVIFOR, TAB DOXYCYCLINE DT, INJ ENOXAPARIN, INJ THIANINE, INJ SCORBIX, TAB FABIFLU, TAB HCQS, TAB ZINCOVIT, SYP LUPITUS, TAB PANTOPRAZOLE, TAB PARACETAMOL, TAB IVERMECTIN	No	RECOVERED	NA	DISCHARGED	Alive	Severe	No	No	No	No	No	No	No	No	No	No	Yes	No	Yes	NA	NA	NA	NA	NA
Male	51	NA	NA	NA	98.2	118	84	74	96	NA	24	HYPERTENSION SINCE 1 YEAR	FEVER,DRY COUGH,SHORTNESS OF BREATH,ABDOMIAL PAIN	Not Pregnant/Not Applicable	MEDICATION( ANTI PYRETICS AND COUGH SYRUP)	3	Yes	No	NA	No	NA	TAB HCQS, TAB AZITHROMYCIN, TAB VITAMINS, TAB OLMESARTAN, TAB FABIFLU, INJ ENOXAPARIN, INJ SCORBIX, TAB PARACETAMOL, CAP UPRISE D3, SYP LUPITUS, POVIDONE IODINE	No	RECOVERED	NA	DISCHARGED	Alive	Severe	Yes	No	No	No	No	No	No	No	No	No	No	No	Yes	NA	NA	NA	NA	NA
Male	85	NA	NA	NA	98.4	110	70	76	95	NA	20	TYPE-II DIABETES MELLITUS - HYPERTENSION - HYPOTHYROIDISM - CORONARY ARTERY DISEASE - CVA 3. HYPERTENSION 4. CORONARY ARTERY DISEASE 5. CVA	HIGH GRADE FEVER, DIFFICULTY IN SWALLOWING	Not Pregnant/Not Applicable	HOSPITALISED	6	No	No	NA	No	NA	INJ COVIFOR, TAB PANTOPRAZOLE, TAB ROSUVAS, INJ SOLUMEDROL, INJ ENOXAPARIN, INJ TAZACT, TAB ZINCOVIT, TAB LIMCEE,	No	Alive	No	Discharged Alive	Alive	Mild	Yes	Yes	No	No	Yes	Yes	No	Yes	No	No	No	Yes	Yes	NA	NA	NA	NA	NA
Male	64	170	76	26.35	98	130	80	89	88	88	20	Type II diabetes mellitus Coronary artery diease (Double vessel disease -CAG; 2012) Old treated pneumonia	SHORTNESS OF BREATHING	Not Pregnant/Not Applicable	HOSPITALISED	21	Yes	No	NA	Yes	3	TAZACT/DOXYCYCLINE/FABIFLU	No	RECOVERED	NA	DISCHARGE	Alive	Severe	No	Yes	No	No	No	Yes	Yes	No	No	No	No	No	No	NA	NA	NA	NA	NA
Male	66	NA	NA	NA	96	140	80	102	NA	98	32	DIABETES MELLITUS, HYPERTENSION, HYPOTHYROIDISM, ANXIETY, DEPRESSION, INSOMNIA	FEVER	Not Pregnant/Not Applicable	HOSPITALIZATION	13	Yes	No	NA	Yes	11	INJ REMDESIVIR, INJ SOLUMEDROL, INJ ACTRAPID, INJ LANTUS, TAB THYROXINE, TAB DIVALPROEX SODIUM, CONVALESCENT PLASMA, ACALABRUTINIB, TAB RANTAC, TAB ATORVASTATIN, TAB AMLODIPINE, SYP. LUPITUS, INJ MAGNESIUM SULPHATE, TAB VIT C 500MG, TAB ZINCOVIT, TAB METHYL PREDNISOLONE 16MG, TAB OLANZAPINE 2.5MG, TAB FEBUXOSTAT 40MG, TAB CARVEDILOL 6.25MG, TAB AMLODAC 5MG, TAB ACETYLSALICYLIC ACID 75MG, TAB RANI…	Yes	RECOVERED	NA	DISCHARGED	Alive	Severe	Yes	Yes	No	No	Yes	No	No	No	No	No	Yes	Yes	Yes	NA	NA	NA	NA	NA
Male	29	NA	NA	NA	97.4	130	70	105	98	NA	18	NA	FEVER, COUGH AND SHORTNESS OF BREATH	Not Pregnant/Not Applicable	HOSPITALISATION	11	No	No	NA	No	NA	TAB CHOLECALCIFEROL, TAB IVERMECTOL, INJ ESOZ, TAB FABIFLU, INJ DEXAMETHASONE, INJ THIAMINE, INJ SCORBIX, INJ ENOXAPARIN, TAB HCQS, TAB DOXYCYLCINE. TAB DOXYCYCLINE	No	RECOVERED	NA	DISCHARGED	Alive	Mild	No	No	No	No	No	No	No	No	No	No	No	Yes	Yes	NA	NA	NA	NA	NA
Male	55	173	99	33.15	97	130	80	84	96	NA	22	NA	FEVER,SHORTNESS OF BREATH	Not Pregnant/Not Applicable	HOSPITALISATION	11	Yes	No	NA	No	NA	TAB HCQS, TAB AZITHROMYCIN, TAB VITAMINS, INJ ENOXAPARIN, TAB PANTOPRAZOLE, INJ SOLUMEDROL, TAB ATORVASTATIN, TAB PARACETAMOL, INJ COVIFOR, SUY LUPITUS,REMEDESIVIR,INJ CLEXANE, INJ ACTRAPID	No	RECOVERED	NA	DISCHARGED	Alive	Severe	No	No	No	No	No	No	No	No	No	No	No	Yes	Yes	NA	NA	NA	NA	NA
Male	67	NA	NA	NA	96	150	78	92	96	NA	20	DIABETES MELLITUS TYPE-2	FEVER, COUGH	Not Pregnant/Not Applicable	HOSPITALISED	5	No	No	NA	No	NA	TAB HCQS, TAB AZITHROMYCIN, TAB VITAMINS, TAB AZEE, TAB ZINCOVIT, POVIDONE IODINE, TAB FEXOFENADINE, SYP LUPITUS, INJ ACTRAPID FLEXPEN, TAB PARACETAMOL, INJ ENOXAPARIN, TAB IVERMECTOL, TAB AMLODIPINE, INJ DOXYCYCLINE, SUSP MUCAINE	No	RECOVERED	NA	DISCHARGE	Alive	Mild	No	Yes	No	No	No	No	No	No	No	No	No	No	Yes	NA	NA	NA	NA	NA
Male	60	NA	NA	NA	98.1	126	80	118	93	NA	26	OBESITY	FEVER , SHORTNESS OF BREATH, BODY ACHE, SORE THROAT, COUGH	Not Pregnant/Not Applicable	HOSPITALISED	19	Yes	Yes	16	Yes	18	TOCILIZUMAB , RAMDESEVIR, INJ ADRENALINE, INJ SODA-BICARBONATE, INJ CALCIUM GLUCONATE,POLY, TARGO, NORAD	Yes	DEATH	CAUSE OF DEATH: COVID PNEUMONIA SEPTIC SHOCK	DEATH	Dead	Severe	No	No	No	No	No	No	No	No	No	No	No	No	No	NA	NA	NA	NA	NA
Male	NA	NA	NA	23.93	98.5	142	56	132	91	NA	NA	hypertension, renal allograft recipiet bilateral	FEVER AND SHORTNESS OF BREATH.	Not Pregnant/Not Applicable	NA	NA	Yes	NA	NA	NA	NA	NA	NA	dead	NA	died	Dead	Severe	Yes	No	No	No	No	No	No	No	Yes	No	No	No	No	20.03	22.58	NA	NA	NA
Male	60	NA	NA	NA	95.8	140	90	74	98	NA	20	DIABETES MELLITUS, HYPERTENSION	FEVER, BODYACHE, WEAKNESS	Not Pregnant/Not Applicable	HOSPITALISED	11	Yes	No	NA	No	NA	TAB HCQS, TAB AZITHROMYCIN, TAB VITAMINS, TAB CHOLECALCIFEROL, TAB URSODEOXYCHOLIC, TAB FABIFLU, CAP VITOXY FORTE, INJ PANTOCALM, TAB TELMISARTAN, TAB PANTOPRAZOLE, TAB ALPRAZOLAM, TAB AMITRIPTYLINE, TAB VOGLIBOSE, TAB AMLOGARD, POVIDONE IODINE GARGLE, TAB MONTAIR FX, TAB METFORMIN QD, TAB PARACETAMOL	No	DISCHARGED	STRICT HOME ISOLATION AS ADVISED (SEPARATE INSTRUCTION GIVEN) FOR 7 DAYS	DISCHARGED	Alive	Severe	Yes	Yes	No	No	No	No	No	No	No	No	No	No	Yes	NA	NA	NA	NA	NA
Male	59	NA	NA	NA	100.4	118	70	90	88	91	34	NA	FEVER,COUGH,SORE THROAT,SHORTNESS OF BREATH,HEADACHE	Not Pregnant/Not Applicable	HOSPITALISED	44	Yes	Yes	5	Yes	21	TAB HCQS, TAB AZITHROMYCIN, TAB VITAMINS, INJ ENOXAPARIN, INJ ONDANSETRON, SYP GAVISCON, SYP LUPITUS, TAB ZINCOVIT, POVIDONE IODINE GARGLE, INJ TAZACT, TAB ZINC OXIDE, INJ SOLUMEDROL, INJ SCORBIX, TAB DOXYCYCLINE, MEROPENEM, REMDESIVIR	Yes	RECOVERED	DIAGNOSIS:1. SEVERE COVID PNEUMONIA WITH TYPE 1 RESPIRATORY FAILURE 2. B/L PNEUMOTHORAX WITH SUBCUTANEOUS EMPHYSEMA(S/P ICD) 3. MULTIPLE COLONIC ULCERS ? ISCHEMIC COLITIS ? COVID COLITIS ? IBD (UMDER EVALUATION)	DISCHARGE	Alive	Severe	No	No	No	No	No	No	No	No	No	No	No	Yes	Yes	NA	NA	NA	NA	NA
Male	39	NA	NA	NA	98	116	82	88	97	NA	NA	CHRONIC KIDNEY DISEASE POST KIDNEY TRANSPLANT 2014	COUGH	Not Pregnant/Not Applicable	NA	8	No	NA	NA	NA	NA	TAB ZINCOVIT, TAB LIMCEE, TAB TELMA, POVIDONE IODINE GARGLE, SYP LUPITUS, TAB RANITIDINE, INJ HYDROCORTISONE CHANGED TO INJ SOLUMEDROL, TAB WYSOLONE, INJ COVIFOR FOR 5 DAYS, CAP TACROLIMUS, CALCIROL, INJ ENOXAPARIN, SYP LUPITUS, TAB RANTAC	NA	RECOVERED	NA	DISCHARGED	Alive	Mild	No	No	No	No	No	No	No	No	Yes	No	No	Yes	Yes	23.85	24.77	NA	NA	NA
Male	43	NA	NA	26.99	NA	NA	NA	NA	NA	NA	NA	diabetes	FEVER, COUGH, COLD	Not Pregnant/Not Applicable	NA	NA	No	NA	NA	NA	NA	TAB HCQS, TAB AZITHROMYCIN, TAB VITAMINS, CAP BECOSULES, TAB CHOLECALCIFEROL, TAB FABIFLU (STARTED ON 11,07,2020), TAB AMARYL M1, SYP RAPITUS, TAB PARACETAMOL,	NA	recovered	NA	recovered	Alive	Mild	No	Yes	No	No	No	No	No	No	No	No	No	No	Yes	24.49	26.5	NA	NA	NA
Male	63	NA	NA	NA	96.6	124	74	94	94	NA	22	HYPERTENSION, MYASTHENIA GRAVIS	FEVER, SHORTNESS OF BREATH, SORE THROAT, GENERALISED WEAKNESS WITH PAIN IN NAPE OF NECK,COUGH	Not Pregnant/Not Applicable	HOSPITALIZATION	20	Yes	Yes	19	Yes	20	RAMDESEVIR, TOCILIZUMAB, AMPHOTERICIN B, TEICOPLANNIN, SODIUM BICARBONATE, INJ FENTANYL INFUSION, FORPAR, CHOLECALCIFEROL, CLINDAMYCIN 600MG, DEXAMETHASONE 4MG/ML, ENOXAPARIN 60mg, ENSURE VANILLA 400GM, LOOZ , PYRIDOSTIGMINE, RANITIDINE 25MG/ML, SCORBIX 1.5GM, XOLABIN 7.5LACS, ZINCOVIT, INJ ITOLIZUMAB 200MG, ATRACURIUM UD 25MG, MEROPENEM NA UD 1GM, MIDAZOLAM , POLYMYCIN, INJ POLY B, INJ CLEXANE, …	Yes	DEATH	CAUSE OF DEATH :SEPSIS WITH SEPTIC SHOCK WITH MULTIORGAN FAILURE	DEATH	Dead	Severe	Yes	No	No	No	No	No	No	Yes	No	No	No	Yes	No	NA	NA	NA	NA	NA
Male	77	NA	NA	NA	NA	131	76	82	NA	95	20	HTN HYPOTHYRIODISM	HEADACHE BODYACHE GIDDINESS	Not Pregnant/Not Applicable	HOSPITALISED	12	Yes	Yes	10	Yes	12	RAMDESEVIR, TOCILIZUMAB, POLYMYXIN, TARGOCID, MEROPENEM, INJ KOLIBITOR/INJ LINID FENTANYL/MIDAZOLAM, NORAD 20ML/HR, INJ XOLABIN/TARGOCID, INJ ADRENALINE 1 AMP IV	Yes	DEATH	CAUSE OF DEATH : COVID 19 PNEUMONIA WITH HYPOXIC RESPIRATORY FAILURE SEPTIC SHOCK WITH MULTIORGAN FAILURE , IN VIEW OF DROP IN HB AND RAISED INR 1 PRBC, 4FFP, 6RDP WERE TRANSFUSED	DEATH	Dead	Severe	Yes	No	No	No	Yes	No	No	No	No	No	No	No	No	28.96	29.62	NA	NA	NA
Male	58	NA	NA	NA	97.3	140	80	86	98	NA	NA	DIABETES MELLITUS	FEVER, COUGH AND SHORTNESS OF BREATH	Not Pregnant/Not Applicable	NA	15	No	NA	NA	NA	NA	TAB HCQS, TAB AZITHROMYCIN, TAB VITAMINS, TAB GALVUS, CAP OSELTAMIVIR, SYP LUPITUS, POVIDONE IODINE GARGLE, CAP DOXYCYCLINE, INJ TAZACT, TAB PANTOCID, INH MECOBALAMIN, TAB IVERMECTOL, TAB FLUNARIZINE INJ ARTESUNATE	NA	RECOVERED	NA	DISCHARGED	Alive	Mild	No	Yes	No	No	No	No	No	No	No	No	No	No	Yes	14.8	16.45	NA	NA	NA
Male	58	170	78	26.99	98.4	130	90	78	99	NA	20	DIABETES MELLITUS, Hypertension, CHRONIC KIDNEY DISEASE, ASTHMA	FEVER , BODYACHE , VOMITING,	Not Pregnant/Not Applicable	HOSPITALISED	7	No	No	NA	No	NA	TAB HCQS, TAB PARACETAMOL, INJ ENOXAPARIN, TAB PRAZOSIN, TAB LIMCEE, TAB ZINCOVIT, TAB FEBUXOSTAT, INJ MONOCEF,TAB MOXONIDINE, TAB UDILIV, TAB ONDANSETRON, TAB PANTOCID, POVIDONE IODINE GARGLE, TAB FABIFLU	No	Alive	No	Discharged alive	Alive	Mild	Yes	Yes	No	No	No	No	Yes	No	Yes	No	No	No	Yes	NA	NA	NA	NA	NA
Male	62	NA	NA	NA	98.3	144	80	112	97	NA	22	DM	FEVER,HIGH GRADE, COUGH WITH MINIMAL EXPECTORATION, ASSOCIATED WITH DIFFICULTY IN BREATHING	Not Pregnant/Not Applicable	HOSPITALISED	8	Yes	No	NA	No	NA	INJ ENOXAPARIN, CAP UPRISE-D3, TAB FABIFLU, TAB DEXAMETHASONE, INJ ULINASTATIN, POVIDONE IODINE GARGLE, INJ SCORBIX, TAB ACETYLCYSTEINE, TAB MONTAIR FX, TAB ZINCOVIT, SYP LUPITUS, TAB PARACETAMOL	No	Alive	No	Discahrged Alive	Alive	Severe	No	Yes	No	No	No	No	No	No	No	No	No	Yes	Yes	NA	NA	NA	NA	NA
Female	31	NA	NA	NA	98.5	120	80	78	98	NA	20	HISTORY OF 1 LSCS ON 27/02/2016 PULMONARY TUBERCULOSIS IN 2001	FEVER, COUGH	Not Pregnant/Not Applicable	HOSPITALISED	10	No	No	NA	No	NA	TAB HCQS, TAB AZITHROMYCIN, TAB VITAMINS, POVIDONE IODINE GARGLE, CAP BIFILAC, SYP LUPITUS, TAB PANTOPRAZOLE, TAB PARACETAMOL	No	RECOVERED	NA	DISCHARGED	Alive	Mild	No	No	No	No	No	No	Yes	No	No	No	Yes	No	No	NA	NA	NA	NA	NA
Male	60	NA	NA	NA	98.6	150	90	100	94	NA	20	HYPERTENSION	FEVER UPTO 101 F) FOR PAST 5 - 6 DAYS(HAD SIMILAR HISTORY OF FEVER FROM 5TH AUGUST 2020 FOR FEW DAYS THEN RECOVERED) AND OCCASSIONAL MILD DRY COUGH EPECIALLY UPON LYING DOWM	Not Pregnant/Not Applicable	Hospitalisation	14	Yes	No	NA	No	NA	INJ ENOXAPARIN, CAP UPRISE D3, TAN OLMESARTAN, TAB FABIFLU, INJ PARACETAMOL, INJ SCORBIX, POVIDONE IODNE GARGLE, INJ PARACETAMOL, SYP LUPITUS, TAB VITAMINS	No	DISCHARGED	NA	DISCHARGED	Alive	Severe	Yes	No	No	No	No	No	No	No	No	No	No	No	Yes	NA	NA	NA	NA	NA
Female	71	156	67.8	27.92	98	126	78	101	99	NA	20	TYPE 2 DIABETES MELLITUS, HYPERTENSION	NA	Not Pregnant/Not Applicable	Admitted	6	No	No	NA	No	NA	TAB SITAGLIPTIN, INJ LANTUS, INJ ENOXAPARIN, TAB LOSARTAN POTASSIUM, INJ ACTRAPID, TAB FABIFLU, TAB VITAMINS	No	Discharge Alive	NA	Discharged	Alive	Mild	Yes	Yes	No	No	No	No	No	No	No	No	No	No	Yes	NA	NA	NA	NA	NA
Female	71	NA	NA	NA	99.1	150	80	82	96	NA	20	Dilated cardiomyopathy, Hypertension	fever, chills and rigors	Not Pregnant/Not Applicable	HOSPITALISED	15	Yes	No	NA	No	NA	Favipiravir, I/V antibiotics, I/V steroids, I/V PPI	No	Alive	No	Discahrged Alive	Alive	Severe	Yes	No	No	No	No	Yes	No	No	No	No	No	No	Yes	NA	NA	NA	NA	NA
Female	81	NA	NA	NA	98.3	128	78	80	98	NA	20	DM, HTN, CVA	FEVER, NASAL BLOCKAGE, SOB	Not Pregnant/Not Applicable	HOSPITALISED	13	Yes	No	NA	No	NA	INJ COVIFOR, INJ PANTOPRAZOLE, SYP CREMAFFIN PLUS, TAB MONTAIR FX, TAB ROSUVASTATIN, SYP SHELCAL, TAB ZINCOVIT, TAB AZITHROMYCIN, INJ SCORBIX, INJ TAZACT, INJ ACTRAPID, INJ ENOXAPARIN, INJ SOLUMEDROL, INJ VITAMIN, SYP SHELCAL, CAP UPRISE D3, INJ. TOCILIZUMAB	Yes	RECOVERED	HOME ISOLATION FOR 7 DAYS	DISCHARGED ALIVE	Alive	Severe	Yes	Yes	No	No	No	No	No	Yes	No	No	No	Yes	Yes	NA	NA	NA	NA	NA
Male	77	NA	NA	26.35	98.5	120	80	122	88	NA	NA	diabetes mellitus, bph, hyperlipidemia	HIGH GRADE FEVER, COUGH AND MINIMAL EXPECTORATION WITH BREATHLESSNESS	Not Pregnant/Not Applicable	NA	21	Yes	NA	NA	NA	NA	TAB HCQS, TAB AZITHROMYCIN, TAB VITAMINS, IN TOCILIZUMAB, INJ ENOXAPARIN, INJ ULINASTATIN, TAB ZINCOVIT, INJ SCORBIX, TAB PARACETAMOL, TAB PAN, TAB ATOCOR, TAB METSMALL, CAP DUTAS, INJ ESOMEPRAZOLE, INJ SOLUMEDROL, SYP LUPITUS, INJ FORPAR XP, INJ PENTAGLOBIN	NA	recovered	NA	discharged	Alive	Severe	No	Yes	No	Yes	No	No	No	No	No	No	Yes	Yes	No	29.24	34.05	NA	NA	NA
Male	65	NA	NA	NA	87.5	130	80	88	92	NA	40	HYPERTENSION,DIABETES MELLITUS	FEVER,DRY COUGH,LOOSE STOOL	Not Pregnant/Not Applicable	HOSPITALISED	25	Yes	Yes	10	Yes	21	INJ POLYMYXIN B, INJ AMPHOTERICIN B,INJ LINEZOLID,TOCILIZUMAB,REMEDESIVIR,	Yes	DEATH	DIAGNOSIS: SEVERE COVID19 PNEUMONIA B/L SUBCUTANEOUS EMPHYSEMA DM/HTN	DEATH	Dead	Severe	Yes	Yes	No	No	No	No	No	No	No	No	No	No	Yes	NA	NA	NA	NA	NA
Male	41	170	NA	NA	97	120	80	86	96	NA	20	NO	FEVER, SORE THROAT	Not Pregnant/Not Applicable	HOSPITALISED	4	No	No	NA	No	NA	TAB HCQS, TAB AZITHROMYCIN, TAB VITAMINS, TAB PANTOPRAZOLE, CAP OSELTAMIVIR, POVIDONE IODINE GARGLE, TAB PARACETAMOL	No	RECOVERED	NA	DISCHARGED	Alive	Mild	No	No	No	No	No	No	No	No	No	No	No	No	No	NA	NA	NA	NA	NA
Female	74	NA	NA	NA	96	130	70	88	98	NA	16	DIABETES MELLITUS RHEUMATOID ARTHRITIS	FEVER	Not Pregnant/Not Applicable	HOSPITALISED	13	Yes	No	NA	Yes	4	TAB FABIFLU, INJ SOLUMEDROL, INJ LANTUS, INJ ENOXAPARIN, TAB ZINCOVIT, ZYTEE GEL, TAB FOLVITE, TAB UDILIV, INJ ACTRAPID FLEPXEN, TAB JANUMET, TAB LIMCEE, POVIDON IODINE, INJ PANTOPRAZOLE	Yes	RECOVERED	NA	DISCHARGED	Alive	Severe	No	Yes	No	No	No	No	No	No	No	No	Yes	Yes	Yes	NA	NA	NA	NA	NA
Male	42	NA	NA	NA	101	100	80	121	96	NA	18	NIL	FEVER N BODYACHE X 2 DAYS, SORE THROAT X 1 DAY, DECREASED APPETITE, SPUTUM COUGH X 1 DAY, HEAD HEAVINESS	Not Pregnant/Not Applicable	HOSPITALIZATION	14	No	No	NA	No	NA	TAB FABIFLU, CAP UPRISE D3, TAB DEXAMETHASONE, INJ ENOXAPARIN, INJ THIAMINE, INJ SCORBIX, SYP LUPITUS, POVIDONE IODINE, TAB ZINCOVIT, INJ SOLUMEDROL, TAB PARACETAMOL, TAB IVERMECTOL, TAB ZINC OXIDE	No	RECOVERED	NA	DISCHARGED	Alive	Mild	No	No	No	No	No	No	No	No	No	No	No	Yes	Yes	NA	NA	NA	NA	NA
Male	30	165	65	23.92	NA	120	70	84	NA	NA	20	NO	FEVER , DIARRHEA (INTERMITTENT)	Not Pregnant/Not Applicable	HOSPITALISED	9	No	No	NA	No	NA	FABIFLU 200 MG TAB , LIMCEE TAB 1 , PAN 40MG , TAB PARACETAMOL 500 , ZINCOVIT TAB ,	No	RECOVERED	HOME QURANTINE FOR 7 DAYS	DISCHARGED	Alive	Mild	No	No	No	No	No	No	No	No	No	No	No	No	Yes	27.17	28.16	NA	NA	NA
Male	62	NA	NA	NA	97.4	140	90	84	99	NA	20	HTN	FEVER, HEADACHE	Not Pregnant/Not Applicable	HOSPITALISED	16	No	No	NA	No	NA	TAB PARACETAMOL, CAP UPRISE-D3, SYP RAPITUS, TAB BISOPROLOL, TAB LIMCEE, TAB AMLOGARD, INJ ENOXAPARIN, INJ COVIFOR	No	RECOVERED	HOME ISOLATION FOR 7 DAYS	DISCHARGED ALIVE	Alive	Mild	Yes	No	No	No	No	No	No	No	No	No	No	No	Yes	NA	NA	NA	NA	NA
Male	39	NA	NA	NA	99.86	114	71	113	95	NA	22	HYPOTHYROIDISM	FEVER, BODYACHE, DRY COUGH, NASAL CONGESTION	Not Pregnant/Not Applicable	HOSPITALISED	9	No	No	NA	No	NA	TAB VITAMINS, INJ ESOZ, INJ THIAMINE, SYP LUPITUS, INJ ULINASTATIN, INJ COVIFOR, INJ SCORBIX, INJ ENOXAPARIN, INJ TAZACT, INJ SOLUMEDROL, NASIVISION, INJ PARACETAMOL	No	RECOVERED	HOME ISOLATION FOR 7 DAYS	DISCHARGED ALIVE	Alive	Mild	No	No	No	No	Yes	No	No	No	No	No	No	Yes	Yes	NA	NA	NA	NA	NA
Male	44	173	78	26.12	97	140	90	96	97	NA	20	NO	SORE THROAT X 4 DAYS BODYACHE X 2-3 DAYS HAD CHEST PAIN YESTERDAY HAD SYNCOPAL ATTACK TODAY	Not Pregnant/Not Applicable	HOSPITALISATION	4	No	No	NA	No	NA	TAB VITAMINS, TAB ACETYLSALICYLIC ACID, INJ ENOXAPARIN, TAB DEXAMETHASONE, TAB FABIFLU, TAB PANTOPRAZOLE, SYP LEVODROPROPIZINE, POVIDONE IODINE GARGLE, TAB PARACETAMOL	No	DISCHARGED	NA	DISCHARGED	Alive	Mild	No	No	No	No	No	No	No	No	No	No	No	Yes	Yes	NA	NA	NA	NA	NA
Female	52	NA	NA	NA	98.5	133	80	78	78	NA	20	HYPOTHYROIDISM ,BRONCHIAL ASTHMA	FEVER,COUGH,WEAKNESS,SHORTNESS OF BREATH	Not Pregnant/Not Applicable	MEDICATION STARTED	7	Yes	No	NA	No	NA	TAB EBASTINE, INJ ENOXAPARIN, INJ COVIFOR, BUDESONIDE INHALER, DUOLIN, SYP LUPITUS, TAB THYRONORM, TAB LIMCEE, TAB ZINCOVIT, INJ SOLUMEDROL, INJ MAGNEX, INJ BUDESONIDE, DUOLIN LD RESPULE	No	RECOVERED	NA	DISCHARGED	Alive	Severe	No	No	No	No	Yes	No	Yes	No	No	No	No	Yes	Yes	NA	NA	NA	NA	NA
Male	61	NA	NA	NA	98	160	101	88	98	NA	20	CHRONIC KIDNEY DISEASE-V ON MHD, HYPERTENSION, MI/ACS-NON CRITICAL, OLD TB, RESTLESS LEG SYNDROME	SHORTNESS OF BREATH,	Not Pregnant/Not Applicable	HOSPITALIZATION	7	No	No	NA	No	NA	TAB HCQS, TAB AZITHROMYCIN, TAB VITAMINS, INJ ENOXAPARIN, CAP OSELTAMIVIR, SYP LUPITUS, POVIDONE IODINE GARGLE, INJ MEROPENEM, CHOLECALCIFEROL, TAB PARACETAMOL, TAB PANTOPRAZOLE, TAB CEFTUM 250 MG, TAB PANTOCID 40 M, TAB DOMSTAL 10 MG, TAB AMLODIPINE 5 MG, TAB FOLVITE 5 MG, TAB SEVCAR 800 MG, TAB VIT C 500MG , TAB OROFER XT, INJ ESPOGEN, TAB ALLES Q, CHOLECALCIFEROL, INJ DYTOR, INJ CALCIUM GLUCON…	No	RECOVERED	NA	DISCHARGED	Alive	Mild	Yes	No	No	No	No	Yes	Yes	No	Yes	No	Yes	No	No	NA	NA	NA	NA	NA
Male	64	157	60.7	25	98.6	206	82	98	99	NA	NA	HYPERTENSION, ENLARGED PROSTATE,UNILATERAL RENAL ARTERY STENOSIS	FEVER,COUGH,HEAVINESS IN BACK SIDE OF CHEST	Not Pregnant/Not Applicable	HOSPITALISATION	7	No	No	NA	No	NA	TAB AMLOGARD, TAB URIMAX, TAB FABIFLU, INJ ENOXAPARIN, TAB CLAVIX AS, TAB EZETIMIBE, TAB ATORVASTATIN, TAB ZINCOVIT, TAB LIMCEE	No	RECOVERED	NA	DISCHARGED	Alive	Mild	Yes	No	No	No	No	Yes	No	No	Yes	No	Yes	No	Yes	NA	NA	NA	NA	NA
Female	62	157	58	NA	98.6	110	80	96	NA	96	18	DIABETES MELLITUS, HYPERTENSION	FEVER, MILD COUGH, SHORTNESS OF BREATH	Not Pregnant/Not Applicable	HOSPITALIZATION	4	Yes	No	NA	Yes	3	INJ SOLUMEDROL, INJ COVIFOR, INJ ENOXAPARIN, POVIDONE IODINE GARGLE, INJ SCORBIX, INJ FORPAR XP, TAB VITAMINS, INJ LANTUS, INJ ACTRAPID FLEXPEN, TAB ATEN, TAB PANTOCID,TAB VIT C 500MG, TAB ZINCOVIT, TAB AMLODAC 5MG, TAB ATEN 25 MG, SYP LUPITUS, TAB MEDROL 16 MG, TAB ELIQUIS 5MG,	No	RECOVERED	NA	DISCHARGED	Alive	Severe	Yes	Yes	No	No	No	No	No	No	No	No	No	Yes	Yes	NA	NA	NA	NA	NA
Male	75	NA	NA	NA	96.5	150	90	68	96	NA	NA	Hypertension, Parkinsons Disease, Hypothyroidism	FEVER, COUGH	Not Pregnant/Not Applicable	NA	14	No	NA	NA	NA	NA	SYNDOPA ,AMANTRAL , FLUDAC ,ZAPIZ , AMLOPRESS, THYROXINE ,ALZIL	NA	RECOVERED	NA	DISCHARGED	Alive	Mild	Yes	No	No	No	Yes	No	No	Yes	No	No	No	No	No	27.54	31.26	NA	NA	NA
Male	81	NA	NA	NA	98	120	70	84	82	94	20	BRONCHIA AASTHMA , CAD POST PTCA	FEVER,COUGH,VASO VAGAL ATTACK	Not Pregnant/Not Applicable	HOSPITALISED	13	Yes	No	NA	Yes	10	TAB HCQS, TAB AZITHROMYCIN, TAB VITAMINS, INJ ACTRAPID, SYP LOOZ, INJ COVIFOR, SEROFLO INHALAR, INJ FORPAR, CAP BECASULES Z, INJ ENOXAPARIN, TAB PANTOCID, ZEROSTAT SPACER UNIT /TEST, SUS SOLUMEDROL, POVIDONE IODINE GARGLE, SYP LUPITUS, INJ SCORBIX, TAB CLOPIDOGREL,REMEDESIVIR,AZEE	Yes	RECOVERED	NA	DISCHARGE	Alive	Severe	No	No	No	No	No	Yes	Yes	No	No	No	No	Yes	Yes	NA	NA	NA	NA	NA
Female	26	NA	NA	NA	96.4	121	70	73	98	NA	20	NIL	SORE THROAT	Not Pregnant/Not Applicable	HOSPITALIZATION	9	No	No	NA	No	NA	TAB HCQS, TAB AZITHROMYCIN, TAB VITAMINS, POVIDONE IODINE GARGLE, TAB PARACETAMOL,TAB VIT C 500MG, TAB ZINCOVIT, TAB PANTOCID 40 MG, TAB ALLEGRA 120MG, SYP MUCAINE GEL,	No	RECOVERED	NA	DISCHARGED	Alive	Mild	No	No	No	No	No	No	No	No	No	No	No	No	No	NA	NA	NA	NA	NA
Male	61	NA	NA	NA	NA	140	80	76	NA	NA	NA	HTN SINCE 15 YRS UNDER CONTROL WITH ORAL ANTIHYPERTENSIVE, TYPE2 DIABETES MELLITUS SINCE 2 and a half YRS UNDER CONTROL ON OHA,SOCIAL HABITS include ADDICTED TO ALCHOL, SMOKING, AND TOBACCO CHEWING -30 YRS	ALTERED SENSORIUM AND DROWSINESS AND SLURRED SPEECH	Not Pregnant/Not Applicable	NA	7	Yes	NA	NA	NA	NA	ASCORIL PLUS 120ML SYRUP, BUDECORT RESPULE 1MG 1x5 , COVIFOR 100MG INJECTION INJ , DUOLIN LD RESPULE , ENOXAPARIN 60mg INJ , FORPAR XP INJ , LANTUS 100IU 3ML , LASILACTONE 50MG TAB 50MG , LASILACTONE 50MG TAB 50MG , LEVETIRACETAM UD 500MG INJ, NOVORAPID FLEXPEN 100IU INJ , NUTRIFLEX PERI 1000ML IV BTL PANTOPRAZOLE INJ,PWDR 40MG , PARACETAMOL UD 1G 100ML INJ , PLASMA LYTE A 1000ML , SOLUMEDROL 40M…	NA	DIED	NA	DIED	Dead	Severe	Yes	Yes	No	No	No	No	No	No	No	No	No	Yes	Yes	21.76	22.39	NA	NA	NA
Male	72	NA	NA	NA	97	125	80	90	97	NA	20	NA	NA	Not Pregnant/Not Applicable	HOSPITALISED	10	No	No	NA	No	NA	TAB HCQS, TAB AZITHROMYCIN, TAB VITAMINS, TAB PARACETAMOL , LIMCEE, ZINCOVIT	No	RECOVERED	ASYMPTOMATIC	DISCHARGE	Alive	Mild	No	No	No	No	No	No	No	No	No	No	No	No	No	NA	NA	NA	NA	NA
Male	46	178	80	25.3	97.4	130	75	84	98	NA	20	NA	CONSTIPATION, COUGH, FEVER, GENERALISED WEAKNESS AND SORE THROAT	Not Pregnant/Not Applicable	HOSPITALISATION	11	No	No	NA	No	NA	TAB PARACETAMOL, CAP UPRISE D3, TAB AZEE, TAB METOPROLOL SR, TAB ALPRAZOLA, SYP LOOZ, TAB ZINCOVIT, TAB LIMCEE, TAB FABIFLU, TAB HCQS, TAB URSODEOXYCHOLIC ACID, INJ SOLUMEDROL, TAB RANITIDINE, INJ TAZACT, SYP LUPITUS, POVIDONE IODINE, SYP LOOZ, TAB PARACETAMOL	No	RECOVERED	NA	DISCHARGED	Alive	Mild	No	No	No	No	No	No	No	No	No	No	No	Yes	Yes	NA	NA	NA	NA	NA
Female	65	NA	NA	19.45	98.6	128	74	89	NA	NA	NA	diabetes mellitus, coronary artery disease, malignancy carcinoma gall bladder	DRY COUGH , SHORTNESS OF BREATH SINCE	Not Pregnant/Not Applicable	NA	8	Yes	NA	NA	NA	NA	AB HCQS, TAB AZITHROMYCIN, TAB VITAMINS, SUS SOLUMEDROL, PHYSIOMAX, TAB ZINCOVIT, INJ MEROPENEM, INJ NUTRIFEX, INJ VITAMIN C, INJ TORASEM	NA	died	NA	NA	Dead	Severe	No	Yes	Yes	No	No	Yes	No	No	No	Yes	No	Yes	No	19.48	20.56	NA	NA	NA
Male	57	NA	NA	NA	98	110	70	89	NA	94	24	NA	FEVER, SOB, DRY COUGH, HEADACHE, GENERALISED WEEKNESS	Not Pregnant/Not Applicable	HOSPITALISED	23	Yes	Yes	4	Yes	15	Magnex ,Doxycycline, IV Remdesivir, meropenem, teicoplanin, Inj. Solumderol 40 mg , Tocilizumab , Ivermectin , MEDROL 16 MG	Yes	RECOVERED	COVID 19 Pneumonia with Type 1 Respiratory failure	DISCHARGE	Alive	Severe	No	No	No	No	No	No	No	No	No	No	No	Yes	Yes	NA	NA	NA	NA	NA
Male	37	172	80	27.1	98.8	140	80	130	95	NA	30	NIL	FEVER, COUGH, BREATHLESSNES	Not Pregnant/Not Applicable	HOSPITALIZATION	11	Yes	No	NA	No	NA	TAB VITAMINS, TAB MONTAIR, INJ ENCLEX, INJ CLATIPLUS, CAP UPRISE D3, INJ COVIFOR, DEXTROMETHORPHAN LOZENGES, SYP LUPITUS, TAB ACETYLCYSTEINE ACID, TAB METHYLPREDNISOLONE, TAB PIRFENIDONE, TAB UDILIV, CAP BEVON, FORACORT INHALER, NASOCLEAR DROPS,TAB VIT C 500MG, TAB SATVIT GOLD, TAB LD BONE K2, SYP AQUASHINE, TAB ALLES 500 MG, - TAB MONTEFLOW, CAP PENRAB, TAB MEDROL 16 MGTAB MUCINAC 600 MG, TAB EL…	Yes	RECOVERED	NA	DISCHARGED	Alive	Severe	No	No	No	No	No	No	No	No	No	No	No	Yes	Yes	NA	NA	NA	NA	NA
Male	69	168	61	21.66	98.1	140	80	82	98	NA	22	- TYPE-II DIABETES MELLITUS	FEVER	Not Pregnant/Not Applicable	HOSPITALISED	6	No	No	NA	No	NA	TAB HCQS, TAB AZITHROMYCIN, TAB VITAMINS, INJ DEXAMETHASONE, TAB ROSUVAS, INJ ENOXAPARIN, TAB ZITAMET PLUS, TAB PANTOCID, TAB AMARYL M1, SYP RAPITUS,POVIDONE IODINE GARGLE, CAP ANTIFLU	No	RECOVERED	HOME QURANTINE FOR 7 DAYS	DISCHARGE	Alive	Mild	No	Yes	No	No	No	No	No	No	No	No	No	Yes	No	NA	NA	NA	NA	NA
Male	45	169	70	24.56	98.6	110	76	80	94	NA	20	DIABETES MELLITUS	FEVER,COUGH COLD	Not Pregnant/Not Applicable	HOSPITALIZATION	9	Yes	No	NA	No	NA	TAB VITAMINS, TAB PANTOPRAZOLE, TAB FAVIPIRAVIR, SYP MUCAINE, POVIDONE IODINE GARGLE, TAB AZITHROMYCIN, SYP LUPITUS, TAB PARACETAMOL, INJ ENOXAPARIN, INJ LANTUS, INJ ULINASTATIN, INJ SCORBIX, TAB VILDAGLIPTIN, TAB METFORMIN,TAB VIT C 500MG, TAB SATVIT GOLD, TAB LD BONE K2, TAB UPRISE, TAB ALLES 500MG, TAB DEXA 6 MG, INJ LANTUS, TAB JALRA 50MG	No	RECOVERED	NA	DISCHARGED	Alive	Severe	No	Yes	No	No	No	No	No	No	No	No	No	No	Yes	23.92	24.98	NA	NA	NA
Female	30	NA	NA	NA	98	120	80	70	99	NA	NA	NIL	FEVER AND SORE THROAT	1	HOSPITALIZATION	5	No	No	NA	No	NA	TAB HCQS, TAB AZITHROMYCIN, TAB VITAMINS, TAB DYDROGESTERONE, CAP PROGESTERONE, TAB FOLIC ACID, BETADINE, TAB PARACETAMOL, TAB CHOLECALCIFEROL, TAB VIT C 500MG, TAB ZINCOVIT,	No	RECOVERED	NA	DISCHARGED	Alive	Mild	No	No	No	No	No	No	No	No	No	No	No	No	No	NA	NA	NA	NA	NA
Female	81	NA	NA	NA	97.7	140	90	82	96	NA	20	TYPE-II DIABETES MELLITUS, HYPERTENSION, HYPOTHYROIDISM, IRON DEFICIENCY ANEMIA, DYSLIPIDEMIA, OBESITY, HYPERURECEMIA	FEVER, COUGH	Not Pregnant/Not Applicable	HOSPITALIZATION	13	Yes	No	NA	No	NA	TAB HCQS, TAB AZITHROMYCIN, TAB VITAMINS, TAB IVABRADIN, TAB AMLODIPINE, TAB METFORMIN-SR, TAB SITAGLIPTIN, TAB PANTOCID, TAB THYRONROM, POVIDONE IODINE GARGLE, TAB ACETYLSALICYLIC ACID, TAB FEBUXOSTAT, TAB A TO Z, SYP LUPITUS, TAB PARACETAMOL, TAB SATVIT GOLD, TAB LD BONE K2, TAB UPRISE, TAB ALLES, TAB PANTOPRAZOLE 40MG, TAB MEDROL 16 MG, INJ LANTUS, DEXA 6 MG, INJ NOVORAPID, INJ REMDESEVIR IV 2…	No	RECOVERED	NA	DISCHARGED	Alive	Severe	Yes	Yes	No	Yes	Yes	No	No	No	No	No	Yes	Yes	Yes	NA	NA	NA	NA	NA
Male	65	NA	NA	NA	98	120	70	95	90	NA	35	DM	HIGH GRADE FEVER, HEADACHE, BEATHING DIFFICULTY, GENERALISED WEAKNESS	Not Pregnant/Not Applicable	HOSPITALISED	20	Yes	Yes	4	Yes	7	INJ ENCLEX, INJ COVIFOR, POVIDONE IODINE, INJ PARACETAMOL, INJ SCORBIX, INJ SOLUMEDROL	Yes	RECOVERED	HOME ISOLATION FOR 7 DAYS	DISCHARGED ALIVE	Alive	Severe	No	Yes	No	No	No	No	No	No	No	No	No	Yes	Yes	NA	NA	NA	NA	NA
Male	54	NA	NA	NA	98.7	120	70	87	97	NA	20	NO	FEVER	Not Pregnant/Not Applicable	HOSPITALISED	21	Yes	No	NA	Yes	3	INJ ENOXAPARIN,INJ. REMDESIVIR, INJ. DEXA, TAB PANTOPRAZOLE, SACCHAROMYCESS, TAB LIMCEE, TAB ZINCOVIT, TAB PARACETAMOL,TAB. MEDROL, INJ. LANTUS, INJ. ACTRAPID, INJ. MEROPENEM, INJ. TEICOPLANIN , OTIRIVIN, SYP LUPITUS	Yes	RECOVERED	NA	DISCHARGED	Alive	Severe	No	No	No	No	No	No	No	No	No	No	No	Yes	Yes	NA	NA	NA	NA	NA
Male	67	162	79.7	30.25	98.4	150	80	110	92	NA	30	- K/C/O CA PROSTATE- HAD RADIATION IN PELVIS IN PAST, THALASSEMIA MINOR - DIABETES MELLITUS , - HYPERTENSION	FEVER , HEADACHE	Not Pregnant/Not Applicable	HOSPITALISED	14	Yes	No	NA	Yes	4	TAB AZITHROMYCIN, TAB ZINCOVIT, TAB. LIMCEE, TAB BISOPRALOL, TAB TELMISARTON, INJ ENOXAPARIN, CAP ECOSPRIN AV, SYRUP LUPITUS, TAB PARACETAMOL, INJ DEXOMETHASONE, INJ COVIFOR (REMDESIVIR), INJ FORPAR XP, POVIDONE IODINE, GARGLE, TAB FERIUM XT, INJ. DEXA, TAB METHYLPREDNISOLONE, INJ LANTUS, INJ. HUMAN ACTRAPID, CAP GLYCERYL TRINITRATE	Yes	RECOVERED	HOME QURANTINE FOR 7 DAYS	DISCHARGE	Alive	Severe	Yes	Yes	Yes	No	No	Yes	No	No	No	No	No	Yes	Yes	NA	NA	NA	NA	NA
Male	17	NA	NA	NA	97	110	70	68	98	NA	24	NA	ANOSMIA AND SEVERE GENERALISED MALAISE	Not Pregnant/Not Applicable	HOSPITALISED	6	No	No	NA	No	NA	TAB HCQS, TAB AZITHROMYCIN, TAB VITAMINS, CAP ANTIFLU	No	RECOVERED	NA	DISCHARGE	Alive	Mild	No	No	No	No	No	No	No	No	No	No	No	No	No	NA	NA	NA	NA	NA
Female	62	158	56	22.48	96.2	178	106	90	96	NA	20	HYPERTENSION , CKD, HYPOTHYROIDISM	FEVER, DRY COUGH, HEADACHE AND BODYACHE	Not Pregnant/Not Applicable	HOSPITALIZATION	9	No	No	NA	No	NA	INJ ERYTHROPOIETIN, TAB THYRONORM, TAB THYROXINE SODIUM, TAB PANTOPRAZOLE, TAB MONTAIR FX, TAB ARKAMIN, TAB AZITHROMYCIN, INJ SOLUMEDROL, TAB AMLOGARD, INJ ENOXAPARIN, TAB VITAMINS	No	RECOVERED	PT WAS DIALYSED MULTIPLE TIMES IN VIEW OF CKD	DISCHARGED	Alive	Mild	Yes	No	No	No	Yes	No	No	No	Yes	No	No	Yes	No	NA	NA	NA	NA	NA
Male	39	NA	NA	NA	97.8	120	86	82	89	99	20	NIL	FEVER, MILD COUGH, SHORTNESS OF BREATH	Not Pregnant/Not Applicable	HOSPITALIZATION	11	Yes	No	NA	No	NA	TAB HCQS, TAB AZITHROMYCIN, TAB VITAMINS, TAB PAN, BETADINE, SYP LUPITUS, TAB PARACETAMOL, TAB VIT C 500MG, TAB ZINCOVIT, TAB METHYLPRED 16 MG, TAB PANTOP 40 MG , TAB DOLO 650 MG, RANITIDINE UD 150MG, SCORBIX 1.5GM, SOLUMEDROL 40MG	Yes	RECOVERED	NA	DISCHARGED	Alive	Severe	No	No	No	No	No	No	No	No	No	No	No	Yes	No	26.7	27.32	NA	NA	NA
Female	49	163	70.1	26.44	97.2	105	63	82	98	NA	22	NA	FEVER X 10 DAYS, HEADACHE ON AND OFF AND COUGH	Not Pregnant/Not Applicable	Admitted	8	No	No	NA	No	NA	CAP VSL 3, TAB ZINCOVIT, TAB LIMCEE, TAB FABIFLU, INJ SOLUMEDROL, CAP PANTOCID DSR, INJ TAZACT, IV FLUIDS, INJ PARACETAMOL	No	Discharge Alive	NA	Discharged	Alive	Mild	No	No	No	No	No	No	No	No	No	No	No	Yes	Yes	NA	NA	NA	NA	NA
Female	66	NA	NA	NA	99	150	90	90	90	100	22	?DM	OCCASIONAL COUGH WITH AMOUNT OF WHITE COLORED SPUTUM ,SHORTNESS OF BREATH, HEADACHE	Not Pregnant/Not Applicable	HOSPITALISED	12	Yes	No	NA	No	NA	TAB HCQS, TAB AZITHROMYCIN, TAB VITAMINS, INJ DEXAMETHASONE,TAB AMLODAC, TAB IVERMECTOL, TAB ROSUVAS, INJ ENOXAPARIN, CAP ANTIFLU, INJ TAZACT,TAB ZINCOVIT, TAB AMLODIPINE, TAB MONTEK LC, TAB CLONAZEPAM, TAB PARACETAMOL, SYP RAPITUS	No	RECOVERED	PATIENT PRESENTED WITH OCCASIONAL COUGH WITH AMOUNT OF WHITE COLORED SPUTUM (NON PURULENT, NOT BLOOD, NON FOUL SMELLING) WITH FLU LIKE SYMPTOMS FOR 12 DAYS BACK	DISCHARGE	Alive	Severe	No	Yes	No	No	No	No	No	No	No	No	No	Yes	Yes	NA	NA	NA	NA	NA
Male	64	NA	NA	NA	98	130	65	72	93	NA	20	DIABETES MELLITUS	FEVER FOR 5 DAYS AND OCCASIONAL COUGH FOR 2 DAYS ASSOCIATED WITH HEADACHE AND LOOSE MOTIONS	Not Pregnant/Not Applicable	HOSPITALISATION	8	No	No	NA	No	NA	TAB LINAGLIPTIN, CAP BECOSULES, TAB FABIFLU, TAB DOXYCYCLINE, POVIDONE IODINE, SYP GRINLINTUS, CAP PAN D, INJ NOVORAPID, INJ LANTUS, TAB CLAVIX AS, TAB TELMA, INJ SOLUMEDROL, TAB IVERMECTOL, INJ THIAMINE, INJ SCORBIX, INJ ULINASTATIN, TAB HCQS, INJ ESOZ, INJ ENOXAPARIN	No	DISCHARGED	NA	DISCHARGED	Alive	Mild	No	Yes	No	No	No	No	No	No	No	No	No	Yes	Yes	NA	NA	NA	NA	NA
Female	66	150	63	28.06	98.1	126	81	86	NA	97	26	HT SINCE 20 YRS , HYPOTHYROIDISM SINCE 20 YRS KCO CKD - SINCE 2004 --> PROGRESSED TO ADVANCED AZOTEMIA AND STARTED ON MHD SINCE JUNE 2019 VIA LEFT BRACHIOCEPH FISTULA .PT USES SINGLE USE DIALYSER CLD	FEVER	Not Pregnant/Not Applicable	HOSPITALIZATION	4	Yes	Yes	4	Yes	4	INJ. TOCILIZUMAB, REMDESIVIR, NORAD, VASOPRESSIN, POLY/TARGO/AMPHO, INJ FENTANYL 500MCG+40ML NS,	Yes	DEATH	CAUSE OF DEATH - SEVERE COVID PNEUMONIA WITH HYPOXIC RESPIRATORY FAILURE - SEPSIS WITH SEPTIC SHOCK	DIED	Dead	Severe	Yes	No	No	No	Yes	No	No	No	Yes	Yes	Yes	No	Yes	NA	NA	NA	NA	NA
Male	57	NA	NA	NA	98.6	110	76	80	100	NA	24	BPH	HIGH GRADE FEVER ON AND OFF SINCE 10 DAYS, DRY COUGH SINCE 10 DAYS ASSOCIATED WITH SEVERE BREATHLESSNESS SINCE 2-3 DAYS	Not Pregnant/Not Applicable	Hospitalisation	15	Yes	No	NA	No	NA	INJ DOXYCYCLINE, INJ CLATIPLUS, INJ SOLUMEDROL, INJ NOVORAPID, INJ SCORBIX, CAP UPRISE D3, TAB UDILIV, INJ RANITIDINE, TAB URIMAX D, INJ ENOXAPARIN, POVIDONE IODINE GARGLE, TAB VITAMINS	Yes	DISCHARGED	NA	DISCHARGED	Alive	Severe	No	No	No	No	No	No	No	No	No	No	Yes	Yes	No	NA	NA	NA	NA	NA
Male	30	NA	NA	NA	98.4	124	74	74	98	NA	22	EPILEPSY	FEVER , BODYACHE, COUGH, BREATHING DIFFICULTY, LOSS OF TASTE AND SMELL SENSATION	Not Pregnant/Not Applicable	HOSPITALIZATION	7	No	No	NA	No	NA	TAB HCQS, TAB AZITHROMYCIN, TAB VITAMINS, TAB ZINC OXIDE, TAB FABIBLOK, INJECTION ESOMEPRAZOLE, INJECTION DEXAMETHASONE, INJECTION ENOXAPARIN, TAB LIMCEE, INJECTION TAZACT, INJECTION ONDANSETRON, SYP LUPITUS, TAB MEDROL 16 MG, TAB NEKSIUM 40 MG, TAB ZINCOVIT, CAP A TO Z GOLD	No	RECOVERED	NA	DISCHARGED	Alive	Mild	No	No	No	No	No	No	No	Yes	No	No	No	Yes	No	NA	NA	NA	NA	NA
Female	53	NA	NA	NA	97.5	130	75	92	98	NA	20	HYPERTENSION, HYPOTHYROIDISM	Fever	Not Pregnant/Not Applicable	HOSPITALISED	6	No	No	NA	No	NA	INJ REMDESIVIR, INJ. ENOXAPARIN, TAB. THYROXINE, TAB. PEXCEP, CAP. GEMCAL, CAP GEMCAL, TAB THYROXINE SODIUM, TAB TIANEPTINE, TAB LAMOTRIGINE DT, TAB FABIFLU, TAB LIMCEE, TAB ZINCOVIT, TAB PAROXETINE, CAP UNISTAR, TAB PANTOPRAZOLE, POVIDONE IODINE GARGLE, INJ ENOXAPARIN, TAB PARACETAMOL	No	Discharged	No	Discharged	Alive	Mild	Yes	No	No	No	Yes	No	No	No	No	No	No	No	Yes	NA	NA	NA	NA	NA
Male	63	NA	NA	NA	NA	170	90	100	97	NA	NA	Diabetes Mellitus type II,Hypertension	fever, chills associated with cough	Not Pregnant/Not Applicable	NA	14	Yes	NA	NA	NA	NA	ABIFLU, HCQ, IVERMECTIN, DOXY, PANTOP, THRONORM 125, TELMA AM 40, NEBULIZE BUDAMATE BD, METFRRMIN 1000MG BD	NA	RECOVERED	NA	DISCHARGED	Alive	Severe	Yes	Yes	No	No	No	No	No	No	No	No	No	No	Yes	27.88	30.94	NA	NA	NA
Male	53	NA	NA	NA	97	110	60	100	95	NA	20	DIABETES MELLITUS	HEADACHE, FEVER, COUGH AND SOB	Not Pregnant/Not Applicable	HOSPITALISATION	13	Yes	No	NA	No	NA	INJ COVIFOR, TAB GALVUSMET, TAB AMARYL M1, INJ PANTOCLAM, INJ TAZACT, INJ NOVORAPID FLEXPEN, SYP LUPITUS, POVIDONE IODINE GARGLE, INJ SOLUMEDROL, TAB URSODEOXYCHOLIC ACID, INJ ENOXAPARIN, TAB ZINCOVIT, TAB AZEE, TAB PANTOPRAZOLE, TAB MONTAIR FX, TAB LIMCEE, TAB HCQS, POVIDONE IODINE GARGLE	No	DISCHARGED	NA	DISCHARGED	Alive	Severe	No	Yes	No	No	No	No	No	No	No	No	No	Yes	Yes	NA	NA	NA	NA	NA
Male	63	NA	75	NA	98.3	110	82	84	96	NA	20	HYPOTHYROIDISM	FEVER	Not Pregnant/Not Applicable	HOSPITALISED	5	No	No	NA	No	NA	TAB HCQS, TAB AZITHROMYCIN, TAB VITAMINS, TAB FABIFLU, INJ ENOXAPARIN, POVIDONE IODINE GARGLE, CAP PAN-D , INJ SOLUMEDROL 40MG,	No	RECOVERED	NA	DISCHARGE	Alive	Mild	No	No	No	No	Yes	No	No	No	No	No	No	Yes	Yes	NA	NA	NA	NA	NA
Male	57	NA	NA	NA	97.9	180	90	82	98	NA	NA	HYPERTENSION, Diabetes Mellitus type II, Diabetic retinopathy with poor vision	FEVER WITH RIGORS, DRY COUGH, OCCASSIONAL SHORTNESS OF BREATH PRESENT	Not Pregnant/Not Applicable	NA	1	No	NA	NA	NA	NA	Cap Cyclosporine 75mg,Tab Wysolone, Prednisolone 20mg,Tab Zincovit, Tab Thyroxine 50mcg, Tab Limcee,Tab Pantocid Pantoprazole 40mg, Tab Concor Bisoprolol,Tab Azoran, Tab Telma Telmisartan 40mg, Tab Amlodac Amlodipine 5mg, Cap Ecosprin Asprin 75mg	NA	RECOVERED	NA	DISCHARGED	Alive	Mild	Yes	Yes	No	No	No	No	No	No	No	No	Yes	Yes	No	24.97	25.35	NA	NA	NA
Male	53	NA	NA	NA	97	120	70	84	93	NA	NA	DIABETES MELLITUS RECENTLY DIAGNOSED, HYPERTENSION, PACEMAKER IN SITYU	RECENT RECCURRENT POSTREIOR TIA ON 23rd july 2020	Not Pregnant/Not Applicable	NA	11	No	NA	NA	NA	NA	TAB IVERMECTOL, INJ ESOZ, INJ DEXAMETHASONE, INJ THIAMINE, INJ SCORBIX, INJ ENOXAPARIN, TAB DOXYCYCLINE, INJ SOLUMEDROL, TAB ALPRAZOLAM, TAB FABIFLU, CAP D RISE AND OTHER SYMPTOMATIC MANAGEMENT. CTPA DONE SUGGESTIVE THROMBUS IN POPLITEAL VEIN NO E by O PULMONARY EMBOLISM	NA	RECOVERD	NA	DISCHARGED	Alive	Mild	Yes	Yes	No	No	No	Yes	No	No	No	No	No	Yes	Yes	21.63	23.66	NA	NA	NA
Male	75	NA	NA	NA	97.3	154	70	78	97	NA	20	HYPERTENSION	FEVER	Not Pregnant/Not Applicable	HOSPITALIZATION	10	Yes	No	NA	No	NA	INJ ENOXAPARIN, TAB HCQS, INJ THIAMINE, INJ SOLUMEDROL, CAP D RISE, INJ SCORBIX, TAB ZINCOVIT, INJ SPECIPIME, INJ COVIFOR, INJ PANTOPRAZOLE, TAB LIMCEE, TAB ZINCOVIT, TAB MEDROL 16MG, INJ ENOXAPARIN 40MG, SYP LUPITUS, CLEXANE, TOCILIZUMAB	Yes	RECOVERED	NA	DISCHARGED	Alive	Severe	Yes	No	No	No	No	No	No	No	No	No	No	Yes	Yes	NA	NA	NA	NA	NA
Male	54	NA	NA	NA	100.1	134	84	108	94	NA	20	HYPERTENSION SINCE 10 YEARS	FEVER 101°F BREATHLESSNESS	Not Pregnant/Not Applicable	HOSPITALISED	9	Yes	Yes	NA	Yes	7	CAP CHOLECALCIFEROL, TAB ZINC OXIDE, INJ ENOXAPARIN, INJ PANTIUM, TAB ZINCOVIT, TAB IVERMECTOL, CAP DOXY 1 L DR FORTE, NEBULIZATION WITH FORACORT, INJ THIAMINE, INJ SOLUMEDROL, INJ NEXFORT T, INJ SCORBIX, TAB LIMCEE, INJ COVIFOR, AND OTHER SYMPTOMATIC MANAGEMENT.	No	RECOVERED	HOME QUARANTINED FOR 7 DAYS	DISCHARGED	Alive	Severe	Yes	No	No	No	No	No	No	No	No	No	No	Yes	Yes	NA	NA	NA	NA	NA
Male	60	NA	NA	NA	98.1	134	80	88	95	NA	22	NA	FEVER,BODYACHE,COUGH,WEAKNESS	Not Pregnant/Not Applicable	HOSPITALISATION	7	No	No	NA	No	NA	INJ SOLUMEDROL, TAB ZINCOVIT, INJ ENOXAPARIN, INJ. REMDESIVIR, INJ SCORBIX, SYP LUPITUS, IV FLUIDS, INJ PARACETAMOL, INJ LANTUS, TAB ULTRACET, TAB PARACTEAMOL	No	RECOVERED	NA	DISCHARGED	Alive	Mild	No	No	No	No	No	No	No	No	No	No	No	Yes	Yes	NA	NA	NA	NA	NA
Female	43	152	86.7	37.6	98.4	140	80	120	64	96	18	T2 DM, OBESITY	COUGH, SOB, ST	Not Pregnant/Not Applicable	HOSPITALISED	10	Yes	Yes	9	No	NA	INJ- PAN 40MG, INJ- EMESET 4MG, INJ- SPECIPIME 2.25GM, INJ- CLEXANE 40MG, INJ- SOLUMEDROL 40MG, INJ- P INSULIN 6MG, INJ- KCL 10MEQ/HR,TAB- PARACITAMOL 65O MG, SYP- LUPITUSS 10ML, TAB- HCQS 400MG, TAB- FAVIPIRAVIR 1800MG, TAB- AZEE 500MG, TAB- VITAMIN C, TAB- ZINCOVIT	No	DISCHARGED	NA	HOSPITALISATION	Alive	Severe	No	Yes	No	No	No	No	No	No	No	No	No	Yes	Yes	NA	NA	NA	NA	NA
Female	56	157	60	NA	98.6	124	80	92	NA	97	30	DIABETES MELLITUS FOR 1 YEAR HYPERTENSION FOR 1 YEAR	FEVER, SOB, GENERALISED WEAKNESS	Not Pregnant/Not Applicable	HOSPITALISED	13	Yes	Yes	3	Yes	8	INJ ENCLEX, TAB METHYLPREDNISOLONE, INJ COVIFOR, TAB LIMCEE, INJ LANTUS, SYP POTKLOR, INJ ACTRAPID FLEXPEN, INJ RANITIDINE, TAB TELMA AM, TAB ZINCOVIT, INJ REMDESIVIR	Yes	RECOVERED	GOT ADMITTED IN SRMS HOSPITAL IN BARIELY FROM 13/7/20 TO 17/7/20 GOT DISCHARGED AND CAME TO MAX ER NOW	DISCHARGE	Alive	Severe	Yes	Yes	No	No	No	No	No	No	No	No	No	Yes	Yes	NA	NA	NA	NA	NA
Male	36	NA	NA	NA	97.5	120	70	80	98	NA	20	NIL	FEVER, LOSS OF TASTE AND SMELL, SHORTNESS OF BREATH, COUGH	Not Pregnant/Not Applicable	HOSPITALIZATION	13	Yes	No	NA	No	NA	TAB PANTOPRAZOLE,TAB ACALABRUTINIB, SYP LEVODROPROPIZINE, SUS SOLUMEDROL, POVIDONE IODINE GARGLE, TAB VITAMINS, INJ ENCLEX, INJ TAZACT, REMDESIVIR, TAB VIT C 500MG, TAB ZINCOVIT, TAB URSODEOXYCHOLIC ACID 150MG, TAB RANITIDINE 150MG, CAP UPRISE, TAB METHYLPRED 16 MG, ENOXAPARIN,	Yes	RECOVERED	NA	DISCHARGED	Alive	Severe	No	No	No	No	No	No	No	No	No	No	No	Yes	Yes	NA	NA	NA	NA	NA
Male	55	154	56.9	24	98.3	127	87	78	99	NA	20	HYPERTENSION ASTHMA	FEVER BODYACHE, THROAT IRRITATION	Not Pregnant/Not Applicable	HOSPITALISED	12	No	No	NA	No	NA	TAB HCQS, TAB AZITHROMYCIN, TAB VITAMINS, CAP VALSARTAN, INJ ENOXAPARIN, CAP SILODAL D, TAB ROSULIP, INJ CEFTRIAXONE, CAP BIFILAC HP, TAB FABIFLU, INJ THIAMINE, CHOLECALCIFEROL 1 GM SACHET POWDER, INJ SCORBIX, POVIDONE IODINE GARGLE	No	RECOVERED	NA	DISCHARGED	Alive	Mild	Yes	No	No	No	No	No	Yes	No	No	No	No	No	Yes	NA	NA	NA	NA	NA
Female	75	168	73.9	26	97.4	130	80	84	97	NA	21	NA	FEVER, COUGH WITH SPUTUM AND DECREASED APPETITE	Not Pregnant/Not Applicable	HOSPITALISATION	8	No	No	NA	No	NA	INJ ESOMEPRAZOLE, INJ ENOXAPARIN, ALPHAGAN EYE DROPS, LATANOPROST EYE DROPS, DORZOX EYE DROPS, PILOCARPINE EYE DROPS, SYP LEVODROPROPIZINE, TAB ZINCOVIT, TAB LIMCEE, TAB PARACETAMOL, TAB FABIFLU	No	RECOVERED	NA	DISCHARGED	Alive	Mild	No	No	No	No	No	No	No	No	No	No	No	No	Yes	NA	NA	NA	NA	NA
Female	71	NA	NA	NA	97	126	80	88	98	NA	NA	NONE	SORE THORAT AND BODYACHE	Not Pregnant/Not Applicable	NA	7	No	NA	NA	NA	NA	TAB VIT C 500MG, TAB ZINCOVIT 1, TAB DEXAMETHASONE 4MG, TAB RANTAC 150 MG, TAB CROCIN 650 MG, TAB DILZEM 60 MG	NA	RECOVERED	NA	DISCHARGED	Alive	Mild	No	No	No	No	No	No	No	No	No	No	No	Yes	No	22.09	21.94	NA	NA	NA
Male	47	NA	NA	NA	98.6	110	70	87	95	NA	22	DIABETES MELLITUS	FEVER AND SHORTNESS OF BREATH	Not Pregnant/Not Applicable	HOSPITALIZATION	6	No	No	NA	No	NA	TAB VITAMINS, INJ COVIFOR, TAB PAN, INJ SOLUMEDROL, INJ ENOXAPARIN, POVIDONE IODINE GARGLE, SYP LUPITUS, TAB PARACETAMOL, TAB PANTOCID DSR 40 MG, TAB TRIVOGLITOR, TAB TRAJETA DUO 2.5MG/500 MG, TAB VIT C 500MG, TAB ZINCOVIT, TAB CROCIN 650 MG,	No	RECOVERED	PATIENT WAS ADMITTED IN SHRI KRISHNA HOSPITAL FOR 7 DAYS IN GWALIOR.	DISCHARGED	Alive	Mild	No	Yes	No	No	No	No	No	No	No	No	No	Yes	Yes	NA	NA	NA	NA	NA
Male	70	NA	NA	24.82	96.3	140	80	96	95	NA	NA	diabetes mellitus, hypertension	FEVER AND SHORTNESS OF BREATH.	Not Pregnant/Not Applicable	NA	18	Yes	NA	NA	NA	NA	TAB HCQS 400 MG TWICE DAILY ON FIRST DAY THEN ONCE DAILY FOR 4 DAYS, TAB AZITHROMYCIN 500 MG ONCE DAILY FOR 5 DAYS, TAB OSELTAMIVIR 75 MG TWICE DAILY, TAB VITAMINS, TAB AZILSARTAN, TAB TRAJENTA-DUO, INJ ULINASTATIN, INJ SCORBIX, TAB ZINCOVIT, INJ RYZODEG, SUS SOLUMEDROL, TAB PANTOCID, POVIDONE IODINE GARGLE, TAB CROCIN, INJ ACTRAPID, FORPAX XP 2.25 TDS AND OTHER SYMPTOMATIC MANAGEMENT. TOCILIZULI…	NA	recovered	NA	discharged	Alive	Severe	Yes	Yes	No	No	No	No	No	No	No	No	No	Yes	No	25.12	26.11	NA	NA	NA
Male	30	NA	NA	NA	96.3	120	90	85	96	NA	22	nil	COLD, FEVER	Not Pregnant/Not Applicable	HOSPITALISED	10	Yes	No	NA	No	NA	INJ SOLUMEDROL 40 MG, DEXAMETHASONE, INJ REMDESIVIR 200 MG, Fabiflu, Hydroxychloroquine, Azithromycin, Tab Medrol, Tab. Zincovit, Tab .Pantop DSR 40 mg, Tab .Shelcal 500 mg, Tab. Montair LC, SYP. Depura 60k	Yes	DISCHARGED	NA	DISCHARGED	Alive	Severe	No	No	No	No	No	No	No	No	No	No	No	Yes	Yes	NA	NA	NA	NA	NA
Female	45	164	60	22.5	96.4	120	70	69	97	NA	NA	HYPOTHYROIDISM	COUGH, DIARRHEA, SORE THROAT	Not Pregnant/Not Applicable	HOSPITALIZATION	8	No	No	NA	No	NA	TAB HCQS, TAB AZITHROMYCIN, TAB VITAMINS, TAB MONTAIR LC, CAP COLECALCIFEROL, TAB DEXAMETHASONE, TAB ZINCOVIT, TAB LIMCEE, SYP LUPITUS, INJ ENCLEX, TAB FABIFLU, VOLINI GEL, INJ SOLUMEDROL, TAB THYRONORM 75 MCG, CLEAXANE,	No	RECOVERED	NA	DISCHARGED	Alive	Mild	No	No	No	No	Yes	No	No	No	No	No	No	Yes	Yes	NA	NA	NA	NA	NA
Male	64	NA	NA	NA	102	160	72	80	99	NA	18	DIABETES MELLITUS, HYPERTENSION	FEVER, COUGH WITH MINIMAL EXPECTORATION	Not Pregnant/Not Applicable	HOSPITALIZATION	22	Yes	No	NA	Yes	13	TAB PANTOCID, TAB LIMCEE, TAB ZINCOVIT, INJ ENOXAPARIN, TAB FABIFLU, TAB PARACETAMOL, TAB METHYLPREDNISOLONE, INJ NOVORAPID FLEXPEN, TAB AMLODIPINE, ZYTEE, CAP UPRISE D3, TAB PANTOCID, INJ TOCILIZUMAB, REMDESIVIR, TAB SATVIT GOLD, TAB LD BONE K2 , SYP AQUASHINE, TAB ALLES 500 MG, TAB MONTEFLOW, CAP PENRAB, TAB METHYL PRED 8 MG, TAB AMLOPRESS 5 MG, TAB TELISTE AM 40/5, TAB GLYCOMET, TAB TRIEXER 2 …	Yes	RECOVERED	NA	DISCHARGED	Alive	Severe	Yes	Yes	No	No	No	No	No	No	No	No	No	Yes	Yes	NA	NA	NA	NA	NA
Female	42	NA	NA	NA	98.6	130	70	86	97	NA	22	HYPOTHYROIDISM	Fever, DRY COUGH, Sorethroat	Not Pregnant/Not Applicable	HOSPITALISED	5	No	No	NA	No	NA	TAB VITAMINS, CAP UPRISE D3, INJ ENOXAPARIN, TAB MONTAIR FX, TAB ACETYLCYSTEINE, TAB PAN, TAB FABIFLU, TAB PARACETAMOL, POVIDONE IODINE GARGLE, SYP LUPITUS, TAB DEXAMETHASONE, TAB THYROXINE SODIUM, CAP BEVON, CTA	No	Discharged	No	Discharged	Alive	Mild	No	No	No	No	Yes	No	No	No	No	No	No	Yes	Yes	NA	NA	NA	NA	NA
Female	63	155	82	34.13	98.4	130	90	78	100	NA	20	DIABETES MELLITUS, HYPERTENSION , OSTEOARTHRITIS	Fever	Not Pregnant/Not Applicable	HOSPITALISED	9	Yes	No	NA	No	NA	TAB PREGALIN-M, TAB METOPROLOL, TAB CILNIDIPINE, TAB OLMESARTAN, TAB HYDROCHLORTHIAZIDE, TAB RECLIDE-MR, TAB VOGLIBOSE, TAB PANTOCID, POVIDONE IODINE GARGLE, TAB LIMCEE, TAB ZINCOVIT, TAB PARACETAMOL, INJ ENOXAPARIN, CAP BECOSULES Z, TAB FOLVITE TAB DOMPERIDONE, OTRIVIN NASAL SPRAY	Yes	Alive	No	Discharged alive	Alive	Severe	Yes	Yes	No	No	No	No	No	No	No	No	Yes	No	No	NA	NA	NA	NA	NA
Male	84	NA	NA	NA	98.1	110	60	123	90	NA	NA	HYPERTENSION AND HYPERCHOLESTEREMIA, COVID 19 PNEUMONIA, ARDS, TYPE 1 RESPIRATORY FAILURE	DRYNESS OF MOUTH ,RESTLESSNESS, DIFFICULTY IN SLEEPING, DIFFICULTY IN BREADTHING, FEVER	Not Pregnant/Not Applicable	NA	59	Yes	NA	NA	NA	NA	Methylprednisolone, Limcee, Doxophylline ,Looz 20 ml, Neurobion Forte ,Olmesartan 20 mg ,Zincovit Nebulizaton with Duolin, Nebulisation with Foracort ,Pantocid ,Uprise D3 , Amlodipine ,PIRFENEX , Inj clexane 40 mg	NA	RECOVERED	NA	DISCHARGED	Alive	Severe	Yes	No	No	Yes	No	No	No	No	No	No	No	Yes	No	24.76	29.04	NA	NA	NA
Male	55	NA	NA	NA	98.1	120	80	88	97	NA	20	DIABETES MELLITUS OVERWEIGHT	FEVER	Not Pregnant/Not Applicable	HOSPITALISED	6	Yes	No	NA	No	NA	TAB HCQS, TAB AZITHROMYCIN, TAB VITAMINS, INJ DEXAMETHASONE, INJ ENOXAPARIN, TAB GLIMEPRIDE, TAB FABIFLU, TAB METFORMIN OD, TAB PIOGLITAZONE, TAB JANUMET, TAB PAN, INJ SCROBIX, TAB PARACETAMOL	No	RECOVERED	NA	DISCHARGE	Alive	Severe	No	Yes	No	No	No	No	No	No	No	No	No	Yes	Yes	NA	NA	NA	NA	NA
Male	36	NA	NA	NA	97.8	150	100	132	85	NA	NA	DIABETES MELLITUS, HYPERTENSION	FEVER, CONTINOUS TYPE OF FEVER, LOW TO MODERATE GRADE FEVER, SHORTNESS OF BREATH , COUGH WITH SORE THROAT	Not Pregnant/Not Applicable	NA	16	Yes	NA	NA	NA	NA	TAB AMLODAC, INJ ENCLEX, INJ SOLUMEDROL, INJ COVIFOR, SYP LUPITUS, INJ RANITIDINE, INJ SCORBIX, CAP UPRISE D3, INJ TAZACT, BETADINE, TAB ZINCOVIT, TAB AMLODAC, INJ ENOXAPARIN, INJ SOLUMEDROL, INJ ENCLEX	NA	RECOVERD	NA	DISCHARGED	Alive	Severe	Yes	Yes	No	No	No	No	No	No	No	No	No	Yes	Yes	25.48	27.76	NA	NA	NA
Male	51	NA	NA	26.02	98.2	125	89	72	92	NA	NA	ckd post renal transplant, acute graft rejection post procedure, immunosuppressants, hypertension	FEVER , MILD COUGH, COLD , BREATHLESSNESS, COUGH,DIARRHEA.BODY ACHE	Not Pregnant/Not Applicable	NA	21	Yes	NA	NA	NA	NA	AMPHO, POLY-B, LINID, DALTEPARIN, CORDARONE, SOLUMEDROL, PANTOP, OPTINEURON, LANTUS	NA	NA	NA	died	Dead	Severe	Yes	No	No	No	No	No	No	No	Yes	No	Yes	Yes	No	21.62	23.75	NA	NA	NA
Female	38	NA	NA	NA	101	130	80	100	95	NA	18	NIL	HIGH GRADE FEVER WITH CHILLS, SEVERE COUGH, MALAISE	Not Pregnant/Not Applicable	HOSPITALIZATION	7	No	No	NA	No	NA	TAB VITAMINS, NASAL PRONG, TAB ALLEGRA, INJ PANTOPRAZOLE, FLUTICASONE, SUS SOLUMEDROL, INJ TAZACT, INJ SOLUMEDROL, TAB FABIFLU, NASOCLEAR DROPS, INJ ENOXAPARIN, TAB VITAMIN C 500MG, TAB ZINCOVIT, TAB DEXONA 4 MG, TAB PANTOP 40 MG	No	RECOVERED	NA	DISCHARGED	Alive	Mild	No	No	No	No	No	No	No	No	No	No	No	Yes	Yes	NA	NA	NA	NA	NA
Male	49	178	85.3	26	98.6	132	82	93	94	NA	18	NA	FEVER, MILD COUGH AND SPUTUM, BODYACHE, DECREASED APPETITE AND GENERALIZED WEAKNESS	Not Pregnant/Not Applicable	MEDICATION STARTED	15	No	No	NA	No	NA	TAB HCQS, TAB AZITHROMYCIN, TAB VITAMINS, SYP RAPITUS, INJ NOVORAPID, TAB FABIFLU, INJ ENOXAPARIN, TAB IVEMECTIN, INJ SCORBIX, TAB DOXYCYCLINE, INJ SOLUMEDROL, TAB CROCIN	No	RECOVERED	DIAGNOSIS: DIABETES MELLITUS	DISCHARGED	Alive	Mild	No	No	No	No	No	No	No	No	No	No	No	Yes	Yes	20.16	23.25	NA	NA	NA
Female	50	NA	NA	NA	97.6	130	70	98	98	NA	20	HYPERTENSION, DIABETES MELLITUS, HYPOTHYROIDISM	PAIN ABDOMEN, NAUSEA	Not Pregnant/Not Applicable	HOSPITALISED	4	No	No	NA	No	NA	TAB HCQS, TAB AZITHROMYCIN, TAB VITAMINS, TAB LIMCEE, TAB ZINCOVIT, TAB PANTOCID, INN ENOXAPARIN, TAB IVERMECTOL, TAB ALPRAZOLAM, TAB FABIFLU, TAB DOXYCYCLINE, CAP UPRISE, TAB PARACETAMOL, TAB PANTOCID	No	RECOVERED	QUARANTINE AT HOME.	DISCHARGE	Alive	Mild	Yes	Yes	No	No	Yes	No	No	No	No	No	No	No	Yes	NA	NA	NA	NA	NA
Male	69	NA	NA	NA	96.5	166	70	82	91	NA	20	HYPERTENSION	Fever, DRY COUGH, COLD, SORE THROAT AND BREATHLESSNESS	Not Pregnant/Not Applicable	HOSPITALISED	9	Yes	No	NA	No	NA	INJ SOLUMEDROL, TAB FABIFLU, SYP LUPITUS, TAB ZINCOVIT, INJ COVIFOR, TAB LIMCEE, INJ ENOXAPARIN, TAB PARACETAMOL,TAB AZEE, TAB PAN, TAB TELMA AM, TAB AMLODEPINE 5MG, INJ ENOXAPARIN 40MG	No	Discharged	No	Discharged	Alive	Severe	Yes	No	No	No	No	No	No	No	No	No	No	Yes	Yes	NA	NA	NA	NA	NA
Male	64	NA	NA	NA	98.2	130	80	102	96	NA	22	SEIZURE DISORDER WITH DEPRESSION,SURGERY FORHAEMORRHOIDS, BARIATRIC SURGERY, BPH, MORBID OBESITY	SORE THROAT, SHORTNESS OF BREATH,FEVER	Not Pregnant/Not Applicable	HOSPITALIZATION	15	Yes	No	NA	Yes	10	TAB HCQS, TAB AZITHROMYCIN, TAB VITAMINS, DIVALPROEX SODIUM, INJ FORPAR XP, INJ ENOXAPARIN,INJ. REMDESIVIR, PLASMA THERAPY, CAP URIMAX, INJ SOLUMEDROL, CAP BECOSULES, TAB PANTOCID, INJ SCORBIX, POVIDONE IODINE, INJ PARACETAMOL, TAB VIT C 500MG, TAB ZINCOVIT, TAB MEDROL 16MG, TAB BETHANECHOL 25MG, inj clexane 0.4, tab fabiflu 800 mg, tab divaa 500 mg, TOCILIZUMAB,	Yes	RECOVERED	NA	DISCHARGED	Alive	Severe	No	No	No	No	No	No	No	Yes	No	No	Yes	Yes	Yes	23.54	29.01	NA	NA	NA
Male	59	NA	NA	NA	98.9	110	70	94	77	NA	NA	NO	FEVER, COUGH WITH BROWN COLORED SPUTUM, HEADACHE, BACK PAIN, NAUSEA AND EASY FATIGUABILITY, SHORTNESS OF BREATH ON EXERTION WALKING	Not Pregnant/Not Applicable	NA	13	Yes	NA	NA	NA	NA	TAB HCQS, TAB AZITHROMYCIN, TAB VITAMINS, INJ SOLUMEDROL, INJ ENCLEX, SYP LUPITUS, POVIDONE IODINE GARGLE, INJ COVIFOR, TAB PARACETAMOL, TAB ALLEGRA, TAB AMLODAC, FORACORT INHALER, CAP UPRISE D3	NA	RECOVERED	NA	DISCHARGED	Alive	Severe	No	No	No	No	No	No	No	No	No	No	No	Yes	Yes	18.33	19.84	NA	NA	NA
Male	64	NA	NA	NA	98.9	180	90	118	82	NA	18	DIABETES MELLITUS, HYPERTENSION , CORONARY ARTERY DISEASE, POST PTCA & STENT, HISTORY OF OPERATED FOR CSF RHINORRHEA DUE TO RTA 20 YEARS BACK, HYPOTHYROIDISM, BRONCHIAL ASTHMA, OLD PULMONARY TB	FEVER, COUGH, BREATHLESSNESS	Not Pregnant/Not Applicable	HOSPITALIZATION	14	Yes	Yes	3	Yes	10	TAB ZINCOVIT, TAB. LIMCEE, TAB RANOLAZINE, INJ TAZACT, TAB PRASUGREL, TAB TRIMETAZIDINE MR, TAB METOPROLOL, SYP LUPITUS, POVIDONE IODINE, TAB ATORVASTATIN, TAB ACETYLSALICYLIC ACID, INJ ACTRAPID FLEXPEN,INJ. LANTUS, INJ DEXAMETHSAONE, CONVALESCENT PLASMA 2 UNITS, INJ. ENOXAPARIN, TAB FABIFLU, TAB. TELMA, TAB. ISTAVEL 50MG, TAB.AMARYL M2, TAB NITROCONTIN 6.4 MG, INJ.ENCLEX 60 MG, TAB.ECOSPIRIN 325…	Yes	RECOVERED	NA	DISCHARGED	Alive	Severe	Yes	Yes	No	No	Yes	Yes	Yes	Yes	No	No	No	Yes	Yes	NA	NA	NA	NA	NA
Male	56	NA	NA	NA	98.3	140	80	82	98	NA	19	HYPERTENSION	HIGH GRADE FEVER , GENERALISED BOYACHE ASSOCIATED WITH SORE THROAT.	Not Pregnant/Not Applicable	HOSPITALISED	6	No	No	NA	No	NA	TAB CHOLECALCIFEROL, INJ ENOXAPARIN, TAB PANTOPRAZOLE, SYP LUPITUS, TAB LIMCEE, TAB FABIFLU, POVIDONE IODINE, TAB PARACETAMOL	No	RECOVERED	NA	DISCHARGED	Alive	Mild	Yes	No	No	No	No	No	No	No	No	No	No	No	Yes	NA	NA	NA	NA	NA
Male	68	175	71.3	23.33	98.2	140	80	101	88	100	22	TYPE-2 DIABETES MELLITUS	FEVER ,SHORTNESS OF BREATH	Not Pregnant/Not Applicable	HOSPITALIZATION	18	Yes	Yes	7	Yes	13	INJ COVIFOR, SYP RAPITUS, INJ LANTUS, TAB PANTOCID, NEB WITH DUOLIN LD AND FORACORT, INJ METHYLPREDNISOLONE--> TAB MEDROL, INJ PARACETAMOL, INJ MAGNEX, TAB ZINCOVIT, TAB LIMCEE, INJ ENOXAPARIN, INJ HUMINSULIN, INJ. TEICOPLANIN, INJ. MEROPENEM, TOCILIZUMAB, 2 UNITS CONVALESCENT PLASMA, TAB. TELMA 40 MG, TAB. GALVUS 50 MG, TAB. RANTAC. 150 MG, INJ. LANTUS, INJ. HUMAN ACTRAPID	Yes	RECOVERED	SEVERE COVID-19 PNEUMONIA WITH HYPOXIC RESPIRATORY FAILURE	DISCHARGED	Alive	Severe	No	Yes	No	No	No	No	No	No	No	No	No	Yes	Yes	NA	NA	NA	NA	NA
Female	70	158	82	32.8473	98.5	120	70	75	92	NA	20	DIABETES MELLITUS, HYPERTENSION, EARLY ILD, MILD MR/TR	LOW GRADE FEVER FOR 3 DAYS AND COUGH	Not Pregnant/Not Applicable	Hospitalisation	15	Yes	No	NA	Yes	3	INJ ENOXAPARIN, INJ COVIFOR, SUS SOLUMEDROL, TAB ZOLEFRESH, INJ SCORBIX, INJ TAZACT, TAN AMLODAC, TAB NEBIVOLOL, TAB JARDIANCE, TAB METFORMIN, SEROFLO INHALER, SYP LUPITUS, TAB PANTOPRAZOLE, POVIDONE IODINE GARGLE, TAB PARACETAMOL, SYP GRINLINTUS, TAB PIRFENEX, TAB DERIPHYLLINE, TAB VITAMINS	Yes	DISCHARGED	NA	DISCHARGED	Alive	Severe	Yes	Yes	No	No	No	Yes	Yes	No	No	No	No	Yes	Yes	NA	NA	NA	NA	NA
Male	49	NA	NA	NA	97.6	143	84	94	NA	96	22	DIABETES MELLITUS, HYPERTENSION	FEVER, SHORTNESS OF BREATH, COUGH	Not Pregnant/Not Applicable	HOSPITALIZATION	27	Yes	Yes	6	Yes	18	INJ LANTUS, INJ SOLUMEDROL, INJ FORPAR XP, INJ ACTRAPID FLEXPEN, TAB RANITIDINE, INJ SCORBIX, TAB AMLODAC, INJ ENOXAPARIN, TAB ZINCOVIT, TAB PARACETAMOL, SYP RAPITUS, INJ LANTUS, INJ SOLUMEDROL, INJ COVIFOR, INJ FORPAR XP, TAB VIT C 500MG, TAB SATVIT GOLD, TAB LD BONE K2, SYP AQUASHINE , TAB ALLES 500 MG, TAB MONTEFLOW , BETADINE GARGLES, CAP PENRAB RD, INJ NOVORAPID, TAB RECLIDE XR 60MG, TAB IST…	No	RECOVERED	TRAVELLED FROM BIHAR WITH OXYGEN SUPPORT	DISCHARGED	Alive	Severe	Yes	Yes	No	No	No	No	No	No	No	No	No	Yes	Yes	NA	NA	NA	NA	NA
Male	64	NA	NA	NA	98.6	130	80	72	96	NA	22	DIABETES MELLITUS, HYPERTENSION, HYPOTHYROIDISM, PARKINSONISM	FEVER, MILD COUGH, HEADACHE, DIFFICULTY IN URINATION	Not Pregnant/Not Applicable	HOSPITALIZATION	7	No	No	NA	No	NA	TAB HCQS, TAB AZITHROMYCIN, TAB VITAMINS, INJ ENOXAPARIN, INJ DEXAMETHASONE, INJ LANTUS, INJ ACTRAPID FLEXPEN, CAP UPRISE-D3 60K, TAB CILNIDIPINE, TAB JANUMET, TAB PANTOCID, TAB THYROXINE SODIUM, CAP BECOSULES, TAB ROSUVAS, TAB ACETYLSALICYLIC ACID, TAB FABIFLU, TAB POVIDONE IODINE GARGLE, TAB PARACETAMOL, TAB VOGLIBOSE, SYP RAPITUS, TAB VIT C 500MG, TAB ZINCOVIT,	No	RECOVERED	NA	DISCHARGED	Alive	Mild	Yes	Yes	No	No	Yes	No	No	Yes	No	No	No	Yes	Yes	NA	NA	NA	NA	NA
Female	13	NA	NA	NA	99	132	70	86	98	NA	20	Nil	RUNNING NOSE ,LOOSE MOTION & SORE THROAT	Not Pregnant/Not Applicable	HOSPITALISED	5	No	No	NA	No	NA	SYRUP LUPITUS, NASAL NASIVION, TAB PAN 40 MG, TAB LIMCEE, TAB ZINCOVIT, TAB AZEE	No	Discharged	No	Discharged	Alive	Mild	No	No	No	No	No	No	No	No	No	No	No	No	No	NA	NA	NA	NA	NA
Male	56	NA	NA	NA	100	110	70	72	99	NA	NA	no	FEVER, SORE THROAT	Not Pregnant/Not Applicable	NA	7	No	NA	NA	NA	NA	FABIFLU 1800MG, TAZACT INJ. 4.5GM 6 HOURLY, PARACETAMOL 1GM, ATOZ TAB, HCQ, LIMCEE, LUPITUS SYRUP, POVIDONE IODINE, UPRISE,D3, PANTAPRAZOL	NA	recovered	NA	discharged	Alive	Mild	No	No	No	No	No	No	No	No	No	No	No	No	Yes	24.94	26.18	NA	NA	NA
Male	43	NA	NA	NA	96.6	111	60	74	96	NA	18	NIL	FEVER , COUGH, MILD BREATHLESSNESS	Not Pregnant/Not Applicable	HOSPITALIZATION	7	Yes	No	NA	No	NA	TAB HCQS, TAB AZITHROMYCIN, TAB VITAMINS, CAP ANTIFLU, POVIDONE IODINE GARGLE, INJ SOLUMEDROL, SYP LUPITUS,TAB DOXYCYLINE 100 MG, TAB PANTOCID 40 MG, TAB VIT C 500MG, TAB ALLES Q, TAB VITOXY AZ, TAB DOLO 650 MG,	No	RECOVERED	NA	DISCHARGED	Alive	Severe	No	No	No	No	No	No	No	No	No	No	No	Yes	No	21.67	25.47	NA	NA	NA
Female	66	156	87.5	36.03	98.6	130	80	82	92	NA	20	DIABETES MELLITUS TYPE 2, HYPERTENSION,CKD - SEPT 2018 - HYPERKALEMIA (TYPE IV RTA	BODYACHE AND LOSS OF APPETITE, Fever	Not Pregnant/Not Applicable	HOSPITALISED	11	Yes	No	NA	No	NA	INJ TOCILIZUMAB, INJ LANTUS, TAB CLIDIPINE, INJ ENOXAPARIN, INJ XPINE, INJ SCORBIX, TAB DOXYCYCLINE, TAB BISOPROLOL FUMATATE, INJ RABEPRAZOLE, INJ METHYLPREDNISOLONE, TAB ZINC OXIDE UD, INJ ACTRAPID FLEXPEN, TAB VITAMINS	No	DISCHARGED	STRICT HOME ISOLATION AS ADVISED (SEPARATE INSTRUCTION GIVEN) FOR 7 DAYS	DISCHARGED	Alive	Severe	Yes	Yes	No	No	No	No	No	No	Yes	No	Yes	Yes	No	29.23	29.54	NA	NA	NA
Male	49	NA	NA	NA	96.7	124	75	98	91	98	20	NA	FEVER,HEADACHE,DRY COUGH	Not Pregnant/Not Applicable	HOSPITALISATION	17	Yes	No	NA	Yes	11	TAB HCQS, TAB AZITHROMYCIN, TAB VITAMINS, TAB EBASTIN, INJ ENOXAPARIN, INJ COVIFOR, INJ SOLUMEDROL, SYP LUPITUS, INJ ONDANSETRON, TAB FABIFLU	Yes	RECOVERED	NA	DISCHARGED	Alive	Severe	No	No	No	No	No	No	No	No	No	No	No	Yes	Yes	NA	NA	NA	NA	NA
Male	58	NA	NA	NA	101.8	136	88	116	88	NA	28	HYPERTENSION	FEVER COUGH,SHORTNESS OF BREATH	Not Pregnant/Not Applicable	HOSPITALISED	16	Yes	Yes	16	Yes	16	TOCILIZUMAB,INJ POLYMIXIN B/AMPHO	Yes	DEATH	CAUSE OF DEATH:MULTIPLE INTRACEREBRAL HAEMORRHAGE WITH BILATERAL SAH SEVERE COVID-19 PNEUMONIA WITH TYPE 1 RESPIRATORY FAILURE HYPERTENSION	DEATH	Dead	Severe	Yes	No	No	No	No	No	No	No	No	No	No	No	No	NA	NA	NA	NA	NA
Female	62	NA	NA	NA	98.9	140	70	102	NA	94	22	HYPERTENSION , HYPOTHYROIDISM DEPRESSIVE DISORDER	FEVER - , -COUGH WITH SPUTUM , -SHORTNESS OF BREATH	Not Pregnant/Not Applicable	HOSPITALISED	35	Yes	Yes	35	Yes	23	INJ REMDESIVIR , FORPAR XP POLY B, DORI, SOLUMEDROL 40 MG OD, AMPH B , SOLUMEDROL 40MG , ENOXA 80MG BD , TOCILIZUMAB , AND TWO SESSIONS OF PLASMA THERAPY	Yes	DIED	NA	DIED	Dead	Severe	Yes	No	No	No	Yes	No	No	No	No	No	No	Yes	Yes	NA	NA	NA	NA	NA
Female	56	NA	NA	NA	98.6	118	72	98	97	NA	22	NO	FEVER (ON AND OFF)ASSOCIATED WITH SORE THROAT AND SHORTNESS BREATH	Not Pregnant/Not Applicable	Hospitalisation	12	Yes	No	NA	No	NA	TAB MONTAIR FX, SYP LUPITUS, TAB ACETYLCYSTEINE, INJ SCORBIX, INJ ENOXAPARIN, CAP UPRISE D3, INJ REMDESIVIR, TAB ZINCOVIT, TAB RANITIDINE, POVIDONE IODINE GARGLES, TAB PARACETAMOL	Yes	DISCHARGED	NA	DISCHARGED	Alive	Severe	No	No	No	No	No	No	No	No	No	No	No	No	Yes	NA	NA	NA	NA	NA
Female	45	NA	NA	NA	97.6	140	60	76	98	NA	20	HYPERTENSION HYPOTHYROIDISM	FEVER, SOB	Not Pregnant/Not Applicable	HOSPITALISED	7	No	No	NA	No	NA	TAB HCQS, TAB VITAMINS, CAP D-RISE 60K, TAB IVERMECTOL, INJ ESOZ, TAB FABIFLU, INJ THIAMINE, INJ DEXAMETHASONE, INJ ENOXAPARIN, TAB DOXYCYCLINE, SYP RAPITUS, INJ SCORBIX, TAB PARACETAMOL,SYP. LUPITUS 10ML, TAB. ZINCOVIT, TAB. AZEE 500MG, TAB.PANTOP 40MG, TAB. LIMCEE	No	RECOVERED	NA	DISCHARGED	Alive	Mild	Yes	No	No	No	Yes	No	No	No	No	No	No	Yes	Yes	NA	NA	NA	NA	NA
Male	49	NA	NA	NA	96.9	140	90	102	98	NA	24	EOSIONOPHILIA 7 YRS BACK, HTN	SORE THROAT, FEVER,COUGH,BREATHING DIFFCULTY	Not Pregnant/Not Applicable	HOSPITALISED	10	Yes	No	NA	No	NA	TAB HCQS, TAB AZITHROMYCIN, TAB VITAMINS, TAB FABIFLU, TAB PANTOPRAZOLE, TAB PARACETAMOL, TAB FABIFLU, CAP METOPROLOL, TAB TORASEMIDE, TAB FEXOFENADINE, TAB MONTAIR LC, TAB AMLODAC, TAB METHYLOPREDNISOLONE, FLUTICASONE, SYP LUPITUS, TAB CLONAZEPAM, TAB PANTOPRAZOLE, TAB PARACETAMOL	No	RECOVERED	NEWLY DETECTED DM , HYPERTENSION	DISCHARGE	Alive	Severe	Yes	No	No	No	No	No	No	No	No	No	Yes	Yes	Yes	NA	NA	NA	NA	NA
Male	51	NA	NA	NA	98.5	122	72	107	44	NA	30	DIABETES MELLITUS, HYPERTENSION, AKI, CYTOKINE STORM WITH SHOCK	FEVER SINCE 4 DAYS. ASSOCIATED WITH COUGH AND BREATHESSNESS	Not Pregnant/Not Applicable	Hospitalisation	9	Yes	Yes	8	Yes	7	AZITHROMYCIN, ENOXAPARIN, ESOMEPRAZOLE, ONDANSETRON, SCORBIX, SOLUMEDROL	Yes	DIED	NA	DIED	Dead	Severe	Yes	Yes	No	No	No	No	No	No	Yes	No	Yes	Yes	No	NA	NA	NA	NA	NA
Female	48	NA	NA	NA	98	130	80	118	80	NA	28	DM, HTN, OBESITY, HYPOTHYROIDISM	FEVER, COUGH, COLD, BREATHLESSNESS	Not Pregnant/Not Applicable	HOSPITALISED	27	Yes	Yes	27	Yes	27	TOCILIZUMAB, REMDESIVIR, TAB CORDARONE, TAB METOPROLOL, LANTUS, TAB IVABRAD, TAB DILZEM, INJ AMIODARONE, TAB LANOXIN, INJ POLY B, INJ TARGOCID, ENOXAPARIN, SOLUMEDROL, TAB PERFINEX, TAB DIGOXINE, INJ NORADRENALINE	Yes	DIED	NA	DEAD	Dead	Severe	Yes	Yes	No	No	Yes	No	No	No	No	No	No	Yes	Yes	NA	NA	NA	NA	NA
Male	52	NA	NA	NA	97	150	90	90	97	NA	20	DIABETES MELLITUS, HYPERTENSION	fever, cough, shortness of breath	Not Pregnant/Not Applicable	HOSPITALIZATION	9	Yes	No	NA	No	NA	Tab Medrol 16mg, Tab. Telma, Tab. Limcee, Tab. Cholecalciferol, Tab. Zincovit , Cap. Pantop, Syp. Rapitus, TAB GALVUS MET, TAB RECLIDE XR 60 MG, Inj. Tazact, Inj. Claribid, tocilizumab, ENOXAPARIN 40, SOLUMEDROL, THIAMINE, DOXY, IVERMECTIN, HCQ, ULINASTATIN, PANTOCID, REMDESIVIR, INJ LANTUS, INJ NOVORAPID,	Yes	RECOVERED	NA	DISCHARGED	Alive	Severe	Yes	Yes	No	No	No	No	No	No	No	No	No	Yes	Yes	NA	NA	NA	NA	NA
Male	58	NA	NA	NA	97.4	138	80	95	NA	NA	20	DIABETES MELLITUS, HYPERTENSION CORONARY ARTERY DISEASE , THYROID DISORDER COPD ON MDI FOR 15 YEARS	FEVER, COUGH WITH MINIMAL EXPECTORATION, ASSOCIATED WITH BREATHLESSNESS	Not Pregnant/Not Applicable	HOSPITALISED	17	Yes	No	NA	No	NA	TAB HCQS, TAB VITAMINS, TAB IVERMECTOL, INJ ESOZ, INJ BUDESONIDE, INJ DEXAMETHASONE, INJ THIAMINE, INJ ENOXAPARIN, TAB DOXYCYCLINE DT, NEB WITH DUOLIN LD, INJ SCORBIX, TAB FABIFLU, COVIFOR, SOLUMEDROL 60 MG, INJ.NOVARAPID 12 UNIT	Yes	RECOVERED	NA	DISCHARGED	Alive	Severe	Yes	Yes	No	No	Yes	Yes	Yes	No	No	No	No	Yes	Yes	18.3	20.59	NA	NA	NA
Male	49	NA	NA	NA	98.8	130	70	78	90	98	24	DIABETES MELLITUS TYPE 2	FEVER, DIFFICULTY IN BREATHING, SORE THROAT	Not Pregnant/Not Applicable	HOSPITALIZATION	12	Yes	No	NA	No	NA	INJ COVIFOR INJ ENOXAPARIN, SUS SOLUMEDROL, POVIDONE IODINE GARGLE, SYP LUPITUS, TAB VITAMINS, TAB IVERMECTIN, INJ COVIFOR, INJ ESOZ, INJ SPECIPIME, INJ ULINASTATIN, INJ THIAMINE, TAB DOXYCYCLINE, INJ SCORBIX 1500MG, TAB ZINCOVIT	No	RECOVERED	NA	DISCHARGED	Alive	Severe	No	Yes	No	No	No	No	No	No	No	No	No	Yes	Yes	NA	NA	NA	NA	NA
Female	60	147	64	30	98.6	112	60	88	88	98	20	NA	FEVER,SHORTNESS OF BREATH	Not Pregnant/Not Applicable	MEDICATION STARTED	8	Yes	No	NA	No	NA	TAB VITAMINS, INJ ENOXAPARIN, RAB EBASTINE, TAB DEXAMETHASONE,INJ. COVIFOR, INJ MAGNEX, INJ ESOMEPRAZOLE, POVIDONE IODINE GARGLE, SYP LUPITUS	No	RECOVERED	NA	DISCHARGED	Alive	Severe	No	No	No	No	No	No	No	No	No	No	No	Yes	Yes	NA	NA	NA	NA	NA
Male	69	NA	NA	NA	97.8	143	86	86	95	NA	NA	Diabetes, Hyprtension	FEVER, CONSTIPATION WITH NAUSEA, SORE THROAT	Not Pregnant/Not Applicable	NA	25	Yes	NA	NA	NA	NA	TAB FABIFLU 1800MG, INJ REMDESIVIR 200Mg, INJ TOCILIZUMAB 600MG, TAB DOXYCYCLINE 100MG, TAB IVERMECTINE 12MG, INJ XPINE, INJ TAZACT, INJ AMPHOTERICIN B 250MG, INJ MEROPENEM 2GM IV, INJ ENOXAPARIN, INJ THIAMINE, INJ SCORBIX, INJ SOLUMEDROL, RANITIDINE, INJ ACTRAPID, INJ LANTUS, SYRUP RAPITUS, SYRUP CREMAFFIN,TAB TELMA AM, SYP POTKLOR, INJ KCL	NA	RECOVERED	NA	DISCHARGED	Alive	Severe	Yes	Yes	No	No	No	No	No	No	No	No	No	Yes	Yes	14.9	17.26	NA	NA	NA
Female	70	NA	NA	NA	97.4	128	64	100	96	NA	22	HYPERTENSION , HYPOTHYROIDISM	FEVER LOW GRADE , SORE THROAT,GENERALIZED WEAKNESS.	Not Pregnant/Not Applicable	HOSPITALISED	6	No	No	NA	No	NA	TAB HCQS, TAB AZITHROMYCIN, TAB VITAMINS, TAB THYRONORM, TAB FAVIPIRAVIR, TAB PARACETAMOL	No	RECOVERED	HOME QURANTINE FOR 7 DAYS	DISCHARGE	Alive	Mild	Yes	No	No	No	Yes	No	No	No	No	No	No	No	Yes	NA	NA	NA	NA	NA
Male	69	NA	NA	NA	98.4	130	70	78	96	NA	19	HYPERTENSION, HYPOTHYROIDISM	FEVER,COUGH WITH MINIMAL EXPECTORATION, SOB	Not Pregnant/Not Applicable	HOSPITALISED	10	No	No	NA	No	NA	TAB HCQS, TAB AZITHROMYCIN, TAB VITAMINS, CAP UPRISE D3, TAB IVERMECTIN, TAB ATENOLOL, TAB SHELCAL, TAB FABIFLU, INJ DOXYCYCLINE, TAB THYRONORM, INJ ENOXAPARIN, INJ PANTOPRAZOLE, TAB FABIFLU, TAB CLONAZEPAM, INJ TAZACT, SYP GAVISCON	No	RECOVERED	HOME QURANTINE FOR 7 DAYS	DISCHARGE	Alive	Mild	Yes	No	No	No	Yes	No	No	No	No	No	No	No	Yes	NA	NA	NA	NA	NA
Male	75	165	75	27.24	98	120	70	78	98	NA	20	NA	FEVER,WEAKNESS	Not Pregnant/Not Applicable	HOSPITALISATION	32	Yes	Yes	16	Yes	24	REMEDESIVIR, INJ SOLUMEDROL,INJ ATRACURIUM, INJ FENTANYL ,	Yes	DEATH	CAUSE OF DEATH: SEVERE COVID-19 PNEUMONIA WITH HYPOXEMIC RESPIRATORY FAILURE RIGHT SIDED PULMONARY EMBOLI UTI E.COLI K/C/O BPH ON TAB SILODAL	DEATH	Dead	Severe	No	No	No	No	No	No	No	No	No	No	No	Yes	Yes	NA	NA	NA	NA	NA
Female	53	NA	NA	NA	97.2	106	73	98	98	NA	NA	NO	FEVER	Not Pregnant/Not Applicable	NA	15	Yes	NA	NA	NA	NA	TAB HCQS, TAB AZITHROMYCIN, TAB VITAMINS, TAB PANTOPRAZOLE	NA	RECOVERED	NA	DISCHARGED	Alive	Severe	No	No	No	No	No	No	No	No	No	No	No	No	No	29.39	30.6	NA	NA	NA
Male	90	NA	NA	NA	97.9	120	70	110	97	NA	20	DIABETES MELLITUS, HTN, BPH, HYPOTHYROID	FEVER	Not Pregnant/Not Applicable	HOSPITALISATION	5	Yes	Yes	4	Yes	4	INJ SOLUMEDROL, TAZACT, THYRONORM , ELQUIS, SILODAAL, TRAJENTA, TELMA, URIMAX, OLEANZ, ABHIPHYLLIN	Yes	DIED	NA	DIED	Dead	Severe	Yes	Yes	No	No	Yes	No	No	No	No	No	Yes	Yes	No	NA	NA	NA	NA	NA
Female	56	NA	NA	NA	98	131	70	75	100	NA	22	BORDERLINE DM,HTN,THYROID,BRONCHIAL ASTHMA,CORONARY STENT	FEVER WITH CHILLS	Not Pregnant/Not Applicable	HOSPITALISED	13	No	No	NA	No	NA	INJ LANTUS, TAB MONTAIR FX, INJ ENOXAPARIN, INJ COVIFOR, TAB LIMCEE, TAB ZINCOVIT, SUS SOLUMEDROL, INJ MAGNEX, TAB THYRONORM, INJ NOVORAPID FLEXPEN, POVIDONE IODINE GARGLE, TAB FEXOFENADINE, INJ ESOMEPRAZOLE, TAB PARACETAMOL	No	RECOVERED	HOME ISOLATION FOR 7 DAYS	DISCHARGED ALIVE	Alive	Mild	Yes	Yes	No	No	Yes	Yes	Yes	No	No	No	No	Yes	Yes	NA	NA	NA	NA	NA
Male	24	NA	NA	NA	102	140	72	108	96	NA	22	NO	FEVER WITH CHILLS AND RIGORS , COUGH WITH EXPECTORATION AND LOOSE STOOLS	Not Pregnant/Not Applicable	HOSPITALISED	6	No	No	NA	No	NA	TAB HCQS, TAB AZITHROMYCIN, TAB VITAMINS, TAB LIMCEE, TAB ONDANSETRON, CAP ECONORM, TAB ZINCOVIT, POVIDONE IODINE GARGLE, TAB PANTOPRAZOLE, SYP LUPITUS, TAB CROCIN	No	RECOVERED	HOME QURANTINE FOR 7 DAYS	DISCHARGE	Alive	Mild	No	No	No	No	No	No	No	No	No	No	No	No	No	NA	NA	NA	NA	NA
Female	75	NA	NA	NA	98.2	110	70	78	40	86	26	HYPERTENSION,DIABETES MELLITUS	FEVER,COUGH,SHORTNESS OF BREATH	Not Pregnant/Not Applicable	HOSPITALISED	16	Yes	Yes	14	Yes	14	INJ.FENTANYL,ON MERO , FLUCONAZOLE,HCQ,DOXYCYCLINE, ENOXAPRIN,	No	DEATH	DEATH SUMMARY NOT GIVEN .....CAUSE OF DEATH:B/L PNEUMONIA-COVID POSITIVE TYPE 1 RESPIRATORY FAILURE SEPTIC SHOCK ON INOTROPIC SUPPORT PROLONGED QTC, FUNGAL UTI,ET C/S CANDIDA HYPOALBUMINEMIA	DISCHARGE	Dead	Severe	Yes	Yes	No	No	No	No	No	No	No	No	No	No	No	NA	NA	NA	NA	NA
Female	75	NA	NA	NA	97.3	120	84	74	97	NA	20	DIABETES MELLITUS	BREATHLESSNESS AND FEELING FEVERISH, THROAT IRRITATION.	Not Pregnant/Not Applicable	HOSPITALIZATION	8	No	No	NA	No	NA	INJ ENOXAPARIN, TAB HCQS, INJ THIAMINE, INJ SOLUMEDROL, CAP D RISE, INJ SCORBIX, TAB ZINCOVIT, INJ SPECIPIME, INJ COVIFOR, INJ PANTOPRAZOLE, TAB MEDROL 16MG, TAB LIMCEE, SYP LUPITUS	Yes	RECOVERED	NA	DISCHARGED	Alive	Mild	No	Yes	No	No	No	No	No	No	No	No	No	Yes	Yes	NA	NA	NA	NA	NA
Male	74	NA	NA	NA	97	158	93	62	95	NA	NA	diabetes mellitus, hypertension, prostate enlargement	FEVER	Not Pregnant/Not Applicable	NA	27	Yes	NA	NA	NA	NA	TAB HCQS, TAB AZITHROMYCIN, TAB VITAMINS, TAB ANALAPRIL, TAB AMLODAC, TAB ACETYLSALICYLIC ACID, TAB ATORVASTATIN, TAB ATENOLOL, CAP TAMULOSIN, TAB METFORMIN, SYP LUPITUS, POVIDONE IODINE GARGLE, TAB ASPIRIN 75MG OD,TAB AMLODIPINE 2.5MG OD, TAB ATORVASTATIN 10MG 1 HS, TAB ENALAPRIL 10MG OD, TAB HYBRIDE,AQUAZIDE 25MG OD, TAB METFORMIN 500MG TDS, TAB ATENOLOL 25MG 2 BD	NA	recoverd	NA	discharged	Alive	Severe	Yes	Yes	No	No	No	No	No	No	No	No	Yes	No	No	17.06	15.33	NA	NA	NA
Male	38	NA	NA	22.38	NA	NA	NA	NA	NA	NA	NA	NA	FEVER, BODYACHE, COUGH, DIZZINESS	Not Pregnant/Not Applicable	NA	NA	No	NA	NA	NA	NA	TAB HCQS, TAB AZITHROMYCIN, TAB VITAMINS, CHOLECALCIFEROL, POVIDONE IODINE GARGLE, TAB PANTOPRAZOLE, SYP LUPITUS	NA	recovered	NA	recovered	Alive	Mild	No	No	No	No	No	No	No	No	No	No	No	No	No	14.88	18.72	NA	NA	NA
Female	68	NA	NA	NA	97	125	80	90	95	NA	20	BORDERLINE DIABETES MELLITUS, HTN	FEVER, SORE THROAT, SHORTNESS OF BREATH	Not Pregnant/Not Applicable	HOSPITALIZATION	14	Yes	No	NA	Yes	5	TAB HCQS, TAB AZITHROMYCIN, TAB VITAMINS, INJ COVIFOR, INJ ENOXAPARIN, INJ SOLUMEDROL, INJ SCORBIX, SYP RAPITUS,, POVIDONE IODINE GARGLE, TAB PARACETAMOL, INJ REMDESIVIR, TAB VIT C 500MG, TAB ZINCOVIT, TAB METHYLPRED 8 MG, TAB PANTOP 40 MG, SYP POTKLOR, TAB AALEGRA, INJ LANTUS, TAB GALVUS MET, INJ CLEXANE 40 MG	Yes	RECOVERED	NA	DISCHARGED	Alive	Severe	Yes	Yes	No	No	No	No	No	No	No	No	No	Yes	Yes	NA	NA	NA	NA	NA
Female	81	152	56	24.29	98.6	130	80	80	99	NA	20	IRON DEFICIENCY ANEMIA, TYPE-2 DIABETES MELLITUS, HYPERTENSION	SORE THROAT, FEVER	Not Pregnant/Not Applicable	HOSPITALIZATION	11	No	No	NA	No	NA	TAB HCQS, TAB AZITHROMYCIN, TAB VITAMINS, POVIDONE IODINE GARGLE, TAB FABIFLU,INJ CLEXANE, TAB RANITIDINE, TAB PARACETAMOL, TAB VIT C 500MG, TAB ZINCOVIT, TAB CLONAZEPAM 0.25MG, CAP ECONORM 1CAP, TAB ALLEGRA M, CAP UPRISE-D3, TAB ALLES-Q, TAB OROFER-XT , TAB AMLODIPINE 5MG , TAB ALPRAX 0.25MG, INJ METROGYL	No	RECOVERED	NA	DISCHARGED	Alive	Mild	Yes	Yes	No	No	No	No	No	No	No	No	Yes	No	Yes	NA	NA	NA	NA	NA
Male	41	NA	NA	NA	97	140	83	72	96	NA	20	NA	FEVER	Not Pregnant/Not Applicable	HOSPITALISED	11	Yes	No	NA	No	NA	TAB HCQS, TAB AZITHROMYCIN, TAB VITAMINS, CAP PAN D, INJ ENOXAPARIN, INJ SCORBIX, SYP LOOZ	Yes	RECOVERED	NA	DISCHARGE	Alive	Severe	No	No	No	No	No	No	No	No	No	No	No	No	No	NA	NA	NA	NA	NA
Male	82	NA	NA	NA	97.5	140	72	68	96	NA	20	DIABETES MELLITUS, HYPERTENSION, CORONARY ARTERY DISEASE - POST CTPA DONE IN 2013, AGE RELATED MACULAR DEGENERATION	COLD, SHEIVRING, FEVER	Not Pregnant/Not Applicable	HOSPITALISED	5	No	No	NA	No	NA	TAB METFORMIN OD, TAB ATIVAN, INJ ENOXAPARIN, TA DOXYCYCLINE, TAB LIMCEE, TAB ZINCOVIT, POVIDONE IODINE, TAB FABIFLU, REFRESH TEARS EYE DROP, TAB PRACETAMOL, TAB ROSUVASTATIN, TAB METOPROLOL, TAB CLOPIDOGREL TAB PANTOPRAZOLE	No	DISCHARGED	STRICT HOME ISOLATION AS ADVISED (SEPARATE INSTRUCTION GIVEN) FOR 7 DAYS	DISCHARGED	Alive	Mild	Yes	Yes	No	No	No	Yes	No	No	No	No	Yes	No	Yes	NA	NA	NA	NA	NA
Male	88	NA	NA	NA	98.2	120	80	80	97	NA	20	NIL	FEVER, LETHERGY, GENERALISED WEAKNESS	Not Pregnant/Not Applicable	HOSPITALISED	8	Yes	No	NA	Yes	3	TAB HCQS, TAB AZITHROMYCIN, TAB VITAMINS, INJECTION SOLUMEDROL, INJECTION COVIFOR, INJECTION ENOXAPARIN, INJECTION TAZACT, INJECTION PANTOPRAZOLE, CAP UPRISE D3, INJECTION SCORBIX, TAB ZINCOVIT, TAB FABIFLU, INJECTION CEFTRIAXONE, TAB METHYLPREDNISOLONE, CLOTRIMAZOLE, INJ THIAMINE, INJ TAZACT	Yes	RECOVERED	HOME ISOLATION FOR 7 DAYS	DISCHARGED ALIVE	Alive	Severe	No	No	No	No	No	No	No	No	No	No	No	Yes	Yes	NA	NA	NA	NA	NA
Female	46	NA	NA	28.13	NA	NA	NA	NA	NA	NA	NA	thyroid	FEVER, SORE THROAT, VOMITING, LOSS OF TASTE	Not Pregnant/Not Applicable	NA	NA	No	NA	NA	NA	NA	NA	NA	recovered	NA	recovered	Alive	Mild	No	No	No	No	Yes	No	No	No	No	No	No	No	No	23.4	25.61	NA	NA	NA
Male	62	NA	NA	NA	97.6	170	70	48	80	91	20	HTN, T2DM, CKD SINCE 2018	LEFT SIDED FLANK PAIN RADIATING TO THE INGUINAL REGION, MULTIPLE EPISODES OF VOMITTING, FEVER, SHORTNESS OF BREATH	Not Pregnant/Not Applicable	HOSPITALIZATION	13	Yes	Yes	12	Yes	13	INJ LABETOLOL 10MG, INJ INSULIN, INJ TAZAT 2.25 ,INJ CLEXANE 60MG, INJ THIAMINE 200MB, INJ SCORBIX 1.5GM BD, TAB ZINCOVIT , TAB CONCOR 2.5MG , TAB ARKAMIN 100MC, TAB PRAZOSIN XL 2.5MG OD, INJ MEROPENEM, INJ TARGOCID,INJ TOCULIZUMAB, INJ SODABICARBONATE 100CC, INJ ENCLEX 60MG, SOLUMEDROL 60MG, POLY B , TEICOPLANIN, AMPHOTERICIN B , NOR-ADR ,	Yes	DEATH	CAUSE OF DEATH :SEVERE COVID 19 PNEUMONIA WITH HYPOXEMIC RESPIRTATORY FAILURE, CYTOKINE STORM WITH AKI ON CKD WITH ANEMIA, SEPTIC SHOCK WITH AKI	DEATH	Dead	Severe	Yes	Yes	No	No	No	No	No	No	Yes	No	No	Yes	No	15.72	16.5	NA	NA	NA
Male	50	183	94	28.13	98	120	80	78	98	NA	20	NA	FEVER SINCE 10 DAYS, MILD COUGH	Not Pregnant/Not Applicable	HOSPITALIZATION	8	No	No	NA	No	NA	Inj Remsdesivir, COVIFOR,	No	RECOVERED	NA	DISCHARGED	Alive	Mild	No	No	No	No	No	No	No	No	No	No	No	No	Yes	NA	NA	NA	NA	NA
Male	70	NA	NA	NA	96.2	140	80	96	98	NA	18	NA	FEVER,COUGH,SORE THROAT	Not Pregnant/Not Applicable	HOSPITALISED	9	No	No	NA	No	NA	TAB HCQS, TAB AZITHROMYCIN, TAB VITAMINS, TAB PANTOPRAZOLE, SYP LUPITUS, TAB HYDROXYCHLOROQUINE, TAB JANUMET, TAB AMARYL, POVIDONE IODINE GARGLE, TAB PARACETAMOL ,TOCILIZUMAB	No	RECOVERED	NA	DISCHARGE	Alive	Mild	No	No	No	No	No	No	No	No	No	No	No	No	No	NA	NA	NA	NA	NA
Male	71	NA	NA	NA	98.6	130	80	78	87	NA	20	DIABETES MELLITUS TYPE 2 , CAD - PTCA, HYPERTENSION, CVA	Fever, weakness	Not Pregnant/Not Applicable	HOSPITALISED	12	Yes	No	NA	No	NA	INJ TOCILIZUMAB 600MG, TAB ATORVASTATIN, TAB CLAVIX AS, INJ LANTUS, CAP RAMIPRIL, SYP DEPURA, INJ RABEPRAZOLE, REMDESIVIR , TAB LEVETIRACETAM, TAB OLSAR, TAN CILNIDIPINE, INJ NOVORAPID FLEXPEN, INJ ENOXAPARIN, INJ PARACETAMOL, THIAMINE, SCORBIX	Yes	DISCHARGED	STRICT HOME ISOLATION AS ADVISED (SEPARATE INSTRUCTION GIVEN) FOR 14 DAYS	DISCHARGED	Alive	Severe	Yes	Yes	No	No	No	Yes	No	Yes	No	No	No	No	Yes	NA	NA	NA	NA	NA
Male	30	NA	NA	NA	97.3	110	70	58	96	NA	20	NA	FEVER,COUGH,SORE THROAT,BODYACHE	Not Pregnant/Not Applicable	HOSPITALISATION	10	No	No	NA	No	NA	TAB VITAMINS, TAB PAN, SYP LUPITUS, CAP OSELTAMIVIR, POVIDONE IODINE, TAB PARACETAMOL, TAB PAN	No	RECOVERED	NA	DISCHARGED	Alive	Mild	No	No	No	No	No	No	No	No	No	No	No	No	No	34.64	36.31	NA	NA	NA
Female	31	NA	NA	NA	98.7	107	73	91	97	NA	22	SEVERE VIT D DEFICIENCY	FEVER, GENERALIZED WEAKNESS, BODYACHE, NAUSEA, VOMITING, BACKPAIN	Not Pregnant/Not Applicable	HOSPITALIZATION	6	No	No	NA	No	NA	TAB HCQS, TAB AZITHROMYCIN, TAB VITAMINS, TAB FABIFLU, CAP UPRISE D3, TAB METHYL PREDNISOLONE, TAB PAN, TAB CROCIN, TAB VIT C 500MG, TAB ZINCOVIT, TAB DOLO 650 MG,	No	RECOVERED	NA	DISCHARGED	Alive	Mild	No	No	No	No	No	No	No	No	No	No	Yes	Yes	Yes	NA	NA	NA	NA	NA
Male	69	NA	NA	NA	98.4	130	70	124	94	NA	NA	cervical spondylitis	FEVER AND SHORTNESS OF BREATH	Not Pregnant/Not Applicable	NA	27	Yes	NA	NA	NA	NA	SYMPTOMATIC MANAGEMENT	NA	recoverd	NA	discharged	Alive	Severe	No	No	No	No	No	No	No	No	No	No	Yes	No	No	28.28	29.36	NA	NA	NA
Male	53	NA	NA	NA	100.1	120	80	78	97	NA	12	H/O PLD PULMONARY KOCHS	FEVER, HEADACHE, NASAL STIFFNESS,LOSS OF TASTE AND SMELL	Not Pregnant/Not Applicable	HOSPITALIZATION	11	No	No	NA	No	NA	INJ COVIFOR, MULTIVITAMIN TABS, TAB ACETYLCYSTEINE, TAB MONTAIR,TAB PAN, TAB PARACETAMOL, TAB UDILIV, TAB DEXAMETHASONE, INJ ENOXAPARIN, TAB VIT C 500MG, TAB SATVIT GOLD, TAB LD BONE K2, SYP AQUASHINE, TAB ALLES 500 MG, TAB MONTEFLOW, CAP PENRAB, BETADINE GARGLES , TAB UDILIV 300 MG	No	RECOVERED	NA	DISCHARGED	Alive	Mild	No	No	No	No	No	No	Yes	No	No	No	No	Yes	Yes	NA	NA	NA	NA	NA
Female	64	NA	NA	NA	98.6	120	70	85	98	NA	20	HYPERTENSION, HYPOTHYROIDISM	ASYMPTOMATIC PATIENT	Not Pregnant/Not Applicable	HOSPITALIZATION	6	No	No	NA	No	NA	TAB HCQS, TAB AZITHROMYCIN, TAB VITAMINS, TAB PAN, TAB THYROXINE, TAN LOSAR H, TAB FABIFLU, POVIDONE IODINE GARGLE, TAB PARACETAMOL, TAB VIT C 500MG, TAB ZINCOVIT, TAB UPRISE,	No	RECOVERED	NA	DISCHARGED	Alive	Mild	Yes	No	No	No	Yes	No	No	No	No	No	No	No	Yes	NA	NA	NA	NA	NA
Male	51	NA	NA	NA	102	140	80	112	93	NA	24	HYPERTENSION	HIGH GRADE FEVER, SORE THROAT,DRY COUGH, CHEST HEAVINESS, MILD BREATHING DIFFICULTY, SEVERE MALAISE AND POOR APPETITE.	Not Pregnant/Not Applicable	HOSPITALISED	16	Yes	No	NA	No	NA	REMDESIVIR, TAB HCQS, TAB AZITHROMYCIN, TAB VITAMINS, INJ COVIFOR, SYP LUPITUS, TAB OLMESARTAN, INJ ENCLEX, FORACORT COUNTER INHALER, CAP BECOSULES Z, TAB DOXYCYCLINE DT, INJ SOLUMEDROL, IN SCORBIX, INJ PARACETAMOL, INJ TAZACT,	Yes	RECOVERED	NA	DISCHARGE	Alive	Severe	Yes	No	No	No	No	No	No	No	No	No	No	Yes	Yes	NA	NA	NA	NA	NA
Male	65	NA	NA	NA	98.6	130	80	NA	NA	95	32	DIABETES MELLITUS,HYPERTENSION	FEVER,SHORTNESS OF BREATH	Not Pregnant/Not Applicable	HOSPITALISED	8	Yes	Yes	6	Yes	8	REMEDESIVIR, COLISTIN/AMPHO B	Yes	DEATH	CAUSE OF DEATH:SEVERE COVID-19 PNEUMONIA WITH HYPOXEMIC RESPIRATORY FAILURE UROSEPSIS (E.COLI - CRE) WITH SEPTIC SHOCK DM HTN COVID TEST DATE NOT MENTIONED	DEATH	Dead	Severe	Yes	Yes	No	No	No	No	No	No	No	No	No	No	Yes	NA	NA	NA	NA	NA
Female	24	NA	NA	NA	98	120	80	104	100	NA	14	NA	NA	Not Pregnant/Not Applicable	HOSPITALISED	5	No	No	NA	No	NA	TAB HCQS, TAB AZITHROMYCIN, TAB VITAMINS, CAP UPRISE-D3 60K, TAB PAN	No	RECOVERED	ASYMPTOMATIC, Nursing staff at Max smart, tested positive after quarantine post Covid duty	DISCHARGE	Alive	Mild	No	No	No	No	No	No	No	No	No	No	No	No	No	NA	NA	NA	NA	NA
Male	59	NA	NA	NA	98	120	70	92	98	NA	22	DIABETES MELLITUS, HYPERTENSION, HYPOTHYROIDISM, CKD - LAST CREATININE 2.6	FEVER AND OCCASIONAL COUGH	Not Pregnant/Not Applicable	HOSPITALISED	9	No	No	NA	No	NA	CAP UPRISE D3, INJ ENOXAPARIN, TAB IVERMECTIN, TAB PANTOCID, TAB DOXYCYCLINE, TAB THYRONORM, TAB FABIFLU, TAB ZINCOVIT, TAB LIMCEE AND OTHER SYMPTOMATIC MANAGEMENT.	No	RECOVERED	HOME QUARANTINED FOR 7 DAYS	DISCHARGED	Alive	Mild	Yes	Yes	No	No	Yes	No	No	No	Yes	No	No	No	Yes	NA	NA	NA	NA	NA
Male	56	NA	NA	NA	98	120	70	78	98	NA	20	HYPERTENSIONX 2 YRS	HIGH GRADE FEVER , COUGH	Not Pregnant/Not Applicable	Hospitalization	20	Yes	No	12	Yes	15	INJ TOCILIZUMAB WAS GIVEN,AB HCQS 400 MG , TAB TRANEXA 500 MG BD , FENTANYL + MIDAZ INFUSION , TAB AZITHROMYCIN 500 MG , TAB OSELTAMIVIR 75 MG , SUP LUPITUS 10 ML , TAB DOLO 650 MG , TAB PANTOCID 40 MG , TAB LIMCEE 500 MG , TAB ZINCOVIT BD	Yes	DIED	NA	DIED	Dead	Severe	Yes	No	No	No	No	No	No	No	No	No	No	No	No	NA	NA	NA	NA	NA
Male	41	174	85	28.13	98	130	80	80	97	NA	22	NIL	FEVER	Not Pregnant/Not Applicable	HOSPITALIZATION	5	No	No	NA	No	NA	TAB VITAMINS, TAB AZEE, SYP LUPITUS, POVIDONE IODINE GARGLE, TAB PARACETAMOL, TAB PANTOCID, INJ ENOXAPARIN, SUS SOLUMEDROL, TAB MEDROL 16 MG, TAB VITAMIN C 500MG , TAB ZINCOVIT,	No	RECOVERED	NA	DISCHARGED	Alive	Mild	No	No	No	No	No	No	No	No	No	No	No	Yes	No	NA	NA	NA	NA	NA
Female	45	NA	NA	NA	100.2	130	70	98	76	96	20	-GROSS OBESITY - HYPOTHYROIDISM - HYPERCHOLESTEROLRMIA - PCOD - FREQUENT UTI IN THE PAST	FEVER,SHORTNESS OF BREATH	Not Pregnant/Not Applicable	HOSPITALISED	9	Yes	No	NA	Yes	5	TAB HCQS, TAB AZITHROMYCIN, TAB VITAMINS, INJ LANTUS, INJ COVIFOR, INJ SPECIPIME, INJ SCORBIX, TAB ZINCOVIT, TAB THYROXINE, SUS SOLUMEDROL, TAN ROSUVAS, POVIDONE IODINE GARGLE, TAB CROCIN, INJ ENOXAPARIN, TAB ROSUVAS REMEDESIVIR	No	RECOVERED	NA	DISCHARGE	Alive	Severe	No	No	No	Yes	Yes	No	No	No	No	No	Yes	Yes	Yes	NA	NA	NA	NA	NA
Male	44	165	57.4	21.13	96.7	115	64	97	97	NA	20	NA	ASYSMTOMATIC	Not Pregnant/Not Applicable	HOSPITALISATION	7	No	No	NA	No	NA	TAB VITAMINS, CAP REDOTIL, CAP VIZYLAC, TAB FOLIC ACID, CAP ECONORM, TAB PARACETAMOL, TAB FABIFLU, INJ OPTINEURON, IV FLUIDS, INJ ENOXAPARIN, CAP REDOTIL, INJ SCORBIX, TAB DEXAMETHASONE	No	RECOVERED	HE ADMITED IN OUTSIDE HOSPITAL IN BAREILLY [FROM 11/07/2020 TO 21/07/20].FOR COVID 19 PNEUMONIA	DISCHARGED	Alive	Mild	No	No	No	No	No	No	No	No	No	No	No	Yes	Yes	NA	NA	NA	NA	NA
Male	59	NA	NA	NA	98.2	120	70	88	93	NA	20	DIABETES MELLITUS, HYPERTENSION	FEVER	Not Pregnant/Not Applicable	Hospitalisation	11	Yes	No	NA	Yes	1	ACETYLCYSTEINE UD 600MG TAB 600MG PO TID(6,14&22HRS, ENOXAPARIN 60mg INJ 60MG SQ BID(08&20HRS) 3) LEVIPIL 750MG TAB 750MG PO BID(10&22HRS) 4) LIMCEE TAB 1 TABLET PO BID(10&22HRS) 5) LOOZ 200ML* SYRUP 15 ML PO QHS(DAILY 10:00PM) 6) NOVORAPID FLEXPEN 100IU INJ INJ 100UNT/1ML SQ QID(6,12,18&24HRS) AS PER ENDOCRINOLOGY ADVICE 7) PANTOPRAZOLE UD 40MG TAB,EC 40MG PO QAM(06HRS) 8) PARACETAMOL UD 650MG T…	Yes	DIED	NA	DIED	Dead	Severe	Yes	Yes	No	No	No	No	No	No	No	No	No	Yes	No	NA	NA	NA	NA	NA
Male	20	NA	NA	NA	97.5	128	70	78	97	NA	20	NA	FEVER, SORE THROAT, GENERAL WEAKNESS	Not Pregnant/Not Applicable	HOSPITALISATION	7	No	No	NA	No	NA	INJ ENOXAPARIN, TAB PANTOCID, TAB ZINCOVIT, TAB LIMCEE, TAB ONDANSETRON, TAB PARACETAMOL, TAB FABIFLU	No	RECOVERED	NA	DISCHARGED	Alive	Mild	No	No	No	No	No	No	No	No	No	No	No	No	Yes	NA	NA	NA	NA	NA
Male	47	NA	NA	NA	98.6	120	70	78	98	NA	12	NA	HIGH GRADE FEVER WITH CHILLS, COUGH, SORE THROAT, GENERALIZED WEAKNESS.	Not Pregnant/Not Applicable	HOME ISOLATION	10	No	No	NA	No	NA	RAMDESIVIR, TAB HCQS, TAB AZITHROMYCIN, TAB VITAMINS, INJ FORPAR, INJ ENOXAPARIN, TAB PANTOPRAZOLE, SYP LUPITUS, INJ SCORBIX, TAB FABIFLU, TAB PARACETAMOL, POVIDONE IODINE GARGLE	No	RECOVERED	NA	DISCHARGE	Alive	Mild	No	No	No	No	No	No	No	No	No	No	No	No	Yes	NA	NA	NA	NA	NA
Male	61	NA	NA	NA	97.3	173	104	107	96	NA	20	NA	FEVER	Not Pregnant/Not Applicable	HOSPITALISED	7	No	No	NA	No	NA	TAB HCQS, TAB AZITHROMYCIN, TAB VITAMINS, CAP UPRISE D3, CAP ANTIFLU, INJ CEFTRIAXONE, SYP LUPITUS, Cap Bifilac, Tab Linox,	No	RECOVERED	ENTERIC FEVER (TYPHIDOT IGM POSITIVE), UTI (ENTEROCOCCUS)	DISCHARGE	Alive	Mild	No	No	No	No	No	No	No	No	No	No	No	No	No	NA	NA	NA	NA	NA
Male	75	167	80.5	28.93	97.6	140	80	68	97	NA	20	HYPERTENSION	SHORTNESS OF BREATH, COUGH, FEVER	Not Pregnant/Not Applicable	HOSPITALIZATION	18	Yes	No	NA	Yes	NA	TAB HCQS, TAB AZITHROMYCIN, TAB VITAMINS, TAB FABIFLU, TAB SHELCAL HD, CAP UPRISE D3 60K, K BIND POUCH, TAB ARKAMINE, INJ SOLUMEDTROL, SYP RAPITUS, POVIDONE IODINE GARGLE, TAB FABIFLU, TAB PARACETAMOL, INJ VITAMIN D3, TAB VIT C 500MG, TAB ZINCOVIT, TAB ALPRAZOLAM 0.25MG, SYP PEGCLEAR, SYP GRINLICNTUS, TAB AMLODAC 5MG, TAB DEXONA 6 MG, TAB PANTOP 40 MG, TAB DOLO 650MG, SYP CREMAFFIN, DULCOLAX TAB,…	Yes	RECOVERED	NA	DISCHARGED	Alive	Severe	Yes	No	No	No	No	No	No	No	No	No	No	Yes	Yes	25.28	17.11	NA	NA	NA
Male	63	168	84	29.82	98.1	132	72	51	99	NA	22	HYPERTENSION DIABETES MELLITUS WITH NEPHROPATHY ACUTE ON CKD	FEVER	Not Pregnant/Not Applicable	Admitted	22	Yes	No	NA	No	NA	TAB PARACETAMOL, TAB PANTOPRAZOLE, INJ ENCLEX, TAB ZINCOVIT, TAB LIMCEE, INJ SOLUMEDROL, INJ ACTRAPID, INJ TAZACT, TAB HCQS, TAB AZITHROMYCIN, TAB TORASEMIDE, ENSURE DIABETES CARE, TAB VILDAGLIPTIN, SYP LOOZ, TAB CLARITHROMYCIN, INJ LANTUS, INJ MEROPENEM, CAP URIMAX, TAB FOLVITE, TAB SODIUM BICARBONATE, TAB PRAZOSIN SR, TAB BISOPROLOL, TAB ALLEGRA M, TAB AMLODAC	Yes	Discharge Alive	NA	Discharged	Alive	Severe	Yes	Yes	No	No	No	No	No	No	Yes	No	No	Yes	No	NA	NA	NA	NA	NA
Male	68	NA	NA	NA	99.6	120	78	106	91	NA	26	DM, HTN, CAD (POST PTCA), BPH, CKD, Insomnia, Chronic anemia	COUGH, SOB, Fever	Not Pregnant/Not Applicable	HOSPITALISED	7	Yes	Yes	3	Yes	5	INJ TOCILIZUMAB, INJ NOVORAPID, TABLET TRAJENTA 5 MG, REMDESIVIR, SOLUMEDROL, INJ NORAD AND ADR INFUSION	Yes	Died	NA	Died	Dead	Severe	Yes	Yes	No	No	No	Yes	No	No	Yes	No	Yes	Yes	Yes	NA	NA	NA	NA	NA
Male	62	NA	NA	NA	98.6	130	76	70	100	NA	20	DM, ACS-NSTEMI, CAG, Post PTCA	FEVER, DOE, SOB	Not Pregnant/Not Applicable	HOSPITALISED	11	Yes	Yes	10	Yes	10	ACETYLSALICYLIC ACID, ATORVASTATIN, CEFTRIAXONE, ESOMEPRAZOLE, FABIFLU, FUROSEMIDE, GLYCERYL TRINITRATE, HEPARIN, HUMINSULIN, SCORBIX, SEROFLO, SOLUMEDROL, TICAGRELOR, ZINCOVIT	Yes	DEATH	NA	DEAD	Dead	Severe	No	Yes	No	No	No	Yes	No	No	No	No	No	Yes	Yes	NA	NA	NA	NA	NA
Male	36	184	121	35.81	97	150	80	110	97	NA	22	NA	FEVER, SHORTNESS OF BREATH	Not Pregnant/Not Applicable	HOSPITALISATION	11	Yes	No	NA	Yes	5	TAB VITAMINS, INJ COVIFOR, INJ ENOXAPARIN, TAB MONTAIR LC, TAB DEXAMETHASONE, INJ SCORBIX, POVIDONE IODINE GARGLE, SYP LUPITUS, TAB PANTOPRAZOLE, TAB PARACETAMOL,REMEDESIVIR	Yes	RECOVERED	NA	DISCHARGED	Alive	Severe	No	No	No	No	No	No	No	No	No	No	No	Yes	Yes	NA	NA	NA	NA	NA
Male	61	NA	NA	NA	96.1	140	90	110	96	NA	20	DIABETES MELLITUS TYPE 2	COUGH, SEVERE GENERALISED MALAISE, WEAKNESS	Not Pregnant/Not Applicable	HOSPITALISED	7	No	No	NA	No	NA	TAB HCQS, TAB AZITHROMYCIN, TAB VITAMINS, INJ ENOXAPARIN, SYP LUPITUS, TAB ZINCOVIT, TAB LIMCEE, TAB PARACETAMOL, POVIDONE IODINE GARGLE, TAB JALRA	No	RECOVERED	NA	DISCHARGE	Alive	Mild	No	Yes	No	No	No	No	No	No	No	No	No	No	No	NA	NA	NA	NA	NA
Male	30	172	95.998	32	98	156	88	96	98	NA	16	NA	LOOSE STOOLS, PAIN ABDOMEN, FEVER WITH CHILLS	Not Pregnant/Not Applicable	HOSPITALISED	8	No	No	NA	No	NA	TAB HCQS, TAB AZITHROMYCIN, TAB VITAMINS, INJ SACCHAROMYCES BOULARDII, POVIDONE IODINE GARGLE, CAP RACECADOTRIL, TAB PARACETAMOL	No	RECOVERED	VITAMIN D DEFICIENCY	DISCHARGE	Alive	Mild	No	No	No	No	No	No	No	No	No	No	No	No	No	NA	NA	NA	NA	NA
Male	81	170	90	31	98.6	160	80	94	NA	96	24	Coronary artery disease " Triple vessel disease (20.10.16) " Post PTCA to LAD(2.5 X 38mm SYNERGY)LCx(3.5 X 16 mm SYNERGY) - 20.10.2016, Hypertension Type 2 Diabetes Mellitus(HBA1C- 6.9 %) Hypothyroidism , COPD with OSA PFT DONE- MODERATE GRADE OBSTRUCTION WITH NO REVERSIBILITY	CHEST PAIN, COUGH ASSOCIATED WITH SPUTUM, SOB	Not Pregnant/Not Applicable	HOSPITALISED	44	Yes	Yes	7	Yes	42	Remdesivir, Inj Levipil, Ecosprin, INJ.IMMUNOGLOBULIN 30GM 50ML/HRINJ. FENTANYL 50MCG, INJ.PANTOCID,40MG, INJ.EMESET,4MG, INJ.LASIX,40MG,NORAD 3 ML/HR, REMDESIVIR,	Yes	RECOVERED	In view of low HB 2 units PRBC transfused	DISCHARGE	Alive	Severe	Yes	Yes	No	No	Yes	Yes	Yes	No	No	No	No	No	Yes	NA	NA	NA	NA	NA
Male	69	NA	NA	NA	98.2	130	90	100	98	NA	18	DIABETES MELLITUS, HYPERTENSION	FEVER, COUGH, SHORTNESS OF BREATH	Not Pregnant/Not Applicable	HOSPITALIZATION	NA	Yes	No	NA	Yes	10	TAB VITAMINS, SYP POTKLOR,TAB PANTOPRAZOLE, INJ ENOXAPARIN, POVIDONE IODINE, INJ FORPAR XP, INJ ACTRAPID FLEXPEN, INJ ULINASTATIN, INJ SOLUMEDROL, INJ SCROBIX, INJ POTASSIUM CHLORIDE, FORPAR XP, ACTRAPID INFUSION, Remedisvir, TAB GALVUS MET, METHYLPRED 16MG,	Yes	RECOVERED	Covid -ve on 15/7/20 but Covid Ag +ve (15/7/20)	DISCHARGED	Alive	Severe	Yes	Yes	No	No	No	No	No	No	No	No	No	Yes	No	NA	NA	NA	NA	NA
Male	52	NA	NA	NA	98.4	130	80	88	20	NA	NA	NO	FEVER, SHORTNESS OF BREATH	Not Pregnant/Not Applicable	NA	10	Yes	NA	NA	NA	NA	TAB VITAMINS, TAB FAVIPIRAVIR, TAB DEXAMETHASONE, INJ ESOMEPRAZOLE, INJ FORPAR XP, SYP LUPITUS, TAB PARACETAMOL, DEXTROMETHORPHAN LOZENGE, INJ ENOXAPARIN AND OTHER SYMPTOMATIC MANAGEMENT, INJ TOCILIZUMAB, INJ COVIFOR, PLASMA THERAPY 2 UNITS	NA	RECOVERED	NA	DISCHARGED	Alive	Severe	No	No	No	No	No	No	No	No	No	No	No	Yes	Yes	34.64	31.9	NA	NA	NA
Male	47	NA	NA	NA	96.6	110	60	70	85	NA	24	HYPOTHYROIDISM	DRY COUGH, SOB, GENERALISED WEAKNESS	Not Pregnant/Not Applicable	HOSPITALISED	11	Yes	No	NA	Yes	6	TAB THYROXIN SODIUM, INJ TEICOPLANIN, INJ SOLUMEDROL, INJ ENOXAPARIN, INJ MERONEM, INJ SCORBIX, TAB ZINCOVIT, TAB LIMCEE	Yes	RECOVERED	HOME ISOLATION FOR 7 DAYS	DISCHARGED ALIVE	Alive	Severe	No	No	No	No	Yes	No	No	No	No	No	No	Yes	No	NA	NA	NA	NA	NA
Male	29	NA	NA	NA	98.6	110	78	76	94	NA	20	No	FEVER SINCE 4 DAYS , DRY COUGH AND GENERALISED WEAKNESS.	Not Pregnant/Not Applicable	HOSPITALISED	12	Yes	No	NA	No	NA	TAB RANITIDINE, TAB PARACETAMOL, SYP LUPITUS, POVIDONE IODINE GARGLE, TAB VITAMINS, TAB FABIFLU, TAB NORMAXIN, SYP LUPITUS, TAB RANITIDINE, SACCHAROMYCES BOULARDI	No	Alive	No	Discharged alive	Alive	Severe	No	No	No	No	No	No	No	No	No	No	No	No	Yes	NA	NA	NA	NA	NA
Male	77	166	61.1	22.22	97.8	160	80	106	91	100	20	SUPRAGLOTTIC CA OF LARYNX POST RT/CT COMPLETEED, GRADE II HEMMORRHOIDS	SHORTNESS OF BREATH, VOMITING, FEVER	Not Pregnant/Not Applicable	HOSPITALIZATION	7	Yes	No	NA	No	NA	TAB HCQS, TAB AZITHROMYCIN, TAB VITAMINS, SYP LACTULOSE, TAB PARACETAMOL, TAB PANTOCID, SYP LUPITUS, POVIDONE IODINE, TAB VIT C 500MG, TAB ZINCOVIT, TAB OSELTAMIVIR 75 MG, TAB AZEE 500 MG, TAB PAN 40 MG,	No	RECOVERED	2 UNIT PRBC TRANSFUSED	DISCHARGED	Alive	Severe	No	No	Yes	No	No	No	No	No	No	No	Yes	No	No	NA	NA	NA	NA	NA
Male	67	NA	NA	NA	97.6	120	80	75	94	NA	NA	HYPERTENSION, HYPOTHRYROIDISM, OSA	FEVER AND SOB SETTLED NOW AND COUGH	Not Pregnant/Not Applicable	NA	11	Yes	NA	NA	NA	NA	INJ COVIFOR, INJ ULINASTATIN, TAB CILACAR, INJ ELORES, INJ ENOXAPARIN, INJ SOLUMEDROL, TAB ACETYLCYSTEINE, INJ SCORBIX, TAB HYDROCHLORTHIAZIDE, AMLOGARD, TAB TELMISARTAN, POVIDONE IODINE GARGLE, SYP LUPITUS, TAB THYRONORM, TAB PARACETAMOL, TAB VITAMINS	NA	RECOVERD	NA	DISCHARGED	Alive	Severe	Yes	No	No	No	Yes	No	Yes	No	No	No	No	Yes	Yes	27.22	28.83	NA	NA	NA
Female	75	NA	NA	NA	98.6	170	100	102	80	NA	NA	DIABETES MELLITUS TYPE II	FEVER HIGH GRADE, SHORTNESS OF BREATH, DRY COUGH, THROAT ACHE WITH DRYNESS	Not Pregnant/Not Applicable	NA	17	Yes	NA	NA	NA	NA	TAB VORICONAZOLE , FRESUIN HP POWDER, TAB RANTAC, CAP, VIZYLAC, INJ LANTUS, INJ ACTRAPID, SYP POTKLOR, TAB NEUROBION FORTE TAB METHYLPREDNISOLONE, TAB AMLODIPINE, TAB SPIRONOLACTONE, NASOCLEAR NASAL DROPS, INJ MAGNESIUM SULPHATE, TAB ACALABRUTINIB, INJ REMDESIVIR, POVIDONE IODINE, INJ AMPHOTERICIN, INJ MEROPENEM, SYP LUPITUS, INJ ENOXAPARIN, INJ SCORBIX, INJ SOLUMEDROL, INJ TOCILIZUMAB, INJ THIAM…	NA	RECOVERED	NA	DISCHARGED	Alive	Severe	No	Yes	No	No	No	No	No	No	No	No	No	Yes	Yes	25.98	27.15	NA	NA	NA
Male	52	168	73.9	26	98.4	128	70	84	97	NA	21	NA	FEVER,COUGH WITH SPUTUM	Not Pregnant/Not Applicable	HOSPITALISATION	10	No	No	NA	No	NA	CAP UPRISE D3, TAB TELMISARTAN, TAB PANTOCID, TAB ZINCOVIT, TAB LIMCE, TAB FABIFLU, TAB METFORMIN, SYP RAPITUS, TAB PARACETAMOL, POVIDONE IODINE GARGLES, INJ ENOXAPARIN	No	RECOVERED	NA	DISCHARGED	Alive	Mild	No	No	No	No	No	No	No	No	No	No	No	No	Yes	NA	NA	NA	NA	NA
Female	44	NA	NA	NA	98	120	70	101	96	NA	20	HYPOTHYROIDISM	FEVER,COUGH AND BREATHLESSNESS	Not Pregnant/Not Applicable	HOSPITALIZATION	8	Yes	Yes	10	Yes	17	TAB.LIMCEE 500MG, TAB.ZINCOVIT, TAB.PAN 40MG , TAB.AZEE 500MG, T . FABIFLU 1800 MG, INJ.PARACETAMOL 100ML, REMDESIVIR, TOCILIZUMAB, MIDAZ 2 , FENTA 6 , ATRA 2.5 ML /HR, NORAD, POLY/TARGO/AMPHO	Yes	RECOVERED	SEVERE COVID PNEUMONIA WITH HYPOXIC RESPIRATORY FAILURE, BLOOD C/S - STAPH HEMOLYTICUS	DISCHARGED	Alive	Severe	No	No	No	No	Yes	No	No	No	No	No	No	No	Yes	NA	NA	NA	NA	NA
Male	68	NA	76.5	NA	98	130	80	78	97	NA	22	NIL	FEVER, DRY COUGH, BODYACHE, SHORTNESS OF BREATH, MILD HEADACHE	Not Pregnant/Not Applicable	HOSPITALIZATION	24	Yes	Yes	6	Yes	19	TAB HCQS, TAB AZITHROMYCIN, TAB VITAMINS, INJ COVIFOR, INJ SCORBIX,INJ SOLUMEDROL,INJ ENOXAPARIN, SYP CREMAFFIN, SYP LUPITUS, POVIDONE IODINE GARGLE, INJ FORPAR, INJPOLY B,TAB LIMCEE, TAB ZINCOVIT, INJ DEXA,CLEXANE, TOCILIZUMAB ,INJ POLYMYXIN B ,	Yes	RECOVERED	NA	DISCHARGED	Alive	Severe	No	No	No	No	No	No	No	No	No	No	No	Yes	Yes	29.89	28.99	NA	NA	NA
Male	55	165	74	27.24	98	130	80	78	99	NA	20	NA	SORETHROAT SINCE 1 DAY WITH MILD COUGH.	Not Pregnant/Not Applicable	Admitted	14	No	No	NA	No	NA	TAB DEXAMETHASONE, SYP LUPITUS, POVIDONE IODINE GARGLE, TAB FABIFLU, CAP UPRISE D3, TAB ALLEGRA, VOLINI SPRAY, SYP GAVISCON, INJ ONDANSETRON, INJ SOLUMEDROL, TAB RANITIDINE, TAB AZITHROMYCIN, TAB VITAMINS	No	Discharge Alive	NA	Discharged	Alive	Mild	No	No	No	No	No	No	No	No	No	No	No	Yes	Yes	NA	NA	NA	NA	NA
Male	54	NA	NA	NA	101	148	92	86	94	NA	22	- DIABETES MELLITUS SINCE 3 YEARS	FEVER-LOW GRADE , SHORTNESS OF BREATH ON EXERTION AND COUGH.	Not Pregnant/Not Applicable	HOSPITALISED	8	No	No	NA	No	NA	TAB HCQS, TAB AZITHROMYCIN, TAB VITAMINS, SYP LEVODROPROPIZINE, TAB PARACETAMOL, TAB PANTOPRAZOLE, POVIDONE IODINE	No	RECOVERED	HOME QURANTINE FOR 7 DAYS	DISCHARGE	Alive	Mild	No	Yes	No	No	No	No	No	No	No	No	No	No	No	NA	NA	NA	NA	NA
Female	98	NA	NA	NA	98.2	180	100	84	94	NA	20	Hypertension	SOB	Not Pregnant/Not Applicable	Hospitalised	16	Yes	No	NA	No	NA	TAB HCQS, TAB AZITHROMYCIN, TAB VITAMINS, SYP LUPITUS, INJ ENOXAPARIN, INJ ACTRAPID FLEXPEN, INJ OPTINEURON, POVIDONE IODINE GARGLE, TAB PARACETAMOL	Yes	Discharged alive	NA	Alive	Alive	Severe	Yes	No	No	No	No	No	No	No	No	No	No	No	No	NA	NA	NA	NA	NA
Female	38	NA	NA	NA	98.1	132	88	76	97	NA	NA	no	COUGH AND SORE THROAT	Not Pregnant/Not Applicable	NA	12	No	NA	NA	NA	NA	TAB HCQS, TAB AZITHROMYCIN, TAB VITAMINS, TAB CHOLECALCIFEROL, TAB PARACETAMOL, POVIDONE IODINE	NA	recovered	NA	discharged	Alive	Mild	No	No	No	No	No	No	No	No	No	No	No	No	No	26.88	31.51	NA	NA	NA
Male	65	NA	NA	NA	98.3	150	86	80	97	NA	26	HYPERTENSION	FEVER FOR LAST 4 DAYS AND SHORTNESS OF BREATH	Not Pregnant/Not Applicable	Hospitalisation	16	Yes	Yes	2	Yes	9	INJ ONDANSETRON, INJ RANITIDINE, INJ ENOXAPARIN, INJ CALCIUM GLUCONATE, INJ TAZACT, SYP LOOZ, INJ SOLUMEDROL, POVIDONE IODINE GARGLE, CAP BEVON	Yes	DISCHARGED	NA	DISCHARGED	Alive	Severe	Yes	No	No	No	No	No	No	No	No	No	No	Yes	No	NA	NA	NA	NA	NA
Male	65	NA	NA	NA	98.4	120	70	121	86	94	24	Hypertension , Diabetes mellitus type II	breathlessness and uneasiness	Not Pregnant/Not Applicable	HOSPITALISED	29	Yes	No	NA	Yes	18	ULINASTATIN, REMDESIVIR, THIAMIN,SCROBIX, SOLUMEDROL,AZEE,HCQ,ENOXAPARIN,TOCILIZUMAB	Yes	RECOVERED	DIAGNOSIS: CAD " LVEF (20.01.2020) : LVEF ~ 35-40%	DISCHARGE	Alive	Severe	Yes	Yes	No	No	No	No	No	No	No	No	No	Yes	Yes	NA	NA	NA	NA	NA
Male	58	156	65	26.77	96.7	140	82	92	97	NA	20	TB ---> ATT COMPLETED 15 DAYS BACK	FEVER, COUGH	Not Pregnant/Not Applicable	HOSPITALIZATION	12	No	No	NA	No	NA	TAB HCQS, TAB AZITHROMYCIN, TAB VITAMINS, TAB PANTOPRAZOLE, POVIDONE IODINE GARGLE, SYP LUPITUS, TAB PARACETAMOL, TAB VIT C 500MG, TAB ZINCOVIT, TAB CROCIN 650MG, TAB.AZEE 500 MG, TAB.OSELTAMIVIR 75 MG,	No	RECOVERED	NA	DISCHARGED	Alive	Mild	No	No	No	No	No	No	Yes	No	No	No	No	No	No	28.9	27.28	NA	NA	NA
Male	68	NA	NA	NA	98.2	126	70	78	96	NA	NA	no	LOOSE STOOLS , SHORTNESS OPF BREATH , DECREASE APPETITE ABDOMINAL PAIN , FEVER , COUGH	Not Pregnant/Not Applicable	NA	18	Yes	NA	NA	NA	NA	DEXAMETHASONE 4MG , FEBUXOSTAT UD 80MG, ONDANSETRON 2MG,, OPTINEURON INJ 3ML, OPTINEURON INJ 3ML, PARACETAMOL UD 650MG, PARACETAMOL UD 650MG TAB, ZINCOVIT TAB 1, UDILIV 300 MG, RIFAXIMIN UD 550MG	NA	NA	NA	died	Dead	Severe	No	No	No	No	No	No	No	No	No	No	No	Yes	No	25.25	27.21	NA	NA	NA
Female	57	NA	NA	NA	98.6	118	68	76	96	NA	20	Hypertension- Resently diagnosed 3 months back, Type II Diabetes Mellitus - Recently diagnosed 6 months Back	complaints of fever on and off since last 2-3 days, associated with generalised weakness and malaise, lack of appetite.	Not Pregnant/Not Applicable	Hospitalisation	8	No	No	NA	No	NA	Tab. Medrol, Tab. Neksium, Tab. Fabiflu, Tab. Amlopress, Tab. Zincovit, Tab. Limcee , Syp. Lupitus, INJ LANTUS , INJ NOVORAPID, TAB JARDIANCE MET , TAB CALPOINTE,	No	DISCHARGED	NA	DISCHARGED	Alive	Mild	Yes	Yes	No	No	No	No	No	No	No	No	No	Yes	Yes	NA	NA	NA	NA	NA
Male	56	NA	NA	NA	97.2	130	70	114	77	NA	23	T2 DM	FEVER ASSOCIATED WITH BREATHLESSNESS	Not Pregnant/Not Applicable	HOSPITALISED	33	Yes	Yes	31	Yes	32	INJ AMPHOTERICIN , INJ LINEZOLID, REMDESIVIR, TOCILIZUMAB MEROPENEM-- TARGOCID-- SOLU 40 BD ENOXA 60 BD, INJ": FENTANYL, IVABRAD, METOPROLOL, AMLODIPINE, VASOPRESSORS,	Yes	Death	No	Death	Dead	Severe	No	Yes	No	No	No	No	No	No	No	No	No	No	Yes	NA	NA	NA	NA	NA
Female	33	NA	NA	NA	98.6	128	76	90	97	NA	22	NA	SORE THROAT , RUNNING NOSE, SEVERE BODYACHE AND CHEST PAIN ON BREATHING	Not Pregnant/Not Applicable	HOSPITALISATION	19	Yes	No	NA	No	NA	TAB CHOLECALCIFEROL, INJ ENOXAPARIN, INJ DEXAMETHASONE, INJ COVIFOR, TAN PANTOCID, POVIDONE IODINE GARGLE, INJ TAZACT, TAB MONTAIR FX, TAB AZEE, TAB VITAMINS, TAB AZEE, SYP BETONIN, TAB ME12 OD, TAB TETRAFOL PLUS, TAB NUCOXIA P, TAB FLUNARIZINE, SUSP MUCAINE GEL, TAB UDILIV, TAB MONTAIR FX,REMEDESIVIR	No	RECOVERED	NA	DISCHARGED	Alive	Severe	No	No	No	No	No	No	No	No	No	No	No	Yes	Yes	NA	NA	NA	NA	NA
Female	66	NA	NA	NA	98.2	106	60	88	99	NA	NA	NIL	FEVER	Not Pregnant/Not Applicable	HOSPITALIZATION	19	Yes	No	NA	No	NA	TAB HCQS, TAB AZITHROMYCIN, TAB VITAMINS, TAB IVERMECTOL, TAB PANTOPRAZOLE, SUS SOLUMEDROL, INJ SPECIPARIN, INJ ENOXAPARIN, TAB DOXYCYCLINE, TAB FABIFLU, SYP LUPITUS, POVIDONE IODINE GARGLE, TAB PARACETAMOL, TOCILIZUMAB, TAB VIT C 500MG, TAB ZINCOVIT, TAB MEDROL 16MG, TAB VORICONAZOLE 200MG, CAP D-RISE 60K, TAB FEXOFENADINE 120MG, TAB CEFTUM 500MG, SYP LUPITUS, MONOCEF	Yes	RECOVERED	NA	DISCHARGED	Alive	Severe	No	No	No	No	No	No	No	No	No	No	No	Yes	Yes	NA	NA	NA	NA	NA
Female	48	159	63	24.97	96.3	115	75	85	98	NA	20	HYPERTENSION	FEVER	Not Pregnant/Not Applicable	HOSPITALISATION	7	No	No	NA	No	NA	TAB HCQS, TAB AZITHROMYCIN, TAB VITAMINS, TAB PARACETAMOL, TAB PROPRANOLOL, TAB PANTOPRAZOLE, SYP LUPITUS, POVIDONE IODINE	No	RECOVERED	NA	DISCHARGED	Alive	Mild	Yes	No	No	No	No	No	No	No	No	No	No	No	No	NA	NA	NA	NA	NA
Male	65	NA	NA	NA	96.1	160	80	72	97	NA	20	NIL	FEVER,LOOSE MOTIONS, ABDOMINAL PAIN	Not Pregnant/Not Applicable	HOSPITALIZATION	11	No	No	NA	No	NA	TAB HCQS, TAB AZITHROMYCIN, TAB VITAMINS, CAP RACECADOTRIL, TAB PANTOPRAZOLE, TAB ORNOF, TAB VIT C 500MG, TAB ALLES Q, CAP VITOXY FORTE, CAP BIFILAC, TAB UDILIV 300 MG, TAB STORVAS 20 MG, TAB PANTOP 40 MG, CAP REDOTIL 100 MG, INJ METROGYL,	No	RECOVERED	NA	DISCHARGED	Alive	Mild	No	No	No	No	No	No	No	No	No	No	No	No	No	NA	NA	NA	NA	NA
Male	78	NA	NA	NA	98	120	70	78	98	NA	20	DIABETES MELLITUS, HYPERTENSION CONTROLLED PNEUMONIA 1 YEAR AGO	GENERALISED WEAKNESS	Not Pregnant/Not Applicable	HOSPITALISED	16	Yes	No	NA	No	NA	TAB HCQS, TAB AZITHROMYCIN, TAB VITAMINS, TAB TADALAFIL, CAP CLAVILIP, CAP SILODOSIN, TAB AZEE, TAB ZINCOVIT, TAB IVERMECTOL, TAB CTD, TAB TELMISARTAN, TAB GLYCERYL TRINITRATE, TAB CILNIDIPINE, TAB METFORMIN OD, TAB ASCORBIC, TAB PANTOCID, CAP ANTIFLU, SYP LUPITUS, INJ DOXYCYCLINE, POVIDONE IODINE, TAB PARACETAMO, INJ ENOXAPARIN, TAB CHLORTHALIDONE, INJ REMDESIVIR	No	RECOVERED	UTI WITH AKI- E COLI	DISCHARGE	Alive	Severe	Yes	Yes	No	No	No	No	Yes	No	No	No	No	No	Yes	NA	NA	NA	NA	NA
Female	83	NA	NA	NA	96	176	74	87	98	NA	22	DIABETES MELLITUS HYPERTENSION	FEVER	Not Pregnant/Not Applicable	HOSPITALISED	13	No	No	NA	No	NA	INJ ENOXAPARIN, INJ SOLUMEDROL, INJ REMDESIVIR, TAB TELMISARTAN, TAB METFORMIN, TAB VIT C, TAB ZINCOVIT, TAB GABAPIN, CALAMINE LOTION, TAB TELMISARTAN, TAB TELMISARTAN, INJ PARACETAMOL, SYP CREMAFFIN, SOFTOVAC POWDER	No	RECOVERED	NA	DISCHARGED	Alive	Mild	Yes	Yes	No	No	No	No	No	No	No	No	No	Yes	Yes	NA	NA	NA	NA	NA
Male	29	NA	NA	NA	95	127	97	95	100	NA	20	CHRONIC KIDNEY DISEASE STAGE 5 ON MHD THRICE A WEEK - HYPERTENSION	FEVER 1 WEEK BEFORE ASSOCIATED WITH MILD BREATHLESSNESS.	Not Pregnant/Not Applicable	HOSPITALISED	6	No	No	NA	No	NA	TAB HCQS, TAB AZITHROMYCIN, TAB VITAMINS, TAB HCQS, TAB SODOIUM BICARBONATE, TAB A TO Z, SYP LUPITUS, POVIDONE IODINE, TAB PANTOPRAZOLE, TAB PARACETAMOL,TAMIFLU,AZEE,IVERMECTIN	No	RECOVERED	NA	DISCHARGE	Alive	Mild	Yes	No	No	No	No	No	No	No	Yes	No	No	No	Yes	NA	NA	NA	NA	NA
Male	49	NA	NA	NA	100	130	80	100	95	NA	20	NO	BODYACHE X 10DAYS FEVER X 8 DAYS (PERSISTANT, 101F) DRY COUGH X 4 DAYS	Not Pregnant/Not Applicable	Hospitalisation	6	Yes	No	NA	No	NA	Remdesevir, solumedrol, Tab . Medrol, Tab. Limcee, Tab. Zincovit, Tab. Pantocid DSR	No	DISCHARGED	NA	DISCHARGED	Alive	Severe	No	No	No	No	No	No	No	No	No	No	No	Yes	Yes	NA	NA	NA	NA	NA
Male	72	NA	NA	NA	97	130	80	78	93	NA	20	Hypertension on tab stamlo beta	FEVER , -SHORTNESS OF BREATH	Not Pregnant/Not Applicable	Hospitalization	17	Yes	Yes	15	Yes	17	INJ REMDESIVIR , INJ TOCULIZUMAB , CYTOSORB , AMLODIPINE , ENOXAPARIN 60MG, FAVIPERAVIR , INJ FORPAR XP, INJ VITAMIN C, LOW MOLECULAR HEAPRIN, INJ SOLUMEDROL, SYRUP LUPITUS , 2 DOSES OF TOCILIZUMAB , INJ POLYMYXIN B,TEICOPLANIN , AZITHROMYCIN,, HYDROXYCHLOROQUINE, TWO DOSES OF FAVIPIRAVIR.	Yes	DIED	NA	DIED	Dead	Severe	Yes	No	No	No	No	No	No	No	No	No	No	Yes	Yes	NA	NA	NA	NA	NA
Female	82	NA	NA	NA	97.4	120	66	82	99	NA	22	- DIABETES MELLITUS , HYPERTENSION , POST PPI	COUGH	Not Pregnant/Not Applicable	HOSPITALISED	7	No	No	NA	No	NA	TAB HCQS, TAB AZITHROMYCIN, TAB VITAMINS, TAB AMLODAC, CAP CHOLECALCIFEROL, INJ ENOXAPARIN, TAB PREDNISOLONE, TAB PAN, TAB IVERMECTOL, TAB DOXYCYCLINE, TAB FABIFLU	No	RECOVERED	HOME QURANTINE FOR 7 DAYS	DISCHARGE	Alive	Mild	Yes	Yes	No	No	No	No	No	No	No	No	Yes	Yes	Yes	NA	NA	NA	NA	NA
Female	74	165	64	23.56	98.6	122	86	96	NA	95	22	- DIABETES MELLITUS, HYPOTHYROIDISM, HYPERURECEMIA	FEVER,DRY COUGH,SHORTNESS OF BREATH	Not Pregnant/Not Applicable	HOSPITALISATION	18	Yes	Yes	1	Yes	15	TAB HCQS, TAB AZITHROMYCIN, TAB VITAMINS, INJ ENOXAPARIN, TAB FEBUXOSTAT, TAB RANITIDINE, INJ COVIFOR, INJ SOLUMEDROL, SYP LUPITUS, INJ TAZACT, TAB THYRONORM, INJ PARACETAMOL,REMEDESIVIR,TOCILIZUMAB	Yes	RECOVERED	NA	DISCHARGED	Alive	Severe	No	Yes	No	No	Yes	No	No	No	No	No	Yes	Yes	Yes	NA	NA	NA	NA	NA
Male	42	NA	NA	NA	99	130	70	101	95	NA	20	DIABETES MELLITUS TYPE-2	FEVER WITH CHILLS ,ASSOCIATED WITH HEADACHE, DRY COUGH, SORE THROAT AND MILD ABDOMINAL PAIN.	Not Pregnant/Not Applicable	HOSPITALISED	9	No	No	NA	No	NA	TAB SHELCAL-XT, INJ COVIFOR, TAB PANTOPRAZOLE, TAB MONTAIR FX, CAP VITOXY FORTE, TAB UDILIV, INJ TAZACT, CAP BENZONATATE, SYP LUPITUS, INJ ACTRAPID FLEXPEN, INJ ENOXAPARIN, INJ SOLUMEDROL, TAB FABIFLU, TAB PARACETAMOL, TAB ZINCOVIT, TAB LIMCEE, TAB AZEE, TAB SHELCAL AND OTHER SYMPTOMATIC MANAGEMENT.	No	RECOVERED	HOME QUARANTINED FOR 7 DAYS	DISCHARGED	Alive	Mild	No	Yes	No	No	No	No	No	No	No	No	No	Yes	Yes	NA	NA	NA	NA	NA
Male	52	NA	NA	NA	98.2	130	80	89	NA	98	20	TYPE-II DIABETES MELLITUS	FEVER, COUGH, BREATHLESSNESS	Not Pregnant/Not Applicable	HOSPITALIZATION	24	Yes	No	NA	Yes	13	TAB VITAMINS, TAB FABIFLU, TAB METHYLPREDNISOLONE, INJ ENOXAPARIN, INJ NOVORAPID, TAB ACETYLCYSTEINE, INJ LANTUS, TAB MONTAIR FX, TAB NEUROBION FORTE, SYP RAPITUS, TAB PAN, TAB ZINCOVIT, TAB PARACETAMOL, TAB VIT C 500MG, TAB SATVIT GOLD, TAB LD BONE K2, SYP AQUASHINE, TAB ALLES 500 MG, TAB MONTEFLOW, CAP PENRAB RD, BETADINE GARGLES, REMDESIVIR, INJ TOCILIZUMAB 600 MG, INJ MEROPENEM, AMPHOTERICIN B	Yes	RECOVERED	NA	DISCHARGED	Alive	Severe	No	Yes	No	No	No	No	No	No	No	No	No	Yes	Yes	NA	NA	NA	NA	NA
Male	65	NA	NA	NA	100.4	126	76	60	93	NA	20	OBESITY	FEVER, COUGH, MILD SHORTNESS OF BREATH, POOR APPETITE	Not Pregnant/Not Applicable	HOSPITALISED	10	Yes	No	NA	No	NA	INJ COVIFOR, TAB MONTAIR, INJ SOLUMEDROL, INJ ENOXAPARIN, INJ CLATIPLUS, INJ TOCLIZUMAB, TAB ACETYLCYSTEINE, TAB ZINCOVIT, INJ SCORBIX, POVIDONE IODINE, SYP LUPITUS, TAB PANTOPRAZOLE, TAB PARACETAMOL	Yes	RECOVERED	HOME ISOLATION FOR 7 DAYS	DISCHARGED ALIVE	Alive	Severe	No	No	No	No	No	No	No	No	No	No	No	Yes	Yes	NA	NA	NA	NA	NA
Male	74	165	68	25.03	98.2	130	90	84	96	NA	18	DIABETES MELLITUS HYPERTENSION	COUGH	Not Pregnant/Not Applicable	HOSPITALISED	20	Yes	No	NA	No	NA	INJ COVIFOR, TAB IVERMECTOL, TAB VITAMINS, INJ SCORBIX, INJ ESOMEPRAZOLE, CAP CHOLECALCIFEROL, INJ DOXYCYCLINE, INJ XPINE, INJ RAPITUS, INJ ENOXAPARIN, SUS SOLUMEDROL	Yes	RECOVERED	NA	DISCHARGED	Alive	Severe	Yes	Yes	No	No	No	No	No	No	No	No	No	Yes	Yes	15.4	16.65	NA	NA	NA
Male	60	NA	NA	NA	98.1	140	90	86	89	NA	NA	hypothyroidism	FEVER AND BLACKOUT, SHORTNESS OF BREATH	Not Pregnant/Not Applicable	NA	10	Yes	NA	NA	NA	NA	TAB HCQS, TAB AZITHROMYCIN, TAB VITAMINS, INJ COVIFOR, INJ MEROPENEM, SYP LUPITUS, POVIDONE IODINE GARGLE, TAB PAN, TAB PARACETAMOL, SUS SOLUMEDROL, INJ ENOXAPARIN	NA	recovered	NA	discharged	Alive	Severe	No	No	No	No	Yes	No	No	No	No	No	No	Yes	Yes	24.69	26.79	NA	NA	NA
Male	49	NA	NA	NA	97	160	90	112	98	NA	20	DIABETES ,HYPERTENSION	COUGH, FEVER	Not Pregnant/Not Applicable	HOSPITALISED	26	Yes	No	NA	No	NA	SOLUMDEROL 40 MG/1ML, ACTRAPID FLEXPEN 100IU, AMLOGARD 5MG , DEXTROMETHORPHAN UD 5MG, ENSURE DIABETES CARE 400 GM, FABIFLU 200 MG, GRINLINTUS 100 ML SYRUP , LANTUS 100IU, LIMCEE , MONTAIR , ONDANSETRON UD 4MG , PARACETAMOL UD 650MG, POVIDONE IODINE, SEROFLO, ZINC OXIDE	No	RECOVERED	RECENT H/O UTI, URINE R/E-URINE CULTURE-STAPH AUREUS	DISCHARGE	Alive	Severe	Yes	Yes	No	No	No	No	No	No	No	No	No	Yes	Yes	NA	NA	NA	NA	NA
Male	71	NA	NA	NA	98.6	130	70	88	94	NA	24	- HYPERTENSION , - ILD	LOW GRADE FEVER (ON AND OFF) WITH BREATHLESSNESS AND GENERALISED BODYACHE	Not Pregnant/Not Applicable	HOSPITALISED	14	No	No	NA	No	NA	TAB FABIFLU (STARTED ON 09/07/2020), TAB ZINCOVIT, TAB. LIMCEE, INJ ENOXAPARIN, INJ SOLUMEDROL, CAP UPRISE D3, TAB LOSAR, TAB RANITIDINE, TAB PARACETAMOL, POVIDONE IODINE GARGLE	No	RECOVERED	HOME QURANTINE FOR 7 DAYS	DISCHARGE	Alive	Mild	Yes	No	No	No	No	No	Yes	No	No	No	No	Yes	Yes	NA	NA	NA	NA	NA
Female	55	NA	NA	NA	98	120	70	67	75	96	24	HYPOTHYROIDISM	BREATHING DIFFICULTY , DRY COUGH	Not Pregnant/Not Applicable	HOSPITALIZATION	16	Yes	Yes	7	Yes	11	TAB ZINCOVIT, INJ FORPAR XP,INJ SCORBIX, TAB PAN, TAB THYRONORM, TAB LIMCEE, INJ ENOXAPARIN, SYP GAVISCON, CHOLECALCIFEROL, INJ AZTREONAM, TAB LEVOFLOXACIN, TAB SATVIT GOLD, TAB LD BONE K2, TAB UPRISE, TAB ALLES 500 MG, TAB MONTEFLO, BETADINE GARGLES, TAB MEDROL 8 MG, TAB DOLO 650MG, NORADDRINALIN, AMPHOTERICIN B, MEROPENEM, INJ AZTREONAM 2GM	Yes	RECOVERED	NA	DISCHARGED	Alive	Severe	No	No	No	No	Yes	No	No	No	No	No	No	Yes	No	NA	NA	NA	NA	NA
Male	66	NA	NA	NA	98	120	80	78	93	NA	NA	no	FEVER HIGH GRADE, DRY COUGH	Not Pregnant/Not Applicable	NA	35	Yes	NA	NA	NA	NA	TAB VIT C 500MG,TAB ZINCOVIT,TAB MEDROL 16MG	NA	recovered	NA	discharged	Alive	Severe	No	No	No	No	No	No	No	No	No	No	No	Yes	No	29.04	32.75	NA	NA	NA
Male	65	NA	NA	NA	98.5	164	92	82	96	NA	NA	DIABETES MELLITUS, HYPERTENSION, HYPOTHYROID, CKD BASELINE CREA was1 point7,OSA ON INTERMITTENT BIPAP AT HOME	FEVER	Not Pregnant/Not Applicable	NA	6	No	NA	NA	NA	NA	INJ LIRAGLUTIDE, TAB ZINCOVIT, INJ TRESIBA, TAB CILACAR, TAB THYRONORM, TAB LIMCEE, INJ COVIFOR, INJ SOLUMEDROL, ING ENOXAPARIN, INJ LANTUS, INJ ACTRAPID, TAB ROSUVAS, TAB PREGABID	NA	RECOVERD	NA	DISCHARGED	Alive	Mild	Yes	Yes	No	No	Yes	No	Yes	No	Yes	No	No	Yes	Yes	24.24	26.29	NA	NA	NA
Male	47	NA	74.2	NA	98.9	114	76	98	97	NA	20	CA TONSIL 2013	FEVER WITH CHILLS, GENERALIZED WEAKNESS	Not Pregnant/Not Applicable	HOSPITALISED	11	No	No	NA	No	NA	TAB HCQS, TAB AZITHROMYCIN, TAB VITAMINS, INJ REMDESIVIR, INJ DEXAMETHASONE, TAB IVERMECTOL, CAP DOXY 1 DR FORTE, CAP OSELTAMIVIR, SYP LUPITUS, TAB PAN, TAB PARACETAMOL, INJ ONDANSETRON, INJ ESOMEPRAZOLE	No	RECOVERED	NA	DISCHARGE	Alive	Mild	No	No	Yes	No	No	No	No	No	No	No	No	Yes	Yes	22.7	23.75	NA	NA	NA
Male	65	NA	NA	NA	98	160	100	84	97	NA	18	NA	FEVER COUGH AND GENERALIZED BODY ACHE	Not Pregnant/Not Applicable	HOSPITALISATION	24	Yes	No	NA	No	NA	INJ COVIFOR, TAB MONTAIR FX, INJ SOLUMEDROL, INJ ENOXAPARIN, TAB LIMCEE,TAB UDILIVE, CAP ROLIFLO, TAB ACETYLCYSTEINE, TAB ATORVASTATIN, TAB CHYMORAL FORTE, INJ TEICOPLANIN, TAB FABIFLU, INJ MERONEM, POVIDONE IODINE GARGLE, REMEDESIVIR,CLEXANE, TAZACT	No	RECOVERED	NA	DISCHARGED	Alive	Severe	No	No	No	No	No	No	No	No	No	No	No	Yes	Yes	NA	NA	NA	NA	NA
Male	60	NA	NA	NA	98.5	140	80	78	98	NA	22	NIL	SHORTNESS OF BREATH, COUGH SINCE 3 DAYS.	Not Pregnant/Not Applicable	HOSPITALIZATION	9	Yes	No	NA	Yes	5	INJ ENOXAPARIN, INJ FORPAR XP, TAB AMLODAC, TAB LOSARTAN, INJ SOLUMEDROL, TAB RANITIDINE, SYP LUPITUS, POVIDONE IODINE, INJ SCORBIX, TAB ZINCOVIT, TAB CROCIN, INJ COVIFOR, INJ ENOXAPARIN,	Yes	RECOVERED	NA	DISCHARGED	Alive	Severe	No	No	No	No	No	No	No	No	No	No	No	Yes	Yes	NA	NA	NA	NA	NA
Male	38	NA	NA	NA	96.9	122	93	98	96	NA	20	DIABETES MELLITUS	FEVER ON & OFF SINCE 09/09/2020 AND DYSPNEA ON EXERTION.	Not Pregnant/Not Applicable	Admitted	NA	Yes	No	NA	No	NA	INJ ESOMEPRAZOLE, INJ LANTUS, INJ HUMALOG KWIPEN, INJ COVIFOR, SUS SOLUMEDROL, INJ ENOXAPARIN, TAB ZINCOVIT, TAB LIMCEE	No	Discharged Alive	NA	Discharged	Alive	Severe	No	Yes	No	No	No	No	No	No	No	No	No	Yes	Yes	NA	NA	NA	NA	NA
Male	60	NA	NA	NA	97.1	120	70	90	98	NA	NA	diabetes	FEVER MILD GRADE, COUGH WITH SPUTUM, GENERALISED WEAKNESS AND SHORTNESS OF BREATH	Not Pregnant/Not Applicable	NA	12	Yes	NA	NA	NA	NA	TAB HCQS, TAB AZITHROMYCIN, TAB VITAMINS, CAP UPRISED3, TAB, TAB GLIMEPIRIDE, TAB ZINCOVIT, TAB LIMCEE, TAB PARACETAMOL, TAB PANTOCID, SYP LUPITUS, POVIDONE IODINE GARGLE	NA	recovered	NA	discharged	Alive	Severe	No	Yes	No	No	No	No	No	No	No	No	No	No	No	19.4	20.55	NA	NA	NA
Male	66	NA	NA	NA	98.2	135	87	98	66	88	22	CAD-ACUTE MI(DELAYED PRESENTAION), CAG(29/06/2020)--SVD-RCA, PTCA+STENT TO RCA ON(29/06/2020), DM-2	SOB WITH MILD HYPOXIA , COUGH, FEVER	Not Pregnant/Not Applicable	HOSPITALIZATION	8	Yes	Yes	8	Yes	8	TOCILIZUMAB, IVERMECTIN 12 MG, TAB FABIFLU, TAB DOXY 100MG, TAB DEXONA 6MG, INJ CLAXANE 0.6, INJ H.ACTRAPID, TAB VITC 500MG, TAB ECOSPRIN 75MG TAB.TORPLAT 90MG, TAB ATORVASTATIN 40, TAB ANGIOSPAN TR 2.5MG, TAB IVABRADIN 5MG, TAB RAMIPRIL 2.5 MG, TAB ALPRAX 0.25MG, TAB AMYRIL 2MG, TAB PCM 650, SYP.CREMAFIN 30ML, INJ CALCIUM GLUCONATE, INJ ATRA @2.5ML/HR, INJU MIDAZ @2ML/HR, NORAD, POLY B, TARGO, I…	Yes	DEATH	CAUSE OF DEATH:COVID-19 PNEUMONIA WITH HYPOXIC RESPIRATORY FAILURE WITH CYTOKINE STORM SYNDROME	DEATH	Dead	Severe	No	Yes	No	No	No	Yes	No	No	No	No	No	Yes	Yes	NA	NA	NA	NA	NA
Female	80	NA	NA	NA	97.2	142	78	89	96	NA	22	DIABETES MELLITUS, THYROID, HISTORY OF CHOLECYSTECTOMY	FEVER & COUGH	Not Pregnant/Not Applicable	HOSPITALISATION	8	No	No	NA	No	NA	INJ SOLUMEDROL, INJ THIAMINE, TAB IVERMECTOL, TAB IVERMECTOL, INJ SCORBIX, FORACORT NEBULIZATION, CAP UPRISE-D3, INJ CEFTRIAXONE, TAB FABIFLU, INJ PANTOCALM, TAB ZINC OXIDE	No	DISCHARGED	NA	DISCHARGED	Alive	Mild	No	Yes	No	No	Yes	No	No	No	No	Yes	No	Yes	Yes	NA	NA	NA	NA	NA
Female	48	159	67	26.56	97.2	160	90	94	97	NA	20	HYPERTENSION, CKD ON MHD	FEVER, SHORTNESS OF BREATH, GHABRAHAT	Not Pregnant/Not Applicable	HOSPITALIZATION	11	No	No	NA	No	NA	TAB VITAMINS, INJ COVIFOR, INJ CRESP, TAB AMNLODAC, CAP UPRISE D3, INJ ENOXAPARIN, TAB CALCIUM ACETATE, TAB MOXONIDINE, TAB SHELCAL, CHOLECALCIFEROL, POVIDONE IODINE GARGLE, SYP LUPITUS, INJ PARACETAMOL, TAB VIT C 500MG, TAB ZINCOVIT, SYP RAPITUS, TAB PHOSTAT 667MG , INJ CRESP 40MCG, FABIFLU	No	RECOVERED	NA	DISCHARGED	Alive	Mild	Yes	No	No	No	No	No	No	No	Yes	No	No	No	Yes	NA	NA	NA	NA	NA
Female	72	NA	NA	NA	98	120	70	80	88	NA	18	SAH - ENDOVASCULAR COILING DONE 5 YEARS AGO , STENT PLACED 2 YEARS AGO ON CLAVIX , HYPOTHYROIDISM, UNCONTROLLED HTN, ALLERGIC BRONCHITIS	HIGH GRADE FEVER WITH CHILLS AND RIGOR, DRY COUGH	Not Pregnant/Not Applicable	HOSPITALISED	27	Yes	No	NA	Yes	18	INJ SCORBIX, INJ ENOXAPARIN, INJ PANTOPRAZOLE, INJ LANTUS, TAB ZOLPIDEM, TAB MEDROL, TAB CLONAZEPAM, TAB TELMISARTAN, TAB THYROXINE SODIUM, TAB ZINCOVIT, CAP BIFILAC, CAP BECOSULES, SYP PEGCLEAR, SYP RESWAS, SYP LOOZ, INJ COVIFOR, INJ HOSPISONE, INJ FORPAR XP, INJ ERTAPENEM	Yes	RECOVERED	HOME ISOLATION FOR 7 DAYS	DISCHARGED ALIVE	Alive	Severe	Yes	No	No	No	Yes	Yes	Yes	Yes	No	No	No	Yes	Yes	NA	NA	NA	NA	NA
Male	60	NA	NA	NA	97.4	105	60	84	98	NA	20	NIL	FEVER, COUGH	Not Pregnant/Not Applicable	HOSPITALISED	8	No	No	NA	No	NA	TAB VITAMINS, INJ COVIFOR, INJ ENOXAPARIN, INJ DEXAMETHASONE, TAB ESLO, TAB AMIODARONE, TAB CARVEDILOL, TAB CLAVIX AS, INJ TAZACT, INJ PANTOPRAZOLE, INJ SCORBIX	No	RECOVERED	HOME ISOLATION FOR 7 DAYS	DISCHARGED ALIVE	Alive	Mild	No	No	No	No	No	No	No	No	No	No	No	Yes	Yes	NA	NA	NA	NA	NA
Male	31	180	88	27.22	97.1	140	80	124	97	NA	20	NA	FEVER,SORE THROAT,COUGH	Not Pregnant/Not Applicable	HOSPITALISATION	10	No	No	NA	No	NA	TAB AZEE, TAB . LIMZEE,TAB .ZINCOVIT,TAB .ZINCOVIT, TAB HCQ,FABIFLU	No	RECOVERED	NA	DISCHARGED	Alive	Mild	No	No	No	No	No	No	No	No	No	No	No	No	Yes	NA	NA	NA	NA	NA
Male	70	NA	NA	NA	97.6	132	88	93	96	NA	22	BPH, HYPOTHYROIDISM, INSOMNIA, DYSLIPIDEMIA	FEVER	Not Pregnant/Not Applicable	HOME ISOLATION	14	Yes	No	NA	Yes	9	TAB HCQS, TAB AZITHROMYCIN, TAB VITAMINS, TAB ACETYLSALICYLIC ACID, TAB DOXYCYCLINE, INJ DEXAMETHASONE, POVIDONE IODINE, INJ SPECIPIME, TAB FABIFLU, TAB ZINCOVIT, TAB PARACETAMOL, TAB PANTOPRAZOLE, TAB FINASTERIDE 5MG, TAB METHYLPREDNISOLONE 16 MG, TAB ALPRAZOLAM 0.5MG, TAB ATORLIP 10MG, TAB THYRONORM 75MCG, CAP TAMSULOSIN 0.4MG, INJ TOCILIZUMAB, TAB DOLO 650 MG, REMDISIVIR	Yes	RECOVERED	TYPE-1 RESPIRATORY FAILURE	DISCHARGED	Alive	Severe	No	No	No	Yes	Yes	No	No	No	No	No	Yes	Yes	Yes	NA	NA	NA	NA	NA
Male	22	NA	NA	NA	97.7	120	70	99	98	NA	23	NA	FEVER, ANOSMIA	Not Pregnant/Not Applicable	HOSPITALISED	11	No	No	NA	No	NA	TAB HCQS, TAB AZITHROMYCIN, TAB VITAMINS, TAB CHOLECALCIFEROL, CAP OSELTAMIVIR, TAB PARACETAMOL, TAB PANTOCID, SYP LUPITUS, BETADINE SOLUTION	No	RECOVERED	NA	DISCHARGE	Alive	Mild	No	No	No	No	No	No	No	No	No	No	No	No	No	NA	NA	NA	NA	NA
Male	63	NA	NA	NA	98.6	142	72	108	94	NA	18	DIABETES MELLITUS HYPERTENSION	CHEST HEAVINESS	Not Pregnant/Not Applicable	HOSPITALISED	6	No	No	NA	No	NA	TAB VITAMINS, TAB CALCIUM CARBONATE, TAB AMLODAC, TAB METOPROLOL XL, TAB ROSUVAS - F, TAB ALPRAZOLAM, INJ ENOXAPARIN, TAB DEXOMETHASONE, CAP CHOLECALCIFEROL, TAB FABIFLU, TAB PARACETAMOL, TAB PANTOPRAZOLE, TAB GEMER 1, TAB ACTRAPID FLEXPEN	No	RECOVERED	NA	DISCHARGE	Alive	Mild	Yes	Yes	No	No	No	No	No	No	No	No	No	Yes	Yes	NA	NA	NA	NA	NA
Male	60	173	73	24.44	98	130	80	88	98	NA	20	HTN,DIABETES,POST CABG, HYPOTHYROID, BPH	FEVER,SORE THROAT	Not Pregnant/Not Applicable	HOSPITALIZATION	15	Yes	No	NA	Yes	11	TOCILIZUMAB, DALTEPARIN 5000U, TAZACT, LANTUS, INJ. SOLUMEDROL, TAB. DYTOR, INJ ACTRAPID, ACETYLCYSTEINE, CILACAR 20MG, GABAPIN 100MG, LUPITUS SYRUP, METOPROLOL SR, PANTOPRAZOLE INJ, PARACETAMOL UD 650MG, PRAZOPRESS XL 5MG, SAROGLITAZAR UD 4MG, THIAMINE, THYROXIN SODIUM, TORASEMIDE UD 10MG, UPRISE-D3 60K, ZINCOVIT TAB	Yes	RECOVERED	NA	DISCHARGED	Alive	Severe	Yes	Yes	No	No	Yes	No	No	No	No	No	Yes	Yes	No	NA	NA	NA	NA	NA
Male	53	NA	NA	NA	97.6	110	70	76	84	NA	32	OBSTRUCTIVE SLEEP APNEA, COPD, HYPOTHYROIDISM, ALLERGIC BRONCOPULMONARY ASPERGILLOSIS, ADDISON'S DISEASE, GERD, OSTEOPENIA(TSCORE 1.3)	FEVER, COUGH, SHORTNESS OF BREATH	Not Pregnant/Not Applicable	HOSPITALIZATION	15	Yes	Yes	1	Yes	10	TAB HCQS, TAB AZITHROMYCIN, TAB VITAMINS, CAP URIMAX, TAB URSODEOXYCHOLIC ACID, TAB THYROXIN SODIUM, INJ ENOXAPARIN, SUS SOLUMEDROL, TAB PARACETAMOL, SYP LUPITUS, POVIDONE IODINE GARGLE,	Yes	RECOVERED	Pt refused for cpap	DISCHARGED	Alive	Severe	No	No	No	No	Yes	No	Yes	No	No	No	Yes	Yes	No	NA	NA	NA	NA	NA
Male	53	172	93.2	31.57	100	126	82	96	NA	95	22	DIABETES MELLITUS TYPE-2, HYPERTENSION	DYSPNEA , FEVER AND COUGH WITHOUT EXPECTORATION	Not Pregnant/Not Applicable	HOSPITALISATION	10	Yes	No	NA	Yes	3	INJ LANTUS, TAB RANITIDINE, INJ ACTRAPID FLEXPEN, INJ COVIFOR, INJ DEXAMETHASONE, INJ ENOXAPARIN, TAB TELMISARTAN, TAB ZINCOVIT, TAB LIMCEE, SYP LUPITUS, INJ PARACETAMOL, TAB CHOLECALCIFEROL,REMEDESIVIR	Yes	RECOVERED	NA	DISCHARGED	Alive	Severe	Yes	Yes	No	No	No	No	No	No	No	No	No	Yes	Yes	NA	NA	NA	NA	NA
Male	56	NA	74	NA	98.6	130	80	74	NA	89	21	NA	FEVER,SORE THROAT,SHORTNESS OF BREATHING	Not Pregnant/Not Applicable	HOSPITALISATION	17	Yes	No	NA	No	NA	TAB AZEE, INJ COVIFOR, INJ ENOXAPARIN, INJ MEROPENEM, TAB UDILIV, INJ SOLUMEDROL, TAB LIMCEE, TAB ZINCOVIT, SYP LEVODROPROPIZINE, POVIDONE IODINE, TAB PANTOCID, TAB PARACETAMOL, INJ TAZACT,REMEDESIVIR	Yes	RECOVERED	COMMENT: COVID POSITIVE REPORT NOT MENTIONED	DISCHARGED	Alive	Severe	No	No	No	No	No	No	No	No	No	No	No	Yes	Yes	NA	NA	NA	NA	NA
Male	52	NA	NA	NA	96	124	70	75	92	NA	18	DIABETES	DRY COUGH WITH VERY LITTLE WHITISH SPUTUM.	Not Pregnant/Not Applicable	HOSPITALISED	39	Yes	Yes	31	Yes	31	ACETYLSALICYLIC ACID DS UD 150MG , ACTRAPID FLEXPEN 100IU INJ , ACTRAPID FLEXPEN 100IU , ALBUMAX 20% 100ML INJ , DORIPENEM UD 500MG INJ 500MG , ENCLEX 60MG INJECTION INJ 60MG , SOLUMEDROL 40MG , VITAMIN C AMP INJ , ZINCOVIT TAB 1 , CLEXANE 60 , ASPIRIN 150 HS INJ. DORIPENEM 500MG , INJ. TARGOCID 400MG , INJ. FLUCONAZOLE D2 LANTUS 14 ,	No	RECOVERED	HOME QURANTINE FOR 7 DAYS	DISCHARGE	Alive	Severe	No	Yes	No	No	No	No	No	No	No	No	No	Yes	No	NA	NA	NA	NA	NA
Male	31	NA	78	NA	97.1	127	78	96	92	NA	24	NA	COUGH, SHORTNESS OF BREATH	Not Pregnant/Not Applicable	HOSPITALISATION	11	Yes	No	NA	No	NA	TAB IVERMECTOL, INJ COVIFOR, INJ ESOZ, INJ TAZACT, INJ SOLUMEDROL, INJ ULINASTATIN, TAB HCQS, TAB ZINCOVIT, TAB DOXYCYCLINE, INJ THIAMINE, SYP RAPITUS, INJ SCORBIX, POVIDONE IODINE GARGLE	Yes	RECOVERED	BACTERIAL INFECTION	DISCHARGED	Alive	Severe	No	No	No	No	No	No	No	No	No	No	No	Yes	Yes	NA	NA	NA	NA	NA
Male	40	173	73	24.44	98	137	90	74	98	NA	20	- ANKYLOSING SPONDYLITIS - NOT ON ANY MEDICATIONS (RECENTLY DIAGNOSED)	FEVER FOR 1 WEEK AND FATIGUE.	Not Pregnant/Not Applicable	HOSPITALISED	8	No	No	NA	No	NA	TAB HCQS, TAB AZITHROMYCIN, TAB VITAMINS, SYP MUCAINE, INJ DEXAMETHASONE, INJ PANTOCALM, TAB CROCIN, CAP ANTIFLU, POVIDONE GARGLE,	No	RECOVERED	HOME QURANTINE FOR 7 DAYS	DISCHARGE	Alive	Mild	No	No	No	No	No	No	No	No	No	No	Yes	Yes	No	NA	NA	NA	NA	NA
Female	60	NA	NA	NA	98	120	70	108	92	NA	18	HYPOTHYROIDISM	COLD, COUGH, MALAISE	Not Pregnant/Not Applicable	HOME ISOLATION	12	No	No	NA	No	NA	ALPRAZOLAM UD 0.25MG, CHOLECALCIFEROL, DOXYCYCLINE UD 100MG, FABIFLU 200 MG, IVERMECTOL 12MG, LIMCEE, PAN D 40MG, SPECIPIME 2.25GM, ZINCOVIT, TAB. DOLO 650, CAP AUGMENTIN 625MG,	No	RECOVERED	NA	DISCHARGED	Alive	Mild	No	No	No	No	Yes	No	No	No	No	No	No	No	Yes	NA	NA	NA	NA	NA
Male	56	NA	NA	NA	98.6	140	90	92	95	NA	NA	diabetes, ckd,dm nephropathy, hypertension	Grade Fever in the range of 99-100, SPO2 fell to 76%-80%, Chest Heaviness and Laboured Breathing	Not Pregnant/Not Applicable	NA	16	Yes	NA	NA	NA	NA	HCQ, AZEE, OSELIAMIVIR,VITAMINE, ROSUVASUTATIN, DALITEPARIN, SOLUMEDROL, ZINCOVIT, LIMCEE, TRZACT, ACTRAPID, LUPITUS	NA	recovered	NA	discharged	Alive	Severe	Yes	Yes	No	No	No	No	No	No	Yes	No	No	Yes	No	23.22	23.59	NA	NA	NA
Male	76	NA	NA	NA	98.4	130	70	64	99	NA	20	CORONARY ARTERY DISEASE	ASYMPTOMATIC	Not Pregnant/Not Applicable	Hospitalisation	16	Yes	No	NA	No	NA	1) DEXAMETHASONE UD 2MG TAB 6 MG PO QDAILY(10HRS) 2) ENOXAPARIN 40mg INJ 40MG SQ Q24H(14HRS) 3) FABIFLU 200 MG TAB TAB 800 MG PO BID(08&20HRS) FROM 23-8-2020 4) FABIFLU 200 MG TAB TAB 1800MG PO BID(10&22HRS) FOR 22-8-2020 5) PAN 40MG (1X15)* TAB,EC 40MG PO QAM(06HRS) 6) PARACETAMOL ER UD 650MG TAB 650MG PO PRN 7) SCORBIX 1.5GM INJECTION INJ 1.5GM IV Q6H(6,12,18&24HRS) 8) UDILIV 300 MG(1X15)* TAB …	Yes	DISCHARGED	NA	DISCHARGED	Alive	Severe	No	No	No	No	No	Yes	No	No	No	No	No	Yes	Yes	NA	NA	NA	NA	NA
Male	53	172	82	27.7177	97	130	80	110	96	NA	20	TYPE-II DIABETES MELLITUS, HYPERTENSION	Dry Cough, Fever	Not Pregnant/Not Applicable	HOSPITALISED	13	No	No	NA	No	NA	INJ COVIFOR, INJ SOLUMEDROL, INJ ULINASTATIN, INJ THIAMINE, INJ XPINE, INJ SCORBIX, TAB VILDAGLIPTIN, TAB METFORMIN SR, TAB ZINCOVIT, TAB DOXYCYCLINE, TAB PARACETAMOL, POVIDONE IODINE GARGLE, SYP RAPITUS, TAB METHYLPREDNISOLONE, INJ LANTUS, INJ ONDANSETRON, TAB AMLODAC, TAB LOSARTAN POTASSIUM	No	Discharged	No	Discharged	Alive	Mild	Yes	Yes	No	No	No	No	No	No	No	No	No	Yes	Yes	NA	NA	NA	NA	NA
Male	55	NA	NA	NA	96.4	140	80	84	98	NA	22	DM, HTN, HYPOTHYROIDISM	FEVER, SHORTNESS OF BREATH, COUGH	Not Pregnant/Not Applicable	HOSPITALISED	9	Yes	No	NA	No	NA	INJ ENOXAPARIN, INJ ULINASTATIN, INJ THIAMINE, INJ SPECIPIME, INJ SOLUMEDROL, INJ COVIFOR, TAB DOXYCYCLINE DT, INJ ESOZ, INJ SCORBIX, TAB HCQS	No	RECOVERED	HOME ISOLATION FOR 7 DAYS	DISCHARGED ALIVE	Alive	Severe	Yes	Yes	No	No	Yes	No	No	No	No	No	No	Yes	Yes	NA	NA	NA	NA	NA
Male	72	NA	NA	NA	NA	140	80	110	90	NA	36	DM HTN POST PPI (10 YERAS AGO)	FEVER	Not Pregnant/Not Applicable	HOSPITALISED	12	Yes	Yes	NA	Yes	11	INJ LANTUS 10 U, INJ. ACTRAPID, INJ TOCILIZUMAB 600 MG, -INJ ADR 1 AMP IV STAT, INJ SODA BICARBONATE , INJ CALCIUM GLUCONATE, NORADRENALINE, SOLUMEDROL, LMWH, INJ REMDESIVIR, INSULIN INFUSSTION, INJ.PANTOP, INJ ENOXAPARIN	No	EXPIRED	CAUSE OF DEATH: COVID19 PNEUMONIA WITH HYPOXIC RESPIRATORY FAILURE SEPSIS WITH SEPTIC SHOCK CYTOKINE STORM	DIED	Dead	Severe	Yes	Yes	No	No	No	No	No	No	No	No	Yes	Yes	Yes	NA	NA	NA	NA	NA
Male	59	NA	NA	NA	103	130	82	110	88	95	24	HYPERTENSION	FEVER, LOSS OF APPETITE, LOSS OF TASTE SENSATION, DECREASE SPO2	Not Pregnant/Not Applicable	HOSPITALIZATION	8	Yes	No	NA	No	NA	TAB HCQS, TAB AZITHROMYCIN, TAB VITAMINS, TAB ATORVASTATIN, INJ ENOXAPARIN, INJ TOCILZUMAB, INJ COVIFOR, INJ DEXAMETHASONE, TAB IVERMECTOL, TAB UDILIV, CAP METOPROLOL XR, TAB CILNIDIPINE, SYP BETONIN, POVIDONE IODINE GARGLE, TAB PARACETAMOL, TAB CEFTUM 500 MG, TAB PANTOCID 40 MG, TAB PREDNISONE 10 MG, TAB VITOXY AZ, TAB VIT C 500MG, TAB ALLES Q, TAB SHELCAL-XT, INJ TAZACT 2.25 GM, INJ CLEXANE 40 …	No	RECOVERED	NA	DISCHARGED	Alive	Severe	Yes	No	No	No	No	No	No	No	No	No	No	Yes	Yes	NA	NA	NA	NA	NA
Male	66	159	59.9	23.74	98.6	150	80	99	83	99	18	DAIBETES MELLITUS, HYPERTENSION, CAD, CKD	FEVER AND SHORTNESS OF BREATH	Not Pregnant/Not Applicable	HOSPITALISATION	51	Yes	Yes	1	Yes	14	RAMDESEVIR, AMPHOTERICIN, POLYMIXIN , TEICOLPLANIN	No	DEATH	CAUSE OF DEATH :COVID 19 PNEUMONIA WITH HYPOXIC RESPIRATORY FAILURE WITH,CYTOKINE STORM ,FUNGAL SEPSIS	DEATH	Dead	Severe	Yes	Yes	No	No	No	Yes	No	No	Yes	No	No	No	No	NA	NA	NA	NA	NA
Male	50	173	69.8	23.37	97.6	200	100	128	98	NA	20	DIABETES MELLITUS, HYPERTENSION, CHRONIC KIDNEY DISEASE - BASELINE CREAT 2.8 - 3.1, LEFT DIABETIC RETINOPATHY, ANEMIA OF CHRONIC DISEASE	NAUSEA, VOMITING, LOSS OF APPETITE, FEVER	Not Pregnant/Not Applicable	HOSPITALIZATION	10	Yes	Yes	1	No	NA	TAB HCQS, TAB AZITHROMYCIN, TAB VITAMINS, SYP LOOZ, INJ ERYTHROPOIETIN, INJ TORASEMIDE, INJ DEXAMETHASONE,INJ ENOXAPARIN, TAB ZINCOVIT, TAB LINAGLIPTIN, INJ LANTUS, TAB FOLVITE, CAP BECOSULES Z, TAB ARKAMIN, TAB SODIUM BICARBONATE, INJ PANISA, TAB SEVELAMER, INJ NOVORAPID FLEXPEN, TAB AMLODIPINE, TAB CILNIDIPINE,TAB DYTOR 40MG, TAB AMLODAC 5MG	No	RECOVERED	NA	DISCHARGED	Alive	Severe	Yes	Yes	No	No	No	No	No	No	Yes	No	Yes	Yes	No	NA	NA	NA	NA	NA
Female	64	NA	NA	NA	98.6	130	90	86	96	NA	14	Hypertension Dyslipidemia Diabetes mellitus type II	FEVER,LOOSE STOOL,COUGH	Not Pregnant/Not Applicable	HOSPITALISED	21	Yes	Yes	7	Yes	13	SOLUMDEROL, REMDESEVIR,TOCILIZUMAB, INJ MEROEPENM,INJ TARGOCID,FABIFLU, DEXAMETHASONE,INJ METHYLPREDNISOLONE,INJ CLEXANE	Yes	RECOVERED	NA	DISCHARGE	Alive	Severe	Yes	Yes	No	Yes	No	No	No	No	No	No	No	Yes	Yes	NA	NA	NA	NA	NA
Male	80	NA	NA	NA	98	135	90	88	88	NA	NA	HYPOTHYROIDISM, HYPERURICEMIA, NON OLIGURIC AKI ON CKD settling	FEVER, COUGH WITH BREATHLESSNESS	Not Pregnant/Not Applicable	NA	26	No	NA	NA	NA	NA	TAB HCQS, TAB AZITHROMYCIN, TAB VITAMINS, SUS SOLUMEDROL, INJ CERFTRIAXONE, TAB THYROXINE SODIUM CAP PAN D, INJ ENOXPARAIN, INJ THIAMINE, TAB METHYLPREDNISOLONE, SYP POTKLOR	NA	RECOVERED	NA	DISCHARGED	Alive	Mild	No	No	No	No	Yes	No	No	No	Yes	No	Yes	Yes	No	28.73	29.74	NA	NA	NA
Male	32	NA	NA	NA	97.4	139	70	80	96	NA	22	NA	FEVER AND SORE THROAT	Not Pregnant/Not Applicable	HOSPITALISED	9	No	No	NA	No	NA	TAB HCQS, TAB AZITHROMYCIN, TAB VITAMINS, CAP CHOLECALCIFEROL, TAB FABIFLU, TAB MONTAIR FX, SYP GRINLINTUS	No	RECOVERED	NA	DISCHARGE	Alive	Mild	No	No	No	No	No	No	No	No	No	No	No	No	Yes	NA	NA	NA	NA	NA
Male	53	NA	NA	NA	98	204	126	99	98	NA	20	NEWLY DETECTED DM, PLHA (ON ART- OWN MEDS), HIV +	COUGH, ABDOMINAL PAIN	Not Pregnant/Not Applicable	HOSPITALIZATION	11	Yes	No	NA	Yes	4	TAB HCQS, TAB AZITHROMYCIN, TAB VITAMINS, INJ ENCLEX, TAB METOPROLOL, TAB LAMIVUDINE, TAB TENOFOVIR DISOPROXI, INJ FORPAR, SYP RAPITUS, INJ LEVETIRACETAM, INJ ONDANSETRON, TAB AMLODAC, INJ HYOSCYAMINE, INJ LANTUS, TAB CLOPIDOGREL, TAB ACETYLSALICYLIC ACID,TAB FLUCON 150MG, TAB REBAMIPIDE, TAB ZINCOVIT, TAB VIT C 500MG, TAB. AMLODIPINE 5 MG, INJ. BUSCOPAN , INJ TREMADOL 50 MG, INJ EMECET 4 MG, TAB…	Yes	RECOVERED	NA	DISCHARGED	Alive	Severe	No	Yes	No	No	No	No	No	No	No	No	Yes	No	No	NA	NA	NA	NA	NA
Male	41	NA	NA	NA	98.5	130	80	76	97	NA	20	NIL	DRY COUGH, GENERALISED WEAKNESS, MILD RESPIRATORY DISTRESS	Not Pregnant/Not Applicable	HOSPITALISED	7	Yes	Yes	1	Yes	4	INJ COVIFOR, INJ ENOXAPARIN, INJ SOLUMEDROL, CAP UPRISE D3, TAB PATOCID, POVIDONE IODINE GARGLE, SYP LUPITUS, INJ TAZACT, TAB VITAMINS	Yes	RECOVERED	HOME ISOLATION FOR 7 DAYS	DISCHARGED ALIVE	Alive	Severe	No	No	No	No	No	No	No	No	No	No	No	Yes	Yes	NA	NA	NA	NA	NA
Male	66	NA	NA	NA	97.5	120	70	80	98	NA	20	DIABETES MELLITUS, AGE> 60 YEARS	FEVER	Not Pregnant/Not Applicable	HOSPITALIZATION	4	No	No	NA	No	NA	INJ ENOXAPARIN, TAB FABIFLU (STARTED ON 10/08/2020), CAP PANTOCID DSR, POVIDONE IODINE GARGLE, TAB PARACETAMOL, TAB LIMCEE, TAB. ZINCOVIT, SYP. ARISTOZYME, ALEX LOZENGES, TAB. URIMAX, TAB. LEVOCETRIZINE, TAB. GALVUS-MET, TAB. AMARYL,	No	RECOVERED	NA	DISCHARGED	Alive	Mild	No	Yes	No	No	No	No	No	No	No	No	No	No	Yes	NA	NA	NA	NA	NA
Female	36	NA	NA	NA	97	115	70	102	98	NA	20	NA	FEVER,WEAKNESS,DRY COUGH	Not Pregnant/Not Applicable	HOSPITALISATION	10	No	No	NA	No	NA	TAB LIMCEE ,TAB ZINCOVIT ,SYP RAPITUS ,TAB PANTOCID ,TAB SHELCAL ,CAP UPRISE	No	RECOVERED	NA	DISCHARGED	Alive	Mild	No	No	No	No	No	No	No	No	No	No	No	No	No	23.28	24.06	NA	NA	NA
Male	59	NA	NA	NA	98.7	130	90	126	93	NA	NA	HYPERTENSION SINCE 22 YEARS	WEAKNESS AND MALAISE, SORE THROAT DISCOMFORT IN BREATHING	Not Pregnant/Not Applicable	NA	16	Yes	NA	NA	NA	NA	TAB VITAMINS, INJ ENOXAPARIN, TAB TELMISARTAN, TAB PAN, SYP LUPITUS, TAB FABIFLU, TAB DEXAMETHASONE, INJ SCORBIX, TAB PARACETAMOL	NA	RECOVERED	NA	DISCHARGED	Alive	Severe	Yes	No	No	No	No	No	No	No	No	No	No	Yes	Yes	21.38	23.31	NA	NA	NA
Female	55	155	66	27.53	97	110	80	78	97	NA	20	TYPE-II DIABETES MELLITUS UNCONTROLLED(HBA1C-10.16) WITH DKA 3. ACUTE KIDNEY INJURY -PRE RENAL SETTLED	COUGH WITH BREATHLESS SINCE 3 DAYS. HISTORY OF 1 EPISODE OF STREAKY HEMPOTYSIS TODAY MORNING AND HISTORY OF ABDOMINAL DISCOMFORT WITH FEW EPISODES LOOSE STOOLS 5 DAYS BACK.	Not Pregnant/Not Applicable	Admitted	14	Yes	No	NA	Yes	1	POVIDONE IODINE GARGLE, INJ SOLUMEDROL, CAP UPRISE-D3, TAB ZINCOVIT, TAB AZITHROMYCIN, TAB FABIFLU, TAB RANITIDINE, INJ NOVORAPID, TAB JANUMET, TAB LIMCEE, INJ ENCLEX, SYP RAPITUS, INJ SOLUMEDROL, INJ SCROBIX	No	Discharge Alive	NA	Discharged	Alive	Severe	No	Yes	No	No	No	No	No	No	Yes	No	Yes	Yes	Yes	NA	NA	NA	NA	NA
Male	71	NA	NA	NA	98.8	110	60	86	94	NA	20	CAD -Critical single vessel disease with patent RCA stent (Coronary Angiography:02.01.2020) PTCA + Stent (2.5 x 28 mm Xience Prime \T\ 3 x 18 mm Xience Prime) to LAD (03.01.2020) Dilated cardiomyopathy, LVEF=30% Left bundle branch block, post permanent pacemaker implantation (2010) History of Ischemic stroke Benign hyperplegia of prostate Adenosquamous cell carcinoma lung, post SBRT, local recurr…	ASYSMTOMATIC	Not Pregnant/Not Applicable	HOSPITALISED	22	Yes	Yes	3	Yes	12	POLY B/FLUCONAZOLE	No	DEATH	CAUSE OF DEATH:COVID 19 PNEUMONIA SYMPTOMATIC HYPONTREMIA(SETTLED) DCMP WITH POOR LVEF 30% CAD-POST PTCA JAN 2020 PPI IN-SITU CA LUNG-POST SRBT BPH HTN FUNGAL INFECTION AND DEATH SUMMARY NOT GIVEN	DEATH	Dead	Severe	Yes	No	Yes	No	No	Yes	Yes	Yes	No	No	Yes	No	No	NA	NA	NA	NA	NA
Male	61	147	87.5	40.58	98.6	140	80	76	NA	95	20	Hyperetension Type II diabetes mellitus	ALTERED SENSORIUM ON/OFF SINCE 20-25 DAYS DROWSINESS AND SLURRED SPEECH 20-25 DAYS	Not Pregnant/Not Applicable	HOSPITALISED	7	Yes	Yes	5	Yes	7	Inj. Forpar XP 2.25 mg, Inj. Covifor 100 mg, Inj. Solumedrol 40 mg, Inj. Clexane 60 mg, Tab. Pantop 40 mg, Tab. Lasilactone 50 mg, Tab. Levipil 500 mg Cap urimax 0.4 mg, Nutriflex Peri at 50 ml/hour, Syp Ascoril plus 5 ml, POLYMIXIN, AMPHOTERICIN, TEICOPLANIN., NORAD 12 ML/HR	No	DEATH	CAUSE OF DEATH : COVID 19 PNEUMONIA SEPTIC SHOCK WITH MULTIORAGN FAILURE ENCEPHALOPATHY , MDR Acenitobacter in sputum, Candida tropicalis in Urine,E. coli in blood	DEATH	Dead	Severe	Yes	Yes	No	No	No	No	No	No	No	No	No	Yes	Yes	NA	NA	NA	NA	NA
Male	62	NA	NA	NA	97	130	72	102	95	NA	NA	hypertention, diabetes mellitus	FEVER ,COUGH	Not Pregnant/Not Applicable	NA	16	Yes	NA	NA	NA	NA	TAB VIT C 500MG,TAB ZINCOVIT 1,TAB GALVUSMET 50,500MG,TAB AMLOGARD 5MG,TAB MEDROL 16MG	NA	recovered	NA	discharged	Alive	Severe	Yes	Yes	No	No	No	No	No	No	No	No	No	Yes	No	20.46	21.5	NA	NA	NA
Male	61	147	58	26.9	97.4	130	80	94	89	NA	20	- HYPERTENSION	FEVER ON & OFF AND COUGH	Not Pregnant/Not Applicable	Hospitalization	7	Yes	No	NA	Yes	4	TAB HCQS, TAB AZITHROMYCIN, TAB VITAMINS, INJ COVIFOR, TAB ATORVASTATIN, TAB FEBUXOSTAT, TAB AMLOPRESS, INJ ENOXATROY, INJ SOLUMEDROL, SYP LUPITUS, TAB PAN, TAB A TO Z, TAB LIMCEE	No	RECOVERD	HOME QURANTINE FOR 7 DAYS	DISCHARGED	Alive	Severe	Yes	No	No	No	No	No	No	No	No	No	No	Yes	Yes	NA	NA	NA	NA	NA
Male	75	NA	NA	NA	98	130	80	86	NA	97	18	DIABETES MELLITUS,HYPERTENSION	SHORTNESS OF BREATH, DRY COUGH, GENERALISED BODYACHE AND FEVER	Not Pregnant/Not Applicable	HOSPITALISED	11	Yes	Yes	5	Yes	10	TAB HCQS, TAB AZITHROMYCIN, TAB VITAMINS, INJ PANSEC, INJ LANTUS, TAB ZINCOVIT, INJ ACTRAPID, INJ FORPAR, INJ SCORBIX, CHOLECALCIFEROL, INJ ENCLEX, SUS SOLUMEDROL	Yes	RECOVERED	LAMA	DISCHARGE	Alive	Severe	Yes	Yes	No	No	No	No	No	No	No	No	No	Yes	No	NA	NA	NA	NA	NA
Male	40	NA	NA	28.03	97	120	72	99	95	NA	NA	type,ii diabetes mellitus, hypertension, coronary artery disease,post ptca 2014, hypothyroidism	FEVER, COUGH	Not Pregnant/Not Applicable	NA	9	No	NA	NA	NA	NA	TAB VIT C 500MG , TAB ZINCOVIT, TAB FABIFLU 200 MG, TAB JARDIANCE , TAB INJ LANTUS 50 UNIT, INJ NOVORAPID 20 U, TAB GLYCOMET-SR 500 MG, TAB ISOSORBIDE MONONITRATE 30 MG, TAB METOLAR-XL50 MG, TAB ECOSPRIN75 MG, TAB ROSUVAS 10 MG, TAB TELMA 40 MG, CAP PREGABIN 75 MG, TAB THYRONOMRM 125 MCG, TAB TAYO 60 K	NA	recovered	NA	discharged	Alive	Mild	Yes	Yes	No	No	Yes	Yes	No	No	No	No	No	No	Yes	14.63	17.13	NA	NA	NA
Female	47	NA	NA	NA	98.4	110	70	78	96	NA	19	- DIABETES MELLITUS , - HYPOTHYROIDISM	FEVER AND COUGH.	Not Pregnant/Not Applicable	HOSPITALISED	11	No	No	NA	No	NA	TAB HCQS, TAB AZITHROMYCIN, TAB VITAMINS, TAB SHELCAL, TAB FABIFLU, TAB TRAJENTA, TAB AMARYL, INJ DOXYCYCLINE, INJ ENOXAPARIN, TAB PANTOP D, TAB THYROXINE, TAB IVERMECTIN	No	RECOVERED	HOME QURANTINE FOR 7 DAYS	DISCHARGE	Alive	Mild	No	Yes	No	No	Yes	No	No	No	No	No	No	No	Yes	24.59	26.11	NA	NA	NA
Female	66	NA	NA	NA	98.6	120	70	90	96	NA	20	HYPERTENSION	FEVER, LOSS OF TASTE SENSATION	Not Pregnant/Not Applicable	HOSPITALIZATION	14	Yes	No	NA	Yes	3	TAB VITAMINS, TAB AMLODEPINE, TAB METHYLPREDNISOLONE, POVIDONE IODINE GARGLE, TAB SHELCAL, INJ ENOXAPARIN, SYP LUPITUS, TAB PANTOPRAZOLE, TAB PARACETAMOL, TAB VIT C 500MG, TAB ZINCOVIT,	No	RECOVERED	NA	DISCHARGED	Alive	Severe	Yes	No	No	No	No	No	No	No	No	No	No	Yes	No	NA	NA	NA	NA	NA
Male	60	NA	NA	NA	97.5	130	70	78	100	NA	22	DIABETES MELLITUS,HYPERTENSION	FEVER SINCE, SORE THROAT, WEAKNESS AND BODYACE	Not Pregnant/Not Applicable	MEDICATION STARTED	6	No	No	NA	No	NA	INJ SOLUMEDROL, TAB OLMESARTAN, TAB ZINCOVIT, TAB LIMCEE, POVIDONE IODINE, INJ RABEPRAZOLE, INJ HUMALOG, INJ LANTUS, TAB METOPROLOL SR, INJ ENOXAPARIN	No	RECOVERED	NA	DISCHARGED	Alive	Mild	Yes	Yes	No	No	No	No	No	No	No	No	No	Yes	No	NA	NA	NA	NA	NA
Male	69	170	74	25.66	97.8	150	90	90	98	NA	18	DIABETES MELLITUS UNCONTROLLED, K/C/O CAD, HISTORY OF PULMONARY TB, H/O MI	HEADACHE, MYALGIA, LETHARGY, GENERALISED WEAKNESS	Not Pregnant/Not Applicable	HOSPITALIZATION	7	No	No	NA	No	NA	TAB ZINCOVIT, TAB. LIMCEE, TAB DEXAMETHASONE, INJ LANTUS, INJ RAPITUS, POVIDONE IODINE GARGLE, TAB CHOLECALCIFEROL, SYP CREMAFFIN, INJ ENOXAPARIN, TAB ATORLIP, TAB ACETYLSALICYLIC ACID, INJ ACTRAPID, TAB PARACETAMOL, TAB. ECOSPRIN, TAB. GALVUS MET 50/500MG, INJ. HUMAN. MIXTARD,	No	RECOVERED	NA	DISCHARGED	Alive	Mild	No	Yes	No	No	No	Yes	Yes	No	No	No	No	Yes	No	NA	NA	NA	NA	NA
Female	63	NA	NA	NA	98	110	70	104	60	NA	NA	htn with cad with post ptca	Fever and Shortness of Breath	Not Pregnant/Not Applicable	NA	14	Yes	NA	NA	NA	NA	AZEE, DUOVA INHALER, ESOMEPRAZOLA, LIMCEE, ONDANSETRON, TAZACT, ZINCOVID	NA	recovered	NA	discharged	Alive	Severe	Yes	No	No	No	No	Yes	No	No	No	No	No	No	No	22.62	23.52	NA	NA	NA
Male	85	160	74	28.97	97.8	169	88	80	98	NA	18	HYPERTENSION	COUGH, CONJUNCTIVITIS	Not Pregnant/Not Applicable	HOSPITALIZATION	6	No	No	NA	No	NA	INJ ENOXAPARIN, INJ DEXA, INJ SCORBIX, TAB CILNIDIPINE,CAP URIMAX, SYP LUPITUS, TAB ZINCOVIT, TAB TELMA AM, TAB AMLODAC, TAB METHYLPREDNISOLONE, SYP LOOZ, INJ COVIFOR, TAB PARACETAMOL,TAB VIT C 500MG, TAB MEDROL 16MG	No	RECOVERED	NA	DISCHARGED	Alive	Mild	Yes	No	No	No	No	No	No	No	No	No	No	Yes	Yes	NA	NA	NA	NA	NA
Male	69	NA	NA	NA	98.6	140	80	80	98	NA	20	DIABETES MELLITUS-2, HYPERTENSION RENAL ALLOGRAFT RECIPIENT - (2014)	LOOSE STOOLS, URINARY INCONTINANCE, VOMITING	Not Pregnant/Not Applicable	HOSPITALISED	13	Yes	No	NA	Yes	3	TAB ZINCOVIT, CAP ECONORM, INJ MEROPENEM, INJ ONDANSETRON, INJ SOLUMEDROL,INJ. REMDESIVIR, INJ SCORBIX, INJ PANTIUM, INJ FORPAR XP, TAB. RANTAC, TAB. FLUCONAZOLE (STARTED ON 10/08/2020), INJ. LANTUS, INJ. ACTRAPID, TAB. MEDROL, TAB. AMLOGARD, CAP. PANGRAF, TAB. BENFOTIAMINE	Yes	RECOVERED	UTI (CANDIDA TROPICALIS)	DISCHARGED	Alive	Severe	Yes	Yes	No	No	No	No	No	No	Yes	No	No	Yes	Yes	13.61	16.21	NA	NA	NA
Female	84	NA	NA	NA	98.4	125	95	88	97	NA	20	DIABETES MELLITUS HYPERTENSION	SORE THROAT, RUNNING NOSE	Not Pregnant/Not Applicable	HOSPITALISED	9	Yes	No	NA	No	NA	INJ REMDESIVIR, TAB HCQS, TAB AZITHROMYCIN, TAB VITAMINS, TAB LEVOCETRIZINE,INJ ENOXAPARIN,INJ SOLUMEDROL,INJ LANTUS, TAB PAN, TAB METFORMIN OD, TELMISARTAN, POVIDONE IODINE GARGLE	No	RECOVERED	NA	DISCHARGE	Alive	Severe	Yes	Yes	No	No	No	No	No	No	No	No	No	Yes	Yes	NA	NA	NA	NA	NA
Female	54	NA	NA	NA	98.6	130	74	123	94	NA	22	HYPERTENSION, OBESITY, HYSTERECTOMY 5-6 YEARS BACK, SURGERY FOR ACHLASIA CARDIA 1.5 YEARS BACK	FEVER, DRY COUGH, HEADACHE	Not Pregnant/Not Applicable	HOSPITALIZATION	10	Yes	No	NA	No	NA	TAB VITAMINS, CAP UPRISE D3, TAB LINAGLIPTIN, TAB AMLONG MT, INJ ENOXAPARIN, TAB MONTAIR FX, CAP BEVON, INJ NOVORAPID FLEXPEN, INJ CLATIPLUS, SYP RAPITUS, TAB ACETYLCYSTEINE, TAB FABIFLU, POVIDONE IODINE GARGLE, TAB RABEPRAZOLE, INJ REMDESIVIR, TAB VIT C 500MG , TAB SATVIT GOLD, TAB LD BONE K2, SYP AQUASHINE , TAB MONTEFLOW , TAB METHYLPRED 16 MG , TAB AMLONG MT 25MG,	No	RECOVERED	NA	DISCHARGED	Alive	Severe	Yes	No	No	No	No	No	No	Yes	No	No	Yes	No	Yes	NA	NA	NA	NA	NA
Male	57	171	83.6	28.65	98.5	128	73	86	93	NA	22	- HYPERTENSION	FEVER WITH HEADACCHE	Not Pregnant/Not Applicable	HOSPITALISED	6	Yes	No	NA	No	NA	TAB HCQS, TAB AZITHROMYCIN, TAB VITAMINS, TAB NEBICARD H, TAB TORCILLIN, TAB NEBIVOLOL, TAB TELMISARTAN, POVIDONE IODINE, SYP LUPITUS, TAB FABIFLU, TAB PARACETAMOL	No	RECOVERED	HOME QURANTINE FOR 7 DAYS	DISCHARGE	Alive	Severe	Yes	No	No	No	No	No	No	No	No	No	No	No	Yes	NA	NA	NA	NA	NA
Male	52	NA	NA	NA	98.7	130	90	105	97	NA	20	DMII HTN HYPERURECEMIA	FEVER	Not Pregnant/Not Applicable	HOSPITALISED	49	Yes	Yes	9	Yes	44	FABIFLU / HCQ / IVERMECTIN, INJ.FENTANYL 50MCG/HOUR, INJ NORAD @25ML/HR, INJ ADRENALINE @25ML/HR, INJ VASOPRESSIN @2.4ML/HR, REMDESIVIR, LANTUS, FORPAR XP, TOLICIZUMAB 200MG,	Yes	DEATH	-SEVERE POST COVID PNEUMONIA-SEQUELAE, PE(LEFT DESCENDING PUL ART BRANCHES WITH RT POPLITEAL DVT)--POST THROMBOLYSIS STATUS, CLOSTRIDIUM DIFFICILE INFECTION +VE-STOOL, REFRACTORY SEPTIC SHOCK TYPE-1 RESPIRATORY FAILURE, OBESITY	DEATH	Dead	Severe	Yes	Yes	No	No	No	No	No	No	No	No	Yes	No	Yes	NA	NA	NA	NA	NA
Male	31	NA	NA	NA	98.6	150	80	86	97	NA	22	NIL	FEVER, COUGH	Not Pregnant/Not Applicable	HOME ISOLATION	5	No	No	NA	No	NA	TAB HCQS, TAB AZITHROMYCIN, TAB VITAMINS, CAP UPRISE-D3, TAB FABIFLU, POVIDONE IODINE GARGLE, SYP LUPITUS, TAB PAN, TAB PARACETAMOL, TAB VIT C 500MG, TAB SATVIT GOLD, TAB LD BONE K2, SATPRO POWDER, TAB ALLES 500 MG	No	RECOVERED	NA	DISCHARGED	Alive	Mild	No	No	No	No	No	No	No	No	No	No	No	No	Yes	NA	NA	NA	NA	NA
Male	56	NA	NA	NA	98	130	80	91	96	NA	22	DIABETES MELLITUS - HYPERTENSION - CORONARY ARTERY DISEASE - POST CABG (2013)	FEVER WITH CHILLS FOR 8 DAYS, COUGH WITH EXPECTORANT AND SORE THROAT	Not Pregnant/Not Applicable	HOSPITALISED	7	No	No	NA	No	NA	INJ COVIFOR, TAB PANTOPRAZOLE, TAB ROSUVASTATIN, TAB MONTAIR FX, INJ TAZACT, INJ ACTRAPID, INJ ENOXAPARIN, INJ SOLUMEDROL, TAB ZINCOVIT, TAB LIMCEE, TAB HCQS AND OTHER SYMPTOMATIC MANAGEMENT.	No	RECOVERED	HOME QUARANTINED FOR 7 DAYS	DISCHARGED	Alive	Mild	Yes	Yes	No	No	No	Yes	No	No	No	No	No	Yes	Yes	NA	NA	NA	NA	NA
Male	50	NA	NA	NA	97	120	80	74	96	NA	20	DIABETES MELLITUS	FEVER-100F X 2 DAYS, SORE THROAT	Not Pregnant/Not Applicable	HOSPITALISATION	8	No	No	NA	No	NA	TAB HCQS, TAB AZITHROMYCIN, TAB VITAMINS, INJ ENOXAPARIN, INJ SOLUMEDROL, CAP DOXYCYCLINE, SYRUP RAPITUS, TAB TELMAL, TAB ZINCOVIT, TAB FABIFLU, TAB PANTOPRAZOLE, TAB PARACETAMOL	No	DISCHARGED	NA	DISCHARGED	Alive	Mild	No	Yes	No	No	No	No	No	No	No	No	No	Yes	Yes	NA	NA	NA	NA	NA
Male	56	NA	NA	NA	97.8	111	76	95	96	NA	22	NA	ITCHING ALL OVER THE BODY SINCE 5 DAYS, ERYTHEMATOUS RASHES ALL OVER THE BODY FOR 5 DAYS AND SWELLING OVER FACE AND LIMBS	Not Pregnant/Not Applicable	Admitted	16	No	No	NA	No	NA	TAB CHOLECALCIFEROL, INJ ENOXAPARIN, INJ COVIFOR, TAB AZEE, CALCIUM POLYSTYRENE SACHET, TAB ALLEGRA M, SYP LUPITUS, CAP OSELTAMIVIR, TAB ZINCOVIT, TAB LIMCEE, TAB PAN, POVIDONE IODINE GARGLE, TAB CHOLECALCIFEROL, INJ COVIFOR	No	Discharge Alive	NA	Discharged	Alive	Mild	No	No	No	No	No	No	No	No	No	No	No	No	Yes	NA	NA	NA	NA	NA
Male	15	173	47.001	16	98	120	70	70	98	NA	23	NA	ONE EPISODE OF FEVER 10 DAYS BAK	Not Pregnant/Not Applicable	HOSPITALISED	5	No	No	NA	No	NA	TAB HCQS, TAB AZITHROMYCIN, TAB VITAMINS, TAB PANTOPRAZOLE, POVIDONE IODINE GARGLE, TAB CROCIN	No	RECOVERED	NA	DISCHARGE	Alive	Mild	No	No	No	No	No	No	No	No	No	No	No	No	No	NA	NA	NA	NA	NA
Female	54	NA	NA	NA	98.1	130	80	94	82	99	26	DIABETES MELLITUS HYPERTENSION ,? OSA	FEVER WITH CHILLS FOR 6-7 DAYS ASSOCIATED WITH SORE THROAT	Not Pregnant/Not Applicable	HOSPITALIZATION	13	Yes	Yes	6	Yes	5	INJ LANTUS, INJ FORPAR XP, INJ ACTRAPID FLEXPEN, INJ COVIFOR, SYP LUPITUS, SUS SOLUMEDROL, INJ ENOXAPARIN, TAB ATENOLOL, INJ PANTOPRAZOLE, POVIDONE IODINE GARGLE, INJ SCORBIX, TAB CROCIN	Yes	RECOVERED	NA	DISCHARGED	Alive	Severe	Yes	Yes	No	No	No	No	Yes	No	No	No	No	Yes	Yes	NA	NA	NA	NA	NA
Female	68	163	63.3	23.88	96.3	130	77	95	96	NA	20	TYPE-2 DIABETES MELLITUS	BREATHLESSNESS AND FEVER	Not Pregnant/Not Applicable	Admitted	10	Yes	No	NA	Yes	1	INJ COVIFOR, INJ FORPAR XP, INJ ENOXAPARIN, INJ SOLUMEDROL, INJ LANTUS, INJ ACTRAPID, ZYTEE GEL, TAB PARACETAMOL, TAB PANTOPRAZOLE, TAB LIMCE, TAB ZINCOVIT, SYP LUPITUS, CAP UPRISE D3 60K, POVIDONE IODINE, 1 UNIT CONVALESCENT PLASMA	Yes	Discharge Alive	NA	Discharged	Alive	Severe	No	Yes	No	No	No	No	No	No	No	No	No	Yes	Yes	NA	NA	NA	NA	NA
Male	91	NA	NA	NA	97.6	130	80	78	96	NA	20	- DIABETES MELLITUS - HYPERTENSION - CORONARY ARTERY DISEASE - HYPOTHYROIDISM	FEVER,DRY COUGH	Not Pregnant/Not Applicable	HOSPITALISATION	6	Yes	No	NA	No	NA	TAB VITAMINS, INJ COVIFOR, SYP LUPITUS, UPRISE D3, INJ NOVORAPID FLEXPEN, ENSURE PLUS, CLOTRIMAZOLE, TAB MEMANTINE, TAB DONEPEZIL, TAB LINAGLIPTIN, TAB FOLIC ACID, TAB TELMISARTAN, TAB FEBUXOSTAT, TAB MONTAIR LC, INJ ENOXAPARIN, INJ ULINASTATIN, TAB DEXAMETHASONE, INJ SCORBIX,REMEDESIVIR	No	RECOVERED	NA	DISCHARGED	Alive	Severe	Yes	Yes	No	No	Yes	Yes	No	No	No	No	No	Yes	Yes	NA	NA	NA	NA	NA
Female	53	NA	NA	NA	98.5	130	90	92	97	NA	22	HYPOTHYROIDISM, HYPERTENSION ,DIABETES MELLITUS	FEVER, SORE THROAT	Not Pregnant/Not Applicable	MEDICATION STARTED	5	No	No	NA	No	NA	TAB VITAMINS,INJ ENOXAPARIN, INJ XPINE, CAP UPRISE D3, INJ PANRTOPRAZOLE, INJ SCORBIX, INJ COVIFOR	No	RECOVERED	NA	DISCHARGED	Alive	Mild	Yes	Yes	No	No	Yes	No	No	No	No	No	No	No	Yes	NA	NA	NA	NA	NA
Male	74	NA	NA	NA	99.4	180	100	118	NA	96	26	Type II diabetes mellitus (on OHA)	FEVER COUGH,SHORTNESS OF BREATH	Not Pregnant/Not Applicable	HOSPITALISED	44	Yes	Yes	6	Yes	28	REMEDESIVIR, CEFIPIME TAZOBACTUM,HCQ,AZEE,TOCILIZUMAB	Yes	RECOVERED	NA	DISCHARGE	Alive	Severe	No	Yes	No	No	No	No	No	No	No	No	No	No	Yes	29.35	33.53	NA	NA	NA
Female	55	NA	NA	NA	97.5	150	90	110	76	NA	NA	diabetes and recurrent uti	SHORTNESS OF BREATH	Not Pregnant/Not Applicable	NA	5	Yes	NA	NA	NA	NA	HCQ, AZEE, SOLUMEDROL AND ENOXAPARINE, CYTOKINE FILTERATION INITIATED AND INJ TOCILIZUMABWAS	NA	died	NA	died	Dead	Severe	No	Yes	No	No	No	No	No	No	No	No	Yes	Yes	No	27.69	28.16	NA	NA	NA
Male	68	NA	NA	NA	98.2	125	85	110	NA	96	30	DM , HTN , CAD	NOT MENTION	Not Pregnant/Not Applicable	HOSPITALISED	12	Yes	Yes	11	Yes	12	RAMDESEVIR, TOCILIZUMAB, MEROPENAM, TEICOPLANIN, INJ ADRENALINE, INJ SODABICARBONATE, INJ CALCIUM GLUCONATE, NORADRENALINE, INJ FENTANYL, INJ FORPAR XP	Yes	DEATH	CAUSE OF DEATH: COVID 19 PNEUMONIA WITH HYPOXIC RESPIRATORY FAILURE SEPTIC SHOCK WITH MULTIORGAN FAILURE	DEATH	Dead	Severe	Yes	Yes	No	No	No	Yes	No	No	No	No	No	No	No	NA	NA	NA	NA	NA
Female	61	158	71.5	28.7	97.5	124	76	98	97	NA	22	DIABETES MELLITUS HYPERTENSION LAST 4 YEARS, DYSLIPIDEMIA	WEAKNESS, BODYACHE	Not Pregnant/Not Applicable	HOSPITALISED	14	No	No	NA	No	NA	TAB D-RISE 60K, INJ COVIFOR, TAB DOXYCYCLINE DT, INJ ENOXAPARIN, INJ SCORBIX, TAB FABIFLU, TAB HCQS, INJ THIAMINE, TAB ROUVASTATIN, TAB TELMISARTAN, TAB ZINCOVIT, TAB LIMCEE, TAB PAN-D, TAB PARACETAMOL, TAB IVERMECTIN	No	RECOVERED	NA	DISCHARGED	Alive	Mild	Yes	Yes	No	Yes	No	No	No	No	No	No	No	No	Yes	NA	NA	NA	NA	NA
Male	44	NA	NA	NA	96.8	100	50	84	98	NA	22	NIL	FEVER, COUGH, BREATHLESSNESS	Not Pregnant/Not Applicable	HOSPITALISED	5	No	No	NA	No	NA	INJ ENOXAPARIN, TAB DOXYCYCLINE, TAB FABIFLU, TAB LIMCEE, TAB ZINCOVIT, TAB CROCIN, TAB PAN, POVIDONE IODINE GARGLE, SYP LUPITUS, TAB DEXAMETHASONE, TAB CHOLECALCIFEROL	No	RECOVERED	HOME ISOLATION FOR 7 DAYS	DISCHARGED ALIVE	Alive	Mild	No	No	No	No	No	No	No	No	No	No	No	Yes	Yes	NA	NA	NA	NA	NA
Female	58	169	68	24	98	120	60	84	98	NA	20	HYPERTENSION ASTHMA	FEVER, SOB	Not Pregnant/Not Applicable	HOSPITALISED	12	Yes	Yes	4	Yes	10	INJ COVIFOR, INJ ENOXAPARIN, K BIND POUCH, CAP UPRISE D3, INJ TAZACT, TAB PARACETAMOL, INJ THIAMINE, INJ METHYLPREDNISOLONE, TAB FAVIPIRAVIR, INJ CALCIUM GLUCONATE, IV DEXTROSE, INJ HUMINSULIN, INJ REMDESIVIR, INJ TOCILIZUMAB	Yes	NA	NA	DIED	Dead	Severe	Yes	No	No	No	No	No	Yes	No	No	No	No	Yes	Yes	NA	NA	NA	NA	NA
Male	67	NA	NA	NA	100	150	80	122	78	100	24	HYPERTENSION, CABG (12 YEARS BACK)	FEVER,SHORTNESS OF BREATH	Not Pregnant/Not Applicable	HOSPITALISED	24	Yes	Yes	4	Yes	23	REMEDESIVIR,TOCILIZUMAB, POLY B, AMPHO, INJ SPECIPIME, INJ FORPAR XP	Yes	DEATH	CAUSE OF DEATH:SEVERE COVID-19 PNEUMONIA WITH HYPOXIC RESPIRATORY FAILURE WITH CYTOKININ STORM (COVID NEGATIVE SINCE 11/07/20) SHOCK WITH MULTIORGAN FAILURE	DEATH	Dead	Severe	Yes	No	No	No	No	Yes	No	No	No	No	No	No	Yes	22.94	28.45	NA	NA	NA
Male	40	NA	NA	NA	96.5	135	84	84	98	NA	20	NIL	FEVER	Not Pregnant/Not Applicable	HOSPITALIZATION	6	No	No	NA	No	NA	TAB HCQS, TAB AZITHROMYCIN, TAB VITAMINS, TAB FABIFLU, CAP UPRISE-D3, TAB THYROXINE SODIUM, POVIDONE IODINE GARGLE, TAB PANTOPRAZOLE, TAB PARACETAMOL, TAB VIT C 500MG, TAB ZINCOVIT,	No	RECOVERED	NA	DISCHARGED	Alive	Mild	No	No	No	No	No	No	No	No	No	No	No	No	Yes	NA	NA	NA	NA	NA
Male	70	NA	NA	29.53	NA	168	88	88	98	NA	NA	ckd stage 5 on mhd, avf creation june 2015, ihd for 27 years, no cag done in past, gouty arthritis since childhood, cataract, bilateral, uraemic peripheral neuropathy , moderate obstructive airways disease, echo 15,10,2016' lvef0.60, no rwma, admitted from 04,02,2017 to 06,02,2017 for left side atypical chest pain with negative dse, secondary hyperparathyroidism, vitamin d3 deficiency, blood grou…	FEVER WITH CHILLS,COUGH, SHORTNESS OF BREATH ON AND SWELLING IN BOTH LOWER LIMB	Not Pregnant/Not Applicable	NA	9	No	NA	NA	NA	NA	TAB HCQS, TAB AZITHROMYCIN, TAB VITAMINS, INJ ENOXPARIN, TAB STORVAS, SYP RAPITUS, TAB AMLODEPINE, TAB AZEE, TAB PANTOCID, TAB EBASTINE, TAB GLYCERYL TRINITRATE, TAB FEBUXOSTAT, TAB CLOPIDOGREL, TAB ARKAMIN, POVIDONE, CAP OSELTAMIVIR, CAP ECONORM, TAB TORASEMIDE	NA	recovered	NA	discharged	Alive	Mild	No	No	No	No	Yes	Yes	Yes	No	Yes	No	Yes	No	No	29.41	29.82	NA	NA	NA
Male	58	1.75	72	23.5102	97.8	131	77	60	100	NA	20	Hypertension, A Fib	SHORTNESS OF BREATH AND COUGH	Not Pregnant/Not Applicable	Hospitalised	12	No	No	NA	No	0	TAB HCQS, TAB AZITHROMYCIN, TAB VITAMINS, INJ COVIFOR, TAB NEBICARD, TAB TORASEMIDE, INJ PANTOPRAZOLE, INJ SPECIPIME, INJ THIAMINE, INJ ENOXAPARIN, INJ DEXAMETHASONE, CAP RAMIPRIL, INJ SCORBIX, TAB ZINCOVIT, SYP LUPITUS, POVIDONE IODINE GARGLE	No	Discharged alive	NA	Alive	Alive	Mild	Yes	No	No	No	No	Yes	No	No	No	No	No	Yes	Yes	19.84	20.29	NA	NA	NA
Female	80	NA	NA	NA	97.8	140	80	78	98	NA	20	TYPE-II DIABETES MELLITUS - HYPERTENSION - BRONCHIAL ASTHMA	NA	Not Pregnant/Not Applicable	Admitted	6	No	No	NA	No	NA	INJ REMDESIVIR, TAB VITAMINS, CAP UPRISE-D3, TAB LOSARTAN, TAB PREDNISOLONE, TAB AMLOGARD, TAB PANTOCID,TAB LINAGLIPTIN, POVIDONE IODINE GARGLE, TAB PARACETAMOL, INJ ENOXAPARIN, INJ TERIPARATIDE, TAB OMNACORTIL, SYP LOOZ,SODIUM CAPSULES, INJ LANTUS	No	Discharge Alive	NA	Discharged	Alive	Mild	Yes	Yes	No	No	No	No	Yes	No	No	No	No	Yes	Yes	NA	NA	NA	NA	NA
Female	31	NA	NA	NA	100	110	60	110	97	NA	22	NO	VOMITING, FEVER, RESTLESSNESS, BODYACHE, LATERAL SIDE OF CHEST PAIN BILATERALLY.	Not Pregnant/Not Applicable	HOSPITALISED	5	No	No	NA	No	NA	TAB HCQS, TAB AZITHROMYCIN, TAB VITAMINS, TAB IVERMECTOL, INJ ESOZ, TAB FABIFLU, INJ ENOXAPARIN, TAB DOXYCYCLINE DT, POVIDONE IODINE GARGLE, SYP LUPITUS, TAB PARACETAMOL, TAB DROTIN DS, TAB DOXYCYCLINE,	No	NA	HOME QUARANTINE	DISCHARGED	Alive	Mild	No	No	No	No	No	No	No	No	No	No	No	No	Yes	26.06	25.79	NA	NA	NA

## Sheet: Blood Test Results
Days to Outcome	Glycosylated Haemoglobin(Hb A1c)_Glycosylated Haemoglobin (HbA1C) EDTA	Average Glucose Value For the Last 3 Months_Glycosylated Haemoglobin (HbA1C) EDTA	Average Glucose Value For the Last 3 Months IFCC_Glycosylated Haemoglobin (HbA1C) EDTA	Glycosylated Haemoglobin(Hb A1c) IFCC_Glycosylated Haemoglobin (HbA1C) EDTA	25 Hydroxy- Vitamin D Serum_25 Hydroxy Vitamin D Level Serum	Basophils_CBC (Complete Blood Count) EDTA	Diff % calc_CBC (Complete Blood Count) EDTA	Eosinophils_CBC (Complete Blood Count) EDTA	Haemoglobin_CBC (Complete Blood Count) EDTA	Lymphocytes_CBC (Complete Blood Count) EDTA	MCH_CBC (Complete Blood Count) EDTA	MCHC_CBC (Complete Blood Count) EDTA	MCV_CBC (Complete Blood Count) EDTA	Monocytes_CBC (Complete Blood Count) EDTA	Neutrophils_CBC (Complete Blood Count) EDTA	Packed Cell Volume_CBC (Complete Blood Count) EDTA	Platelet Count_CBC (Complete Blood Count) EDTA	RDW_CBC (Complete Blood Count) EDTA	Total Leucocyte Count (TLC)_CBC (Complete Blood Count) EDTA	Absolute Lymphocyte Count_CBC (Complete Blood Count) EDTA	Absolute Neutrophil Count_CBC (Complete Blood Count) EDTA	Absolute Monocyte Count_CBC (Complete Blood Count) EDTA	RBC Count_CBC (Complete Blood Count) EDTA	MPV_CBC (Complete Blood Count) EDTA	WBC	NLR	LMR	NMR	PLR	CRP_CRP- C-Reactive Protein	Absolute Basophil Count_CBC (Complete Blood Count) EDTA	Absolute Eosinophil Count_CBC (Complete Blood Count) EDTA	Ferritin_Ferritin Serum	Trop I_Trop I Serum (High Sensitive)	Procalcitonin Level_Procalcitonin* Serum	CK-MB (Mass)_CK- MB (Mass) Serum	IL-6_Interleukin -6 (IL-6)	INR_Prothrombin Time (with INR) Citrate Plasma	Prothrombin Time (PT)_Prothrombin Time (with INR) Citrate Plasma	MNPT Value_Prothrombin Time (with INR) Citrate Plasma	D-Dimer (Quantitative)_D-Dimer (Quantitative) Citrate Plasma	Magnesium_Magnesium Serum	LDH_LDH (Lactate Dehydrogenase) Total Serum	Creatine Kinase (CPK)_Creatine Kinase (CPK) Serum	Comment(HbA1C)_Glycosylated Haemoglobin (HbA1C) EDTA	Myelocyte Cell_CBC (Complete Blood Count) EDTA	Metamyelocyte Cell_CBC (Complete Blood Count) EDTA	Nucleated RBCs_CBC (Complete Blood Count) EDTA	Corrected TLC_CBC (Complete Blood Count) EDTA
25	8	182.9	10.13	63.93	NA	NA	NA	NA	NA	NA	NA	NA	NA	NA	NA	NA	NA	NA	NA	NA	NA	NA	NA	NA	NA	NA	NA	NA	NA	NA	NA	NA	NA	NA	NA	NA	NA	NA	NA	NA	NA	NA	NA	NA	NA	NA	NA	NA	NA
25	NA	NA	NA	NA	46.53	NA	NA	NA	NA	NA	NA	NA	NA	NA	NA	NA	NA	NA	NA	NA	NA	NA	NA	NA	NA	NA	NA	NA	NA	NA	NA	NA	NA	NA	NA	NA	NA	NA	NA	NA	NA	NA	NA	NA	NA	NA	NA	NA	NA
21	NA	NA	NA	NA	NA	0	100	0	11.2	3.7	25	33.1	75.6	1.7	94.6	33.9	244	16.6	15.9	0.59	15.04	0.27	4.49	7.8	15.8985	25.4915	2.18519	55.7037	413.559	NA	NA	NA	NA	NA	NA	NA	NA	NA	NA	NA	NA	NA	NA	NA	NA	NA	NA	NA	NA
14	NA	NA	NA	NA	NA	NA	NA	NA	NA	NA	NA	NA	NA	NA	NA	NA	NA	NA	NA	NA	NA	NA	NA	NA	NA	NA	NA	NA	NA	187.9	NA	NA	NA	NA	NA	NA	NA	NA	NA	NA	NA	NA	NA	NA	NA	NA	NA	NA	NA
14	NA	NA	NA	NA	NA	0.3	100	0.9	10.7	4.9	24.5	30.8	79.6	3.4	90.5	34.8	267	17.5	19.5	0.96	17.65	0.66	4.37	9.3	19.5028	18.3854	1.45455	26.7424	278.125	NA	0.06	0.18	NA	NA	NA	NA	NA	NA	NA	NA	NA	NA	NA	NA	NA	NA	NA	NA	NA
13	NA	NA	NA	NA	NA	NA	NA	NA	NA	NA	NA	NA	NA	NA	NA	NA	NA	NA	NA	NA	NA	NA	NA	NA	NA	NA	NA	NA	NA	NA	NA	NA	589.3	NA	NA	NA	NA	NA	NA	NA	NA	NA	NA	NA	NA	NA	NA	NA	NA
13	NA	NA	NA	NA	NA	NA	NA	NA	NA	NA	NA	NA	NA	NA	NA	NA	NA	NA	NA	NA	NA	NA	NA	NA	NA	NA	NA	NA	NA	NA	NA	NA	NA	0.05	NA	NA	NA	NA	NA	NA	NA	NA	NA	NA	NA	NA	NA	NA	NA
13	NA	NA	NA	NA	NA	NA	NA	NA	NA	NA	NA	NA	NA	NA	NA	NA	NA	NA	NA	NA	NA	NA	NA	NA	NA	NA	NA	NA	NA	NA	NA	NA	NA	NA	23.3	NA	NA	NA	NA	NA	NA	NA	NA	NA	NA	NA	NA	NA	NA
13	NA	NA	NA	NA	NA	NA	NA	NA	NA	NA	NA	NA	NA	NA	NA	NA	NA	NA	NA	NA	NA	NA	NA	NA	NA	NA	NA	NA	NA	NA	NA	NA	NA	NA	NA	7.2	NA	NA	NA	NA	NA	NA	NA	NA	NA	NA	NA	NA	NA
13	NA	NA	NA	NA	NA	0.2	100	0.1	10.1	1.4	24.6	32.4	75.9	6.5	91.8	31.1	218	16.9	13.8	0.19	12.67	0.9	4.1	8.9	13.8017	66.6842	0.211111	14.0778	1147.37	NA	0.03	0.01	NA	NA	NA	NA	NA	NA	NA	NA	NA	NA	NA	NA	NA	NA	NA	NA	NA
12	NA	NA	NA	NA	NA	NA	NA	NA	NA	NA	NA	NA	NA	NA	NA	NA	NA	NA	NA	NA	NA	NA	NA	NA	NA	NA	NA	NA	NA	NA	NA	NA	NA	NA	NA	NA	6.2	NA	NA	NA	NA	NA	NA	NA	NA	NA	NA	NA	NA
12	NA	NA	NA	NA	NA	NA	NA	NA	NA	NA	NA	NA	NA	NA	NA	NA	NA	NA	NA	NA	NA	NA	NA	NA	NA	NA	NA	NA	NA	NA	NA	NA	NA	NA	NA	NA	NA	1.35	15.3	11.3	NA	NA	NA	NA	NA	NA	NA	NA	NA
12	NA	NA	NA	NA	NA	NA	NA	NA	NA	NA	NA	NA	NA	NA	NA	NA	NA	NA	NA	NA	NA	NA	NA	NA	NA	NA	NA	NA	NA	105.85	NA	NA	NA	NA	NA	NA	NA	NA	NA	NA	NA	NA	NA	NA	NA	NA	NA	NA	NA
12	NA	NA	NA	NA	NA	NA	NA	NA	NA	NA	NA	NA	NA	NA	NA	NA	NA	NA	NA	NA	NA	NA	NA	NA	NA	NA	NA	NA	NA	NA	NA	NA	227.6	NA	NA	NA	NA	NA	NA	NA	NA	NA	NA	NA	NA	NA	NA	NA	NA
12	NA	NA	NA	NA	NA	NA	NA	NA	NA	NA	NA	NA	NA	NA	NA	NA	NA	NA	NA	NA	NA	NA	NA	NA	NA	NA	NA	NA	NA	NA	NA	NA	NA	NA	NA	NA	NA	NA	NA	NA	7023	NA	NA	NA	NA	NA	NA	NA	NA
17	7.92	180.6	10	63.05	NA	NA	NA	NA	NA	NA	NA	NA	NA	NA	NA	NA	NA	NA	NA	NA	NA	NA	NA	NA	NA	NA	NA	NA	NA	NA	NA	NA	NA	NA	NA	NA	NA	NA	NA	NA	NA	NA	NA	NA	NA	NA	NA	NA	NA
17	NA	NA	NA	NA	NA	1.1	100	0.1	14.3	40.9	30.8	34.9	88.2	8.6	49.3	41	165	14.1	2.7	1.1	1.33	0.23	4.65	8.4	2.69777	1.20909	4.78261	5.78261	150	NA	0.03	NA	NA	NA	NA	NA	NA	NA	NA	NA	NA	NA	NA	NA	NA	NA	NA	NA	NA
11	NA	NA	NA	NA	NA	0.1	100	0	8	5.5	24	30.8	78	3.2	91.2	25.9	150	16.6	11.2	0.62	10.21	0.36	3.32	8.8	11.1952	16.4677	1.72222	28.3611	241.935	NA	0.01	NA	NA	NA	NA	NA	NA	NA	NA	NA	NA	NA	NA	NA	NA	NA	NA	NA	NA
11	NA	NA	NA	NA	NA	NA	NA	NA	NA	NA	NA	NA	NA	NA	NA	NA	NA	NA	NA	NA	NA	NA	NA	NA	NA	NA	NA	NA	NA	NA	NA	NA	NA	NA	6.69	NA	NA	NA	NA	NA	NA	NA	NA	NA	NA	NA	NA	NA	NA
11	NA	NA	NA	NA	NA	NA	NA	NA	NA	NA	NA	NA	NA	NA	NA	NA	NA	NA	NA	NA	NA	NA	NA	NA	NA	NA	NA	NA	NA	NA	NA	NA	NA	NA	NA	NA	NA	NA	NA	NA	NA	1.5	NA	NA	NA	NA	NA	NA	NA
10	NA	NA	NA	NA	NA	0.5	100	0	12.3	2.7	24.3	31.5	77.1	4	92.8	39	271	16.7	24.2	0.65	22.46	0.97	5.06	8.7	24.2026	34.5538	0.670103	23.1546	416.923	NA	0.12	NA	NA	NA	NA	NA	NA	NA	NA	NA	NA	NA	NA	NA	NA	NA	NA	NA	NA
18	9.69	231.4	12.82	82.4	NA	NA	NA	NA	NA	NA	NA	NA	NA	NA	NA	NA	NA	NA	NA	NA	NA	NA	NA	NA	NA	NA	NA	NA	NA	NA	NA	NA	NA	NA	NA	NA	NA	NA	NA	NA	NA	NA	NA	NA	NA	NA	NA	NA	NA
18	NA	NA	NA	NA	NA	NA	NA	NA	NA	NA	NA	NA	NA	NA	NA	NA	NA	NA	NA	NA	NA	NA	NA	NA	NA	NA	NA	NA	NA	NA	NA	NA	NA	NA	0.225	NA	NA	NA	NA	NA	NA	NA	NA	NA	NA	NA	NA	NA	NA
13	NA	NA	NA	NA	NA	0.4	100	0.1	10.7	5.6	24.7	32	77.1	5.6	88.3	33.3	221	17.3	10.9	0.61	9.62	0.61	4.31	12.1	10.8947	15.7705	1	15.7705	362.295	NA	0.04	0.01	NA	NA	NA	NA	NA	NA	NA	NA	NA	NA	NA	NA	NA	NA	NA	NA	NA
9	NA	NA	NA	NA	NA	NA	NA	NA	NA	NA	NA	NA	NA	NA	NA	NA	NA	NA	NA	NA	NA	NA	NA	NA	NA	NA	NA	NA	NA	NA	NA	NA	NA	NA	2.16	NA	NA	NA	NA	NA	NA	NA	NA	NA	NA	NA	NA	NA	NA
12	NA	NA	NA	NA	NA	NA	NA	NA	NA	NA	NA	NA	NA	NA	NA	NA	NA	NA	NA	NA	NA	NA	NA	NA	NA	NA	NA	NA	NA	NA	NA	NA	NA	NA	0.138	NA	NA	NA	NA	NA	NA	NA	NA	NA	NA	NA	NA	NA	NA
12	NA	NA	NA	NA	NA	NA	NA	NA	NA	NA	NA	NA	NA	NA	NA	NA	NA	NA	NA	NA	NA	NA	NA	NA	NA	NA	NA	NA	NA	NA	NA	NA	NA	NA	NA	NA	50.81	NA	NA	NA	NA	NA	NA	NA	NA	NA	NA	NA	NA
11	NA	NA	NA	NA	NA	0.2	100	0	10.6	4.1	24.1	31.3	77	7.1	88.6	33.8	278	16.6	11	0.45	9.75	0.78	4.39	11.6	11.0045	21.6667	0.576923	12.5	617.778	NA	0.02	NA	NA	NA	NA	NA	NA	NA	NA	NA	NA	NA	NA	NA	NA	NA	NA	NA	NA
8	NA	NA	NA	NA	NA	0	100	0	9.8	1.1	24.2	32.1	75.5	1.4	97.5	30.4	257	16.5	26.6	0.29	25.94	0.37	4.03	8.9	26.6051	89.4483	0.783784	70.1081	886.207	NA	NA	NA	NA	NA	NA	NA	NA	NA	NA	NA	NA	NA	NA	NA	NA	NA	NA	NA	NA
15	NA	NA	NA	NA	NA	NA	NA	NA	NA	NA	NA	NA	NA	NA	NA	NA	NA	NA	NA	NA	NA	NA	NA	NA	NA	NA	NA	NA	NA	NA	NA	NA	NA	NA	NA	NA	25.8	NA	NA	NA	NA	NA	NA	NA	NA	NA	NA	NA	NA
31	NA	NA	NA	NA	NA	0.9	100	0.1	10.4	9.2	25.2	33.2	75.9	5.8	84	31.3	241	17.7	5.1	0.47	4.28	0.3	4.12	6.9	5.09524	9.10638	1.56667	14.2667	512.766	NA	0.05	0.01	NA	NA	NA	NA	NA	NA	NA	NA	NA	NA	NA	NA	NA	NA	NA	NA	NA
31	NA	NA	NA	NA	NA	NA	NA	NA	NA	NA	NA	NA	NA	NA	NA	NA	NA	NA	NA	NA	NA	NA	NA	NA	NA	NA	NA	NA	NA	NA	NA	NA	256.3	NA	NA	NA	NA	NA	NA	NA	NA	NA	NA	NA	NA	NA	NA	NA	NA
16	NA	NA	NA	NA	NA	NA	NA	NA	NA	NA	NA	NA	NA	NA	NA	NA	NA	NA	NA	NA	NA	NA	NA	NA	NA	NA	NA	NA	NA	NA	NA	NA	NA	NA	NA	NA	NA	NA	NA	NA	378	NA	NA	NA	NA	NA	NA	NA	NA
15	5.39	107.99	5.98	35.4	NA	NA	NA	NA	NA	NA	NA	NA	NA	NA	NA	NA	NA	NA	NA	NA	NA	NA	NA	NA	NA	NA	NA	NA	NA	NA	NA	NA	NA	NA	NA	NA	NA	NA	NA	NA	NA	NA	NA	NA	NA	NA	NA	NA	NA
15	NA	NA	NA	NA	NA	NA	NA	NA	NA	NA	NA	NA	NA	NA	NA	NA	NA	NA	NA	NA	NA	NA	NA	NA	NA	NA	NA	NA	NA	8.69	NA	NA	NA	NA	NA	NA	NA	NA	NA	NA	NA	NA	NA	NA	NA	NA	NA	NA	NA
15	NA	NA	NA	NA	4.94	NA	NA	NA	NA	NA	NA	NA	NA	NA	NA	NA	NA	NA	NA	NA	NA	NA	NA	NA	NA	NA	NA	NA	NA	NA	NA	NA	NA	NA	NA	NA	NA	NA	NA	NA	NA	NA	NA	NA	NA	NA	NA	NA	NA
15	NA	NA	NA	NA	NA	NA	NA	NA	NA	NA	NA	NA	NA	NA	NA	NA	NA	NA	NA	NA	NA	NA	NA	NA	NA	NA	NA	NA	NA	NA	NA	NA	NA	NA	0.167	NA	NA	NA	NA	NA	NA	NA	NA	NA	NA	NA	NA	NA	NA
12	NA	NA	NA	NA	NA	NA	NA	NA	NA	NA	NA	NA	NA	NA	NA	NA	NA	NA	NA	NA	NA	NA	NA	NA	NA	NA	NA	NA	NA	NA	NA	NA	NA	NA	NA	NA	NA	NA	NA	NA	NA	NA	318	NA	NA	NA	NA	NA	NA
12	NA	NA	NA	NA	NA	NA	NA	NA	NA	NA	NA	NA	NA	NA	NA	NA	NA	NA	NA	NA	NA	NA	NA	NA	NA	NA	NA	NA	NA	79.52	NA	NA	NA	NA	NA	NA	NA	NA	NA	NA	NA	NA	NA	NA	NA	NA	NA	NA	NA
12	NA	NA	NA	NA	NA	0.3	100	0.1	14.5	19	29.8	34	87.8	4.1	76.5	42.6	194	13.8	2.3	0.44	1.76	0.09	4.85	8.4	2.30065	4	4.88889	19.5556	440.909	NA	0.01	NA	NA	NA	NA	NA	NA	NA	NA	NA	NA	NA	NA	NA	NA	NA	NA	NA	NA
12	NA	NA	NA	NA	NA	NA	NA	NA	NA	NA	NA	NA	NA	NA	NA	NA	NA	NA	NA	NA	NA	NA	NA	NA	NA	NA	NA	NA	NA	NA	NA	NA	322	NA	NA	NA	NA	NA	NA	NA	NA	NA	NA	NA	NA	NA	NA	NA	NA
12	NA	NA	NA	NA	37.55	NA	NA	NA	NA	NA	NA	NA	NA	NA	NA	NA	NA	NA	NA	NA	NA	NA	NA	NA	NA	NA	NA	NA	NA	NA	NA	NA	NA	NA	NA	NA	NA	NA	NA	NA	NA	NA	NA	NA	NA	NA	NA	NA	NA
12	NA	NA	NA	NA	NA	NA	NA	NA	NA	NA	NA	NA	NA	NA	NA	NA	NA	NA	NA	NA	NA	NA	NA	NA	NA	NA	NA	NA	NA	NA	NA	NA	NA	NA	NA	NA	NA	NA	NA	NA	299	NA	NA	NA	NA	NA	NA	NA	NA
12	NA	NA	NA	NA	NA	NA	NA	NA	NA	NA	NA	NA	NA	NA	NA	NA	NA	NA	NA	NA	NA	NA	NA	NA	NA	NA	NA	NA	NA	NA	NA	NA	NA	NA	0.087	NA	NA	NA	NA	NA	NA	NA	NA	NA	NA	NA	NA	NA	NA
29	NA	NA	NA	NA	NA	0.7	100	0.1	10.9	7	25.1	32.2	77.9	3.3	88.9	33.7	326	17.7	9.1	0.64	8.09	0.3	4.32	7.3	9.10011	12.6406	2.13333	26.9667	509.375	NA	0.06	0.01	NA	NA	NA	NA	NA	NA	NA	NA	NA	NA	NA	NA	NA	NA	NA	NA	NA
11	NA	NA	NA	NA	NA	NA	NA	NA	NA	NA	NA	NA	NA	NA	NA	NA	NA	NA	NA	NA	NA	NA	NA	NA	NA	NA	NA	NA	NA	NA	NA	NA	NA	NA	NA	NA	NA	1.04	11.8	11.3	NA	NA	NA	NA	NA	NA	NA	NA	NA
31	NA	NA	NA	NA	NA	NA	NA	NA	NA	NA	NA	NA	NA	NA	NA	NA	NA	NA	NA	NA	NA	NA	NA	NA	NA	NA	NA	NA	NA	NA	NA	NA	NA	NA	NA	NA	NA	1.32	15	11.3	NA	NA	NA	NA	NA	NA	NA	NA	NA
7	NA	NA	NA	NA	NA	0.2	100	0	8.5	1.1	23.9	30.8	77.7	3.5	95.2	27.6	319	16.4	24.5	0.27	23.32	0.86	3.55	8.5	24.4958	86.3704	0.313953	27.1163	1181.48	NA	0.05	NA	NA	NA	NA	NA	NA	NA	NA	NA	NA	NA	NA	NA	NA	NA	NA	NA	NA
30	NA	NA	NA	NA	NA	0.5	100	0.1	11	5.8	25.6	33.5	76.3	4.3	89.3	32.9	284	17.6	6.3	0.37	5.63	0.27	4.32	7.1	6.30459	15.2162	1.37037	20.8519	767.568	NA	0.03	0.01	NA	NA	NA	NA	NA	NA	NA	NA	NA	NA	NA	NA	NA	NA	NA	NA	NA
10	NA	NA	NA	NA	NA	NA	NA	NA	NA	NA	NA	NA	NA	NA	NA	NA	NA	NA	NA	NA	NA	NA	NA	NA	NA	NA	NA	NA	NA	NA	NA	NA	NA	NA	NA	NA	NA	NA	NA	NA	NA	2.1	NA	NA	NA	NA	NA	NA	NA
42	8.7	202.99	11.24	71.58	NA	NA	NA	NA	NA	NA	NA	NA	NA	NA	NA	NA	NA	NA	NA	NA	NA	NA	NA	NA	NA	NA	NA	NA	NA	NA	NA	NA	NA	NA	NA	NA	NA	NA	NA	NA	NA	NA	NA	NA	NA	NA	NA	NA	NA
42	NA	NA	NA	NA	NA	NA	NA	NA	NA	NA	NA	NA	NA	NA	NA	NA	NA	NA	NA	NA	NA	NA	NA	NA	NA	NA	NA	NA	NA	NA	NA	NA	NA	NA	NA	NA	NA	NA	NA	NA	NA	2.2	NA	NA	NA	NA	NA	NA	NA
42	NA	NA	NA	NA	NA	NA	NA	NA	NA	NA	NA	NA	NA	NA	NA	NA	NA	NA	NA	NA	NA	NA	NA	NA	NA	NA	NA	NA	NA	NA	NA	NA	NA	NA	NA	NA	339.1	NA	NA	NA	NA	NA	NA	NA	NA	NA	NA	NA	NA
8	7.67	173.43	9.61	60.32	NA	NA	NA	NA	NA	NA	NA	NA	NA	NA	NA	NA	NA	NA	NA	NA	NA	NA	NA	NA	NA	NA	NA	NA	NA	NA	NA	NA	NA	NA	NA	NA	NA	NA	NA	NA	NA	NA	NA	NA	NA	NA	NA	NA	NA
8	NA	NA	NA	NA	19.89	NA	NA	NA	NA	NA	NA	NA	NA	NA	NA	NA	NA	NA	NA	NA	NA	NA	NA	NA	NA	NA	NA	NA	NA	NA	NA	NA	NA	NA	NA	NA	NA	NA	NA	NA	NA	NA	NA	NA	NA	NA	NA	NA	NA
8	NA	NA	NA	NA	NA	NA	NA	NA	NA	NA	NA	NA	NA	NA	NA	NA	NA	NA	NA	NA	NA	NA	NA	NA	NA	NA	NA	NA	NA	NA	NA	NA	NA	NA	0.095	NA	NA	NA	NA	NA	NA	NA	NA	NA	NA	NA	NA	NA	NA
14	NA	NA	NA	NA	NA	NA	NA	NA	NA	NA	NA	NA	NA	NA	NA	NA	NA	NA	NA	NA	NA	NA	NA	NA	NA	NA	NA	NA	NA	NA	NA	NA	NA	NA	NA	NA	NA	NA	NA	NA	NA	NA	307	NA	NA	NA	NA	NA	NA
14	NA	NA	NA	NA	NA	NA	NA	NA	NA	NA	NA	NA	NA	NA	NA	NA	NA	NA	NA	NA	NA	NA	NA	NA	NA	NA	NA	NA	NA	NA	NA	NA	474.1	NA	NA	NA	NA	NA	NA	NA	NA	NA	NA	NA	NA	NA	NA	NA	NA
14	NA	NA	NA	NA	NA	NA	NA	NA	NA	NA	NA	NA	NA	NA	NA	NA	NA	NA	NA	NA	NA	NA	NA	NA	NA	NA	NA	NA	NA	NA	NA	NA	NA	NA	NA	NA	NA	NA	NA	NA	131.8	NA	NA	NA	NA	NA	NA	NA	NA
14	NA	NA	NA	NA	NA	NA	NA	NA	NA	NA	NA	NA	NA	NA	NA	NA	NA	NA	NA	NA	NA	NA	NA	NA	NA	NA	NA	NA	NA	NA	NA	NA	NA	0.002	NA	NA	NA	NA	NA	NA	NA	NA	NA	NA	NA	NA	NA	NA	NA
14	NA	NA	NA	NA	NA	NA	NA	NA	NA	NA	NA	NA	NA	NA	NA	NA	NA	NA	NA	NA	NA	NA	NA	NA	NA	NA	NA	NA	NA	NA	NA	NA	NA	NA	0.179	NA	NA	NA	NA	NA	NA	NA	NA	NA	NA	NA	NA	NA	NA
42	NA	NA	NA	NA	NA	NA	NA	NA	NA	NA	NA	NA	NA	NA	NA	NA	NA	NA	NA	NA	NA	NA	NA	NA	NA	NA	NA	NA	NA	NA	NA	NA	NA	NA	NA	NA	NA	NA	NA	NA	NA	NA	NA	151	NA	NA	NA	NA	NA
42	NA	NA	NA	NA	NA	NA	NA	NA	NA	NA	NA	NA	NA	NA	NA	NA	NA	NA	NA	NA	NA	NA	NA	NA	NA	NA	NA	NA	NA	NA	NA	NA	NA	0.1	NA	NA	NA	NA	NA	NA	NA	NA	NA	NA	NA	NA	NA	NA	NA
42	NA	NA	NA	NA	NA	NA	NA	NA	NA	NA	NA	NA	NA	NA	NA	NA	NA	NA	NA	NA	NA	NA	NA	NA	NA	NA	NA	NA	NA	NA	NA	NA	NA	NA	NA	6.7	NA	NA	NA	NA	NA	NA	NA	NA	NA	NA	NA	NA	NA
7	7.38	165.11	9.14	57.15	NA	NA	NA	NA	NA	NA	NA	NA	NA	NA	NA	NA	NA	NA	NA	NA	NA	NA	NA	NA	NA	NA	NA	NA	NA	NA	NA	NA	NA	NA	NA	NA	NA	NA	NA	NA	NA	NA	NA	NA	NA	NA	NA	NA	NA
8	NA	NA	NA	NA	NA	NA	NA	NA	NA	NA	NA	NA	NA	NA	NA	NA	NA	NA	NA	NA	NA	NA	NA	NA	NA	NA	NA	NA	NA	NA	NA	NA	NA	NA	NA	NA	30.6	NA	NA	NA	NA	NA	NA	NA	NA	NA	NA	NA	NA
41	NA	NA	NA	NA	NA	0.2	100	0	12.4	5.1	18.8	32.3	58.1	5.6	89.1	38.3	244	16.1	15.1	0.77	13.45	0.85	6.59	8.6	15.0954	17.4675	0.905882	15.8235	316.883	NA	0.03	NA	NA	NA	NA	NA	NA	NA	NA	NA	NA	NA	NA	NA	NA	NA	NA	NA	NA
9	NA	NA	NA	NA	NA	0.4	100	0	10.3	2.4	24.1	30.9	77.9	3.7	93.5	33.3	250	17.2	16.2	0.39	15.15	0.6	4.28	11.1	16.2032	38.8462	0.65	25.25	641.026	NA	0.06	NA	NA	NA	NA	NA	NA	NA	NA	NA	NA	NA	NA	NA	NA	NA	NA	NA	NA
6	NA	NA	NA	NA	NA	0.2	100	0	8.6	2.6	24.1	30.7	78.3	3.7	93.5	28.1	416	15.7	19	0.49	17.77	0.7	3.59	8.3	19.0053	36.2653	0.7	25.3857	848.98	NA	0.04	NA	NA	NA	NA	NA	NA	NA	NA	NA	NA	NA	NA	NA	NA	NA	NA	NA	NA
29	NA	NA	NA	NA	NA	0.5	100	0.1	10.8	3.4	25.9	33.8	76.8	4.5	91.5	32.1	334	17.5	8.8	0.3	8.05	0.4	4.18	7.1	8.79781	26.8333	0.75	20.125	1113.33	NA	0.04	0.01	NA	NA	NA	NA	NA	NA	NA	NA	NA	NA	NA	NA	NA	NA	NA	NA	NA
22	NA	NA	NA	NA	NA	NA	NA	NA	NA	NA	NA	NA	NA	NA	NA	NA	NA	NA	NA	NA	NA	NA	NA	NA	NA	NA	NA	NA	NA	NA	NA	NA	NA	NA	0.063	NA	NA	NA	NA	NA	NA	NA	NA	NA	NA	NA	NA	NA	NA
29	NA	NA	NA	NA	NA	NA	NA	NA	NA	NA	NA	NA	NA	NA	NA	NA	NA	NA	NA	NA	NA	NA	NA	NA	NA	NA	NA	NA	NA	NA	NA	NA	NA	NA	NA	NA	NA	NA	NA	NA	NA	1.5	NA	NA	NA	NA	NA	NA	NA
7	NA	NA	NA	NA	NA	NA	NA	NA	NA	NA	NA	NA	NA	NA	NA	NA	NA	NA	NA	NA	NA	NA	NA	NA	NA	NA	NA	NA	NA	NA	NA	NA	NA	NA	NA	NA	NA	NA	NA	NA	NA	NA	207	NA	NA	NA	NA	NA	NA
7	NA	NA	NA	NA	NA	NA	NA	NA	NA	NA	NA	NA	NA	NA	NA	NA	NA	NA	NA	NA	NA	NA	NA	NA	NA	NA	NA	NA	NA	NA	NA	NA	304.7	NA	NA	NA	NA	NA	NA	NA	NA	NA	NA	NA	NA	NA	NA	NA	NA
7	NA	NA	NA	NA	NA	NA	NA	NA	NA	NA	NA	NA	NA	NA	NA	NA	NA	NA	NA	NA	NA	NA	NA	NA	NA	NA	NA	NA	NA	NA	NA	NA	NA	NA	NA	NA	NA	NA	NA	NA	1065	NA	NA	NA	NA	NA	NA	NA	NA
7	NA	NA	NA	NA	NA	NA	NA	NA	NA	NA	NA	NA	NA	NA	NA	NA	NA	NA	NA	NA	NA	NA	NA	NA	NA	NA	NA	NA	NA	NA	NA	NA	NA	0.002	NA	NA	NA	NA	NA	NA	NA	NA	NA	NA	NA	NA	NA	NA	NA
7	NA	NA	NA	NA	NA	NA	NA	NA	NA	NA	NA	NA	NA	NA	NA	NA	NA	NA	NA	NA	NA	NA	NA	NA	NA	NA	NA	NA	NA	NA	NA	NA	NA	NA	0.103	NA	NA	NA	NA	NA	NA	NA	NA	NA	NA	NA	NA	NA	NA
7	NA	NA	NA	NA	NA	NA	NA	NA	NA	NA	NA	NA	NA	NA	NA	NA	NA	NA	NA	NA	NA	NA	NA	NA	NA	NA	NA	NA	NA	84.29	NA	NA	NA	NA	NA	NA	NA	NA	NA	NA	NA	NA	NA	NA	NA	NA	NA	NA	NA
43	5.9	122.63	6.79	40.97	NA	NA	NA	NA	NA	NA	NA	NA	NA	NA	NA	NA	NA	NA	NA	NA	NA	NA	NA	NA	NA	NA	NA	NA	NA	NA	NA	NA	NA	NA	NA	NA	NA	NA	NA	NA	NA	NA	NA	NA	NA	NA	NA	NA	NA
43	NA	NA	NA	NA	NA	NA	NA	NA	NA	NA	NA	NA	NA	NA	NA	NA	NA	NA	NA	NA	NA	NA	NA	NA	NA	NA	NA	NA	NA	NA	NA	NA	NA	NA	NA	NA	NA	NA	NA	NA	NA	NA	476	NA	NA	NA	NA	NA	NA
43	NA	NA	NA	NA	NA	NA	NA	NA	NA	NA	NA	NA	NA	NA	NA	NA	NA	NA	NA	NA	NA	NA	NA	NA	NA	NA	NA	NA	NA	NA	NA	NA	NA	NA	NA	NA	NA	NA	NA	NA	NA	NA	NA	413	NA	NA	NA	NA	NA
43	NA	NA	NA	NA	NA	0.2	100	0	11.9	7.1	28	33.2	84.3	4.9	87.8	36	309	14.6	8.6	0.61	7.55	0.42	4.27	7.7	8.59909	12.377	1.45238	17.9762	506.557	NA	0.02	NA	NA	NA	NA	NA	NA	NA	NA	NA	NA	NA	NA	NA	NA	NA	NA	NA	NA
43	NA	NA	NA	NA	NA	NA	NA	NA	NA	NA	NA	NA	NA	NA	NA	NA	NA	NA	NA	NA	NA	NA	NA	NA	NA	NA	NA	NA	NA	NA	NA	NA	579.9	NA	NA	NA	NA	NA	NA	NA	NA	NA	NA	NA	NA	NA	NA	NA	NA
43	NA	NA	NA	NA	2	NA	NA	NA	NA	NA	NA	NA	NA	NA	NA	NA	NA	NA	NA	NA	NA	NA	NA	NA	NA	NA	NA	NA	NA	NA	NA	NA	NA	NA	NA	NA	NA	NA	NA	NA	NA	NA	NA	NA	NA	NA	NA	NA	NA
43	NA	NA	NA	NA	NA	NA	NA	NA	NA	NA	NA	NA	NA	NA	NA	NA	NA	NA	NA	NA	NA	NA	NA	NA	NA	NA	NA	NA	NA	NA	NA	NA	NA	NA	NA	NA	NA	NA	NA	NA	NA	2.1	NA	NA	NA	NA	NA	NA	NA
43	NA	NA	NA	NA	NA	NA	NA	NA	NA	NA	NA	NA	NA	NA	NA	NA	NA	NA	NA	NA	NA	NA	NA	NA	NA	NA	NA	NA	NA	NA	NA	NA	NA	NA	NA	NA	NA	NA	NA	NA	289	NA	NA	NA	NA	NA	NA	NA	NA
43	NA	NA	NA	NA	NA	NA	NA	NA	NA	NA	NA	NA	NA	NA	NA	NA	NA	NA	NA	NA	NA	NA	NA	NA	NA	NA	NA	NA	NA	NA	NA	NA	NA	0.01	NA	NA	NA	NA	NA	NA	NA	NA	NA	NA	NA	NA	NA	NA	NA
43	NA	NA	NA	NA	NA	NA	NA	NA	NA	NA	NA	NA	NA	NA	NA	NA	NA	NA	NA	NA	NA	NA	NA	NA	NA	NA	NA	NA	NA	NA	NA	NA	NA	NA	0.097	NA	NA	NA	NA	NA	NA	NA	NA	NA	NA	NA	NA	NA	NA
43	NA	NA	NA	NA	NA	NA	NA	NA	NA	NA	NA	NA	NA	NA	NA	NA	NA	NA	NA	NA	NA	NA	NA	NA	NA	NA	NA	NA	NA	NA	NA	NA	NA	NA	NA	1	NA	NA	NA	NA	NA	NA	NA	NA	NA	NA	NA	NA	NA
43	NA	NA	NA	NA	NA	NA	NA	NA	NA	NA	NA	NA	NA	NA	NA	NA	NA	NA	NA	NA	NA	NA	NA	NA	NA	NA	NA	NA	NA	NA	NA	NA	NA	NA	NA	NA	112.1	NA	NA	NA	NA	NA	NA	NA	NA	NA	NA	NA	NA
43	NA	NA	NA	NA	NA	NA	NA	NA	NA	NA	NA	NA	NA	NA	NA	NA	NA	NA	NA	NA	NA	NA	NA	NA	NA	NA	NA	NA	NA	193.07	NA	NA	NA	NA	NA	NA	NA	NA	NA	NA	NA	NA	NA	NA	NA	NA	NA	NA	NA
11	NA	NA	NA	NA	NA	NA	NA	NA	NA	NA	NA	NA	NA	NA	NA	NA	NA	NA	NA	NA	NA	NA	NA	NA	NA	NA	NA	NA	NA	NA	NA	NA	NA	NA	NA	NA	NA	NA	NA	NA	172	NA	NA	NA	NA	NA	NA	NA	NA
11	NA	NA	NA	NA	NA	NA	NA	NA	NA	NA	NA	NA	NA	NA	NA	NA	NA	NA	NA	NA	NA	NA	NA	NA	NA	NA	NA	NA	NA	NA	NA	NA	NA	NA	NA	NA	19.81	NA	NA	NA	NA	NA	NA	NA	NA	NA	NA	NA	NA
15	NA	NA	NA	NA	NA	NA	NA	NA	NA	NA	NA	NA	NA	NA	NA	NA	NA	NA	NA	NA	NA	NA	NA	NA	NA	NA	NA	NA	NA	NA	NA	NA	NA	NA	NA	NA	NA	NA	NA	NA	NA	NA	NA	112	NA	NA	NA	NA	NA
15	NA	NA	NA	NA	NA	NA	NA	NA	NA	NA	NA	NA	NA	NA	NA	NA	NA	NA	NA	NA	NA	NA	NA	NA	NA	NA	NA	NA	NA	NA	NA	NA	NA	NA	NA	NA	NA	NA	NA	NA	NA	2.36	NA	NA	NA	NA	NA	NA	NA
15	NA	NA	NA	NA	NA	NA	NA	NA	NA	NA	NA	NA	NA	NA	NA	NA	NA	NA	NA	NA	NA	NA	NA	NA	NA	NA	NA	NA	NA	NA	NA	NA	NA	NA	0.14	NA	NA	NA	NA	NA	NA	NA	NA	NA	NA	NA	NA	NA	NA
15	NA	NA	NA	NA	NA	NA	NA	NA	NA	NA	NA	NA	NA	NA	NA	NA	NA	NA	NA	NA	NA	NA	NA	NA	NA	NA	NA	NA	NA	NA	NA	NA	NA	NA	NA	1.2	NA	NA	NA	NA	NA	NA	NA	NA	NA	NA	NA	NA	NA
6	NA	NA	NA	NA	NA	NA	NA	NA	NA	NA	NA	NA	NA	NA	NA	NA	NA	NA	NA	NA	NA	NA	NA	NA	NA	NA	NA	NA	NA	NA	NA	NA	NA	NA	NA	NA	NA	NA	NA	NA	NA	NA	164	NA	NA	NA	NA	NA	NA
6	NA	NA	NA	NA	NA	NA	NA	NA	NA	NA	NA	NA	NA	NA	NA	NA	NA	NA	NA	NA	NA	NA	NA	NA	NA	NA	NA	NA	NA	75.83	NA	NA	NA	NA	NA	NA	NA	NA	NA	NA	NA	NA	NA	NA	NA	NA	NA	NA	NA
6	NA	NA	NA	NA	NA	0.4	100	0.1	10.2	17.7	19.7	31.6	62.4	4.9	76.9	32.4	290	16	4.3	0.76	3.31	0.21	5.19	8.7	4.30429	4.35526	3.61905	15.7619	381.579	NA	0.02	NA	NA	NA	NA	NA	NA	NA	NA	NA	NA	NA	NA	NA	NA	NA	NA	NA	NA
6	NA	NA	NA	NA	NA	NA	NA	NA	NA	NA	NA	NA	NA	NA	NA	NA	NA	NA	NA	NA	NA	NA	NA	NA	NA	NA	NA	NA	NA	NA	NA	NA	359.7	NA	NA	NA	NA	NA	NA	NA	NA	NA	NA	NA	NA	NA	NA	NA	NA
6	NA	NA	NA	NA	NA	NA	NA	NA	NA	NA	NA	NA	NA	NA	NA	NA	NA	NA	NA	NA	NA	NA	NA	NA	NA	NA	NA	NA	NA	NA	NA	NA	NA	NA	NA	NA	NA	NA	NA	NA	1107	NA	NA	NA	NA	NA	NA	NA	NA
6	NA	NA	NA	NA	NA	NA	NA	NA	NA	NA	NA	NA	NA	NA	NA	NA	NA	NA	NA	NA	NA	NA	NA	NA	NA	NA	NA	NA	NA	NA	NA	NA	NA	0.01	NA	NA	NA	NA	NA	NA	NA	NA	NA	NA	NA	NA	NA	NA	NA
6	NA	NA	NA	NA	NA	NA	NA	NA	NA	NA	NA	NA	NA	NA	NA	NA	NA	NA	NA	NA	NA	NA	NA	NA	NA	NA	NA	NA	NA	NA	NA	NA	NA	NA	0.074	NA	NA	NA	NA	NA	NA	NA	NA	NA	NA	NA	NA	NA	NA
21	NA	NA	NA	NA	NA	NA	NA	NA	NA	NA	NA	NA	NA	NA	NA	NA	NA	NA	NA	NA	NA	NA	NA	NA	NA	NA	NA	NA	NA	NA	NA	NA	NA	NA	NA	NA	NA	NA	NA	NA	NA	NA	864	NA	NA	NA	NA	NA	NA
21	NA	NA	NA	NA	NA	0.1	100	0	14.5	7.5	29.6	33.1	89.2	5.2	87.2	43.6	252	13.7	7.3	0.55	6.37	0.38	4.89	9.7	7.30505	11.5818	1.44737	16.7632	458.182	NA	0.01	NA	NA	NA	NA	NA	NA	NA	NA	NA	NA	NA	NA	NA	NA	NA	NA	NA	NA
21	NA	NA	NA	NA	NA	NA	NA	NA	NA	NA	NA	NA	NA	NA	NA	NA	NA	NA	NA	NA	NA	NA	NA	NA	NA	NA	NA	NA	NA	NA	NA	NA	1936	NA	NA	NA	NA	NA	NA	NA	NA	NA	NA	NA	NA	NA	NA	NA	NA
21	NA	NA	NA	NA	NA	NA	NA	NA	NA	NA	NA	NA	NA	NA	NA	NA	NA	NA	NA	NA	NA	NA	NA	NA	NA	NA	NA	NA	NA	NA	NA	NA	NA	NA	NA	NA	NA	NA	NA	NA	653	NA	NA	NA	NA	NA	NA	NA	NA
21	NA	NA	NA	NA	NA	NA	NA	NA	NA	NA	NA	NA	NA	NA	NA	NA	NA	NA	NA	NA	NA	NA	NA	NA	NA	NA	NA	NA	NA	NA	NA	NA	NA	0.09	NA	NA	NA	NA	NA	NA	NA	NA	NA	NA	NA	NA	NA	NA	NA
21	NA	NA	NA	NA	NA	NA	NA	NA	NA	NA	NA	NA	NA	NA	NA	NA	NA	NA	NA	NA	NA	NA	NA	NA	NA	NA	NA	NA	NA	NA	NA	NA	NA	NA	0.072	NA	NA	NA	NA	NA	NA	NA	NA	NA	NA	NA	NA	NA	NA
21	NA	NA	NA	NA	NA	NA	NA	NA	NA	NA	NA	NA	NA	NA	NA	NA	NA	NA	NA	NA	NA	NA	NA	NA	NA	NA	NA	NA	NA	NA	NA	NA	NA	NA	NA	NA	147.7	NA	NA	NA	NA	NA	NA	NA	NA	NA	NA	NA	NA
40	NA	NA	NA	NA	NA	0.4	100	0.1	12.8	4.8	18.7	31.9	58.6	4.1	90.6	40.3	222	16	12	0.58	10.87	0.49	6.87	8.6	11.9978	18.7414	1.18367	22.1837	382.759	NA	0.05	0.01	NA	NA	NA	NA	NA	NA	NA	NA	NA	NA	NA	NA	NA	NA	NA	NA	NA
7	6.6	142.72	7.9	48.62	NA	NA	NA	NA	NA	NA	NA	NA	NA	NA	NA	NA	NA	NA	NA	NA	NA	NA	NA	NA	NA	NA	NA	NA	NA	NA	NA	NA	NA	NA	NA	NA	NA	NA	NA	NA	NA	NA	NA	NA	NA	NA	NA	NA	NA
7	NA	NA	NA	NA	NA	NA	NA	NA	NA	NA	NA	NA	NA	NA	NA	NA	NA	NA	NA	NA	NA	NA	NA	NA	NA	NA	NA	NA	NA	8.54	NA	NA	NA	NA	NA	NA	NA	NA	NA	NA	NA	NA	NA	NA	NA	NA	NA	NA	NA
7	NA	NA	NA	NA	NA	NA	NA	NA	NA	NA	NA	NA	NA	NA	NA	NA	NA	NA	NA	NA	NA	NA	NA	NA	NA	NA	NA	NA	NA	NA	NA	NA	NA	0.01	NA	NA	NA	NA	NA	NA	NA	NA	NA	NA	NA	NA	NA	NA	NA
7	NA	NA	NA	NA	NA	NA	NA	NA	NA	NA	NA	NA	NA	NA	NA	NA	NA	NA	NA	NA	NA	NA	NA	NA	NA	NA	NA	NA	NA	NA	NA	NA	NA	NA	0.02	NA	NA	NA	NA	NA	NA	NA	NA	NA	NA	NA	NA	NA	NA
42	NA	NA	NA	NA	NA	0.1	100	0.2	12.4	5.8	28.2	33.9	83.2	3.8	90.1	36.5	371	14.4	9.4	0.55	8.47	0.36	4.39	7.8	9.40067	15.4	1.52778	23.5278	674.545	NA	0.01	0.02	NA	NA	NA	NA	NA	NA	NA	NA	NA	NA	NA	NA	NA	NA	NA	NA	NA
10	NA	NA	NA	NA	NA	0.1	100	0	13.4	3.8	30.1	34	88.5	4.2	91.9	39.4	290	14.1	8.7	0.33	8	0.37	4.46	8.3	8.70511	24.2424	0.891892	21.6216	878.788	NA	0.01	NA	NA	NA	NA	NA	NA	NA	NA	NA	NA	NA	NA	NA	NA	NA	NA	NA	NA
5	NA	NA	NA	NA	NA	NA	NA	NA	NA	NA	NA	NA	NA	NA	NA	NA	NA	NA	NA	NA	NA	NA	NA	NA	NA	NA	NA	NA	NA	NA	NA	NA	NA	NA	NA	NA	NA	NA	NA	NA	NA	NA	183	NA	NA	NA	NA	NA	NA
5	NA	NA	NA	NA	NA	NA	NA	NA	NA	NA	NA	NA	NA	NA	NA	NA	NA	NA	NA	NA	NA	NA	NA	NA	NA	NA	NA	NA	NA	33.11	NA	NA	NA	NA	NA	NA	NA	NA	NA	NA	NA	NA	NA	NA	NA	NA	NA	NA	NA
5	NA	NA	NA	NA	NA	0.2	100	0.1	9.8	8.2	19.8	31.9	62.1	3.3	88.2	30.7	321	16.4	10.7	0.88	9.44	0.35	4.95	8.6	10.7029	10.7273	2.51429	26.9714	364.773	NA	0.02	0.01	NA	NA	NA	NA	NA	NA	NA	NA	NA	NA	NA	NA	NA	NA	NA	NA	NA
5	NA	NA	NA	NA	NA	NA	NA	NA	NA	NA	NA	NA	NA	NA	NA	NA	NA	NA	NA	NA	NA	NA	NA	NA	NA	NA	NA	NA	NA	NA	NA	NA	349.8	NA	NA	NA	NA	NA	NA	NA	NA	NA	NA	NA	NA	NA	NA	NA	NA
5	NA	NA	NA	NA	NA	NA	NA	NA	NA	NA	NA	NA	NA	NA	NA	NA	NA	NA	NA	NA	NA	NA	NA	NA	NA	NA	NA	NA	NA	NA	NA	NA	NA	NA	NA	NA	NA	NA	NA	NA	879	NA	NA	NA	NA	NA	NA	NA	NA
5	NA	NA	NA	NA	NA	NA	NA	NA	NA	NA	NA	NA	NA	NA	NA	NA	NA	NA	NA	NA	NA	NA	NA	NA	NA	NA	NA	NA	NA	NA	NA	NA	NA	NA	NA	NA	1.9	NA	NA	NA	NA	NA	NA	NA	NA	NA	NA	NA	NA
7	NA	NA	NA	NA	NA	NA	NA	NA	NA	NA	NA	NA	NA	NA	NA	NA	NA	NA	NA	NA	NA	NA	NA	NA	NA	NA	NA	NA	NA	NA	NA	NA	NA	NA	NA	NA	NA	NA	NA	NA	NA	NA	340	NA	NA	NA	NA	NA	NA
7	NA	NA	NA	NA	NA	NA	NA	NA	NA	NA	NA	NA	NA	NA	NA	NA	NA	NA	NA	NA	NA	NA	NA	NA	NA	NA	NA	NA	NA	NA	NA	NA	140.7	NA	NA	NA	NA	NA	NA	NA	NA	NA	NA	NA	NA	NA	NA	NA	NA
7	NA	NA	NA	NA	NA	NA	NA	NA	NA	NA	NA	NA	NA	NA	NA	NA	NA	NA	NA	NA	NA	NA	NA	NA	NA	NA	NA	NA	NA	NA	NA	NA	NA	NA	NA	NA	NA	NA	NA	NA	127	NA	NA	NA	NA	NA	NA	NA	NA
7	NA	NA	NA	NA	NA	NA	NA	NA	NA	NA	NA	NA	NA	NA	NA	NA	NA	NA	NA	NA	NA	NA	NA	NA	NA	NA	NA	NA	NA	NA	NA	NA	NA	0.002	NA	NA	NA	NA	NA	NA	NA	NA	NA	NA	NA	NA	NA	NA	NA
7	NA	NA	NA	NA	NA	NA	NA	NA	NA	NA	NA	NA	NA	NA	NA	NA	NA	NA	NA	NA	NA	NA	NA	NA	NA	NA	NA	NA	NA	NA	NA	NA	NA	NA	0.02	NA	NA	NA	NA	NA	NA	NA	NA	NA	NA	NA	NA	NA	NA
7	NA	NA	NA	NA	NA	NA	NA	NA	NA	NA	NA	NA	NA	NA	NA	NA	NA	NA	NA	NA	NA	NA	NA	NA	NA	NA	NA	NA	NA	NA	NA	NA	NA	NA	NA	NA	17.11	NA	NA	NA	NA	NA	NA	NA	NA	NA	NA	NA	NA
12	NA	NA	NA	NA	NA	0.3	100	0	12.8	8.4	30.6	33.3	91.7	7.8	83.5	38.5	248	14.7	11.4	0.96	9.52	0.89	4.2	10.1	11.4012	9.91667	1.07865	10.6966	258.333	NA	0.03	NA	NA	NA	NA	NA	NA	NA	NA	NA	NA	NA	NA	NA	NA	NA	NA	NA	NA
12	NA	NA	NA	NA	NA	NA	NA	NA	NA	NA	NA	NA	NA	NA	NA	NA	NA	NA	NA	NA	NA	NA	NA	NA	NA	NA	NA	NA	NA	NA	NA	NA	NA	NA	NA	NA	NA	NA	NA	NA	NA	NA	445	NA	NA	NA	NA	NA	NA
12	NA	NA	NA	NA	NA	NA	NA	NA	NA	NA	NA	NA	NA	NA	NA	NA	NA	NA	NA	NA	NA	NA	NA	NA	NA	NA	NA	NA	NA	NA	NA	NA	1085.7	NA	NA	NA	NA	NA	NA	NA	NA	NA	NA	NA	NA	NA	NA	NA	NA
12	NA	NA	NA	NA	NA	NA	NA	NA	NA	NA	NA	NA	NA	NA	NA	NA	NA	NA	NA	NA	NA	NA	NA	NA	NA	NA	NA	NA	NA	NA	NA	NA	NA	NA	NA	NA	NA	NA	NA	NA	172	NA	NA	NA	NA	NA	NA	NA	NA
12	NA	NA	NA	NA	NA	NA	NA	NA	NA	NA	NA	NA	NA	NA	NA	NA	NA	NA	NA	NA	NA	NA	NA	NA	NA	NA	NA	NA	NA	NA	NA	NA	NA	0.002	NA	NA	NA	NA	NA	NA	NA	NA	NA	NA	NA	NA	NA	NA	NA
12	NA	NA	NA	NA	NA	NA	NA	NA	NA	NA	NA	NA	NA	NA	NA	NA	NA	NA	NA	NA	NA	NA	NA	NA	NA	NA	NA	NA	NA	NA	NA	NA	NA	NA	0.289	NA	NA	NA	NA	NA	NA	NA	NA	NA	NA	NA	NA	NA	NA
12	NA	NA	NA	NA	NA	NA	NA	NA	NA	NA	NA	NA	NA	NA	NA	NA	NA	NA	NA	NA	NA	NA	NA	NA	NA	NA	NA	NA	NA	NA	NA	NA	NA	NA	NA	NA	9.68	NA	NA	NA	NA	NA	NA	NA	NA	NA	NA	NA	NA
4	NA	NA	NA	NA	NA	NA	NA	NA	NA	NA	NA	NA	NA	NA	NA	NA	NA	NA	NA	NA	NA	NA	NA	NA	NA	NA	NA	NA	NA	NA	NA	NA	NA	NA	NA	NA	NA	NA	NA	NA	NA	1.9	NA	NA	NA	NA	NA	NA	NA
41	NA	NA	NA	NA	NA	0.2	100	0	12.1	2.3	27.8	33.3	83.6	2.9	94.6	36.5	397	14.7	15.7	0.36	14.85	0.46	4.37	8.2	15.6977	41.25	0.782609	32.2826	1102.78	NA	0.03	NA	NA	NA	NA	NA	NA	NA	NA	NA	NA	NA	NA	NA	NA	NA	NA	NA	NA
41	NA	NA	NA	NA	NA	NA	NA	NA	NA	NA	NA	NA	NA	NA	NA	NA	NA	NA	NA	NA	NA	NA	NA	NA	NA	NA	NA	NA	NA	NA	NA	NA	1916	NA	NA	NA	NA	NA	NA	NA	NA	NA	NA	NA	NA	NA	NA	NA	NA
41	NA	NA	NA	NA	NA	NA	NA	NA	NA	NA	NA	NA	NA	NA	NA	NA	NA	NA	NA	NA	NA	NA	NA	NA	NA	NA	NA	NA	NA	NA	NA	NA	NA	NA	NA	NA	NA	NA	NA	NA	435	NA	NA	NA	NA	NA	NA	NA	NA
41	NA	NA	NA	NA	NA	NA	NA	NA	NA	NA	NA	NA	NA	NA	NA	NA	NA	NA	NA	NA	NA	NA	NA	NA	NA	NA	NA	NA	NA	NA	NA	NA	NA	0.01	NA	NA	NA	NA	NA	NA	NA	NA	NA	NA	NA	NA	NA	NA	NA
41	NA	NA	NA	NA	NA	NA	NA	NA	NA	NA	NA	NA	NA	NA	NA	NA	NA	NA	NA	NA	NA	NA	NA	NA	NA	NA	NA	NA	NA	NA	NA	NA	NA	NA	NA	NA	46.35	NA	NA	NA	NA	NA	NA	NA	NA	NA	NA	NA	NA
20	NA	NA	NA	NA	NA	NA	NA	NA	NA	NA	NA	NA	NA	NA	NA	NA	NA	NA	NA	NA	NA	NA	NA	NA	NA	NA	NA	NA	NA	NA	NA	NA	NA	NA	NA	NA	NA	NA	NA	NA	NA	NA	956	NA	NA	NA	NA	NA	NA
20	NA	NA	NA	NA	NA	NA	NA	NA	NA	NA	NA	NA	NA	NA	NA	NA	NA	NA	NA	NA	NA	NA	NA	NA	NA	NA	NA	NA	NA	NA	NA	NA	2181	NA	NA	NA	NA	NA	NA	NA	NA	NA	NA	NA	NA	NA	NA	NA	NA
21	NA	NA	NA	NA	NA	NA	NA	NA	NA	NA	NA	NA	NA	NA	NA	NA	NA	NA	NA	NA	NA	NA	NA	NA	NA	NA	NA	NA	NA	NA	NA	NA	NA	0.05	NA	NA	NA	NA	NA	NA	NA	NA	NA	NA	NA	NA	NA	NA	NA
21	NA	NA	NA	NA	NA	NA	NA	NA	NA	NA	NA	NA	NA	NA	NA	NA	NA	NA	NA	NA	NA	NA	NA	NA	NA	NA	NA	NA	NA	NA	NA	NA	NA	NA	0.069	NA	NA	NA	NA	NA	NA	NA	NA	NA	NA	NA	NA	NA	NA
21	NA	NA	NA	NA	NA	NA	NA	NA	NA	NA	NA	NA	NA	NA	NA	NA	NA	NA	NA	NA	NA	NA	NA	NA	NA	NA	NA	NA	NA	NA	NA	NA	NA	NA	NA	NA	243.1	NA	NA	NA	NA	NA	NA	NA	NA	NA	NA	NA	NA
20	NA	NA	NA	NA	NA	0.2	100	0	13.2	6.3	29.8	33.8	88	5.4	88.1	39.2	266	13.8	9	0.57	7.93	0.49	4.45	9.7	9.00114	13.9123	1.16327	16.1837	466.667	NA	0.02	NA	NA	NA	NA	NA	NA	NA	NA	NA	NA	NA	NA	NA	NA	NA	NA	NA	NA
39	NA	NA	NA	NA	NA	0.3	100	0.1	12.9	5.4	18.4	31.7	58.1	5.1	89.1	40.8	249	15.9	12.3	0.66	10.96	0.63	7.03	8.6	12.3008	16.6061	1.04762	17.3968	377.273	NA	0.04	0.01	NA	NA	NA	NA	NA	NA	NA	NA	NA	NA	NA	NA	NA	NA	NA	NA	NA
18	NA	NA	NA	NA	NA	NA	NA	NA	NA	NA	NA	NA	NA	NA	NA	NA	NA	NA	NA	NA	NA	NA	NA	NA	NA	NA	NA	NA	NA	1.99	NA	NA	NA	NA	NA	NA	NA	NA	NA	NA	NA	NA	NA	NA	NA	NA	NA	NA	NA
18	NA	NA	NA	NA	NA	NA	NA	NA	NA	NA	NA	NA	NA	NA	NA	NA	NA	NA	NA	NA	NA	NA	NA	NA	NA	NA	NA	NA	NA	NA	NA	NA	85.5	NA	NA	NA	NA	NA	NA	NA	NA	NA	NA	NA	NA	NA	NA	NA	NA
18	NA	NA	NA	NA	NA	NA	NA	NA	NA	NA	NA	NA	NA	NA	NA	NA	NA	NA	NA	NA	NA	NA	NA	NA	NA	NA	NA	NA	NA	NA	NA	NA	NA	NA	NA	NA	NA	NA	NA	NA	150	NA	NA	NA	NA	NA	NA	NA	NA
18	NA	NA	NA	NA	NA	NA	NA	NA	NA	NA	NA	NA	NA	NA	NA	NA	NA	NA	NA	NA	NA	NA	NA	NA	NA	NA	NA	NA	NA	NA	NA	NA	NA	NA	0.055	NA	NA	NA	NA	NA	NA	NA	NA	NA	NA	NA	NA	NA	NA
18	NA	NA	NA	NA	NA	0.4	100	2.3	12.7	29.4	31.4	32.8	95.6	9.1	58.8	38.8	155	16.4	6.3	1.85	3.7	0.57	4.05	10	6.29252	2	3.24561	6.49123	83.7838	NA	0.03	0.14	NA	NA	NA	NA	NA	NA	NA	NA	NA	NA	NA	NA	NA	NA	NA	NA	NA
7	NA	NA	NA	NA	NA	0.3	100	3.7	9.3	8.8	24.2	31.3	77.4	5.2	82	29.8	199	17.1	13.3	1.17	10.91	0.69	3.86	10.8	13.3049	9.32479	1.69565	15.8116	170.085	NA	0.04	0.49	NA	NA	NA	NA	NA	NA	NA	NA	NA	NA	NA	NA	NA	NA	NA	NA	NA
4	NA	NA	NA	NA	NA	0.1	100	0	6.8	4.8	24.3	31.4	77.2	9.9	85.2	21.6	407	16	26.3	1.26	22.41	2.6	2.8	8.3	26.3028	17.7857	0.484615	8.61923	323.016	NA	0.03	NA	NA	NA	NA	NA	NA	NA	NA	NA	NA	NA	NA	NA	NA	NA	NA	NA	NA
27	NA	NA	NA	NA	NA	0.6	100	0.3	10.8	2.3	24.5	31.6	77.6	2.6	94.2	34.2	344	17.9	15.1	0.35	14.22	0.39	4.4	7.9	15.0955	40.6286	0.897436	36.4615	982.857	NA	0.09	0.05	NA	NA	NA	NA	NA	NA	NA	NA	NA	NA	NA	NA	NA	NA	NA	NA	NA
27	NA	NA	NA	NA	NA	NA	NA	NA	NA	NA	NA	NA	NA	NA	NA	NA	NA	NA	NA	NA	NA	NA	NA	NA	NA	NA	NA	NA	NA	NA	NA	NA	NA	0.04	NA	NA	NA	NA	NA	NA	NA	NA	NA	NA	NA	NA	NA	NA	NA
20	NA	NA	NA	NA	NA	NA	NA	NA	NA	NA	NA	NA	NA	NA	NA	NA	NA	NA	NA	NA	NA	NA	NA	NA	NA	NA	NA	NA	NA	NA	NA	NA	NA	NA	NA	NA	NA	NA	NA	NA	NA	NA	865	NA	NA	NA	NA	NA	NA
20	NA	NA	NA	NA	NA	NA	NA	NA	NA	NA	NA	NA	NA	NA	NA	NA	NA	NA	NA	NA	NA	NA	NA	NA	NA	NA	NA	NA	NA	NA	NA	NA	1934	NA	NA	NA	NA	NA	NA	NA	NA	NA	NA	NA	NA	NA	NA	NA	NA
20	NA	NA	NA	NA	NA	NA	NA	NA	NA	NA	NA	NA	NA	NA	NA	NA	NA	NA	NA	NA	NA	NA	NA	NA	NA	NA	NA	NA	NA	NA	NA	NA	NA	NA	NA	NA	NA	NA	NA	NA	1992	NA	NA	NA	NA	NA	NA	NA	NA
20	NA	NA	NA	NA	NA	NA	NA	NA	NA	NA	NA	NA	NA	NA	NA	NA	NA	NA	NA	NA	NA	NA	NA	NA	NA	NA	NA	NA	NA	NA	NA	NA	NA	0.12	NA	NA	NA	NA	NA	NA	NA	NA	NA	NA	NA	NA	NA	NA	NA
20	NA	NA	NA	NA	NA	NA	NA	NA	NA	NA	NA	NA	NA	NA	NA	NA	NA	NA	NA	NA	NA	NA	NA	NA	NA	NA	NA	NA	NA	NA	NA	NA	NA	NA	0.069	NA	NA	NA	NA	NA	NA	NA	NA	NA	NA	NA	NA	NA	NA
6	NA	NA	NA	NA	NA	0.2	100	0	11.1	13.7	23.8	31.6	75.3	6.6	79.5	35.1	298	19.1	8.7	1.19	6.92	0.57	4.66	8.6	8.7044	5.81513	2.08772	12.1404	250.42	NA	0.02	NA	NA	NA	NA	NA	NA	NA	NA	NA	NA	NA	NA	NA	NA	NA	NA	NA	NA
4	NA	NA	NA	NA	NA	0.1	100	0	7.8	6.8	24.2	30.8	78.4	7.6	85.5	25.4	431	15.8	30.3	2.06	25.91	2.3	3.24	8.5	30.3041	12.5777	0.895652	11.2652	209.223	NA	0.03	NA	NA	NA	NA	NA	NA	NA	NA	NA	NA	NA	NA	NA	NA	NA	NA	NA	NA
4	NA	NA	NA	NA	NA	NA	NA	NA	NA	NA	NA	NA	NA	NA	NA	NA	NA	NA	NA	NA	NA	NA	NA	NA	NA	NA	NA	NA	NA	NA	NA	NA	NA	NA	NA	NA	NA	NA	NA	NA	NA	NA	152	NA	NA	NA	NA	NA	NA
4	NA	NA	NA	NA	NA	NA	NA	NA	NA	NA	NA	NA	NA	NA	NA	NA	NA	NA	NA	NA	NA	NA	NA	NA	NA	NA	NA	NA	NA	16.99	NA	NA	NA	NA	NA	NA	NA	NA	NA	NA	NA	NA	NA	NA	NA	NA	NA	NA	NA
4	NA	NA	NA	NA	NA	0.2	100	0	9.8	8.5	19.9	32.2	61.8	4.5	86.8	30.4	320	16.1	12.1	1.03	10.5	0.54	4.92	8.6	12.0968	10.1942	1.90741	19.4444	310.68	NA	0.02	NA	NA	NA	NA	NA	NA	NA	NA	NA	NA	NA	NA	NA	NA	NA	NA	NA	NA
4	NA	NA	NA	NA	NA	NA	NA	NA	NA	NA	NA	NA	NA	NA	NA	NA	NA	NA	NA	NA	NA	NA	NA	NA	NA	NA	NA	NA	NA	NA	NA	NA	328.7	NA	NA	NA	NA	NA	NA	NA	NA	NA	NA	NA	NA	NA	NA	NA	NA
4	NA	NA	NA	NA	NA	NA	NA	NA	NA	NA	NA	NA	NA	NA	NA	NA	NA	NA	NA	NA	NA	NA	NA	NA	NA	NA	NA	NA	NA	NA	NA	NA	NA	NA	NA	NA	NA	NA	NA	NA	932	NA	NA	NA	NA	NA	NA	NA	NA
4	NA	NA	NA	NA	NA	NA	NA	NA	NA	NA	NA	NA	NA	NA	NA	NA	NA	NA	NA	NA	NA	NA	NA	NA	NA	NA	NA	NA	NA	NA	NA	NA	NA	NA	0.043	NA	NA	NA	NA	NA	NA	NA	NA	NA	NA	NA	NA	NA	NA
16	NA	NA	NA	NA	NA	NA	NA	NA	NA	NA	NA	NA	NA	NA	NA	NA	NA	NA	NA	NA	NA	NA	NA	NA	NA	NA	NA	NA	NA	NA	NA	NA	603.2	NA	NA	NA	NA	NA	NA	NA	NA	NA	NA	NA	NA	NA	NA	NA	NA
16	NA	NA	NA	NA	NA	NA	NA	NA	NA	NA	NA	NA	NA	NA	NA	NA	NA	NA	NA	NA	NA	NA	NA	NA	NA	NA	NA	NA	NA	NA	NA	NA	NA	NA	NA	NA	NA	NA	NA	NA	228	NA	NA	NA	NA	NA	NA	NA	NA
16	NA	NA	NA	NA	NA	NA	NA	NA	NA	NA	NA	NA	NA	NA	NA	NA	NA	NA	NA	NA	NA	NA	NA	NA	NA	NA	NA	NA	NA	NA	NA	NA	NA	NA	NA	NA	5.87	NA	NA	NA	NA	NA	NA	NA	NA	NA	NA	NA	NA
5	NA	NA	NA	NA	NA	NA	NA	NA	NA	NA	NA	NA	NA	NA	NA	NA	NA	NA	NA	NA	NA	NA	NA	NA	NA	NA	NA	NA	NA	NA	NA	NA	NA	NA	NA	NA	NA	NA	NA	NA	NA	NA	249	NA	NA	NA	NA	NA	NA
5	NA	NA	NA	NA	NA	0.3	100	0	16.6	23.8	27	32.6	82.8	15.2	60.7	50.9	231	15.3	5.3	1.26	3.22	0.81	6.15	7.7	5.30478	2.55556	1.55556	3.97531	183.333	NA	0.02	NA	NA	NA	NA	NA	NA	NA	NA	NA	NA	NA	NA	NA	NA	NA	NA	NA	NA
5	NA	NA	NA	NA	NA	NA	NA	NA	NA	NA	NA	NA	NA	NA	NA	NA	NA	NA	NA	NA	NA	NA	NA	NA	NA	NA	NA	NA	NA	NA	NA	NA	58.9	NA	NA	NA	NA	NA	NA	NA	NA	NA	NA	NA	NA	NA	NA	NA	NA
5	NA	NA	NA	NA	NA	NA	NA	NA	NA	NA	NA	NA	NA	NA	NA	NA	NA	NA	NA	NA	NA	NA	NA	NA	NA	NA	NA	NA	NA	NA	NA	NA	NA	NA	NA	NA	NA	NA	NA	NA	180.3	NA	NA	NA	NA	NA	NA	NA	NA
5	NA	NA	NA	NA	NA	NA	NA	NA	NA	NA	NA	NA	NA	NA	NA	NA	NA	NA	NA	NA	NA	NA	NA	NA	NA	NA	NA	NA	NA	NA	NA	NA	NA	0.002	NA	NA	NA	NA	NA	NA	NA	NA	NA	NA	NA	NA	NA	NA	NA
5	NA	NA	NA	NA	NA	NA	NA	NA	NA	NA	NA	NA	NA	NA	NA	NA	NA	NA	NA	NA	NA	NA	NA	NA	NA	NA	NA	NA	NA	NA	NA	NA	NA	NA	NA	NA	43.02	NA	NA	NA	NA	NA	NA	NA	NA	NA	NA	NA	NA
5	NA	NA	NA	NA	NA	NA	NA	NA	NA	NA	NA	NA	NA	NA	NA	NA	NA	NA	NA	NA	NA	NA	NA	NA	NA	NA	NA	NA	NA	6.49	NA	NA	NA	NA	NA	NA	NA	NA	NA	NA	NA	NA	NA	NA	NA	NA	NA	NA	NA
5	NA	NA	NA	NA	NA	0.5	100	0.3	11.3	15.8	24.1	32	75.2	4.4	79	35.4	325	18.4	8.7	1.37	6.87	0.38	4.71	9	8.6962	5.0146	3.60526	18.0789	237.226	NA	0.04	0.03	NA	NA	NA	NA	NA	NA	NA	NA	NA	NA	NA	NA	NA	NA	NA	NA	NA
5	NA	NA	NA	NA	NA	NA	NA	NA	NA	NA	NA	NA	NA	NA	NA	NA	NA	NA	NA	NA	NA	NA	NA	NA	NA	NA	NA	NA	NA	NA	NA	NA	NA	NA	NA	NA	NA	NA	NA	NA	324	NA	NA	NA	NA	NA	NA	NA	NA
5	NA	NA	NA	NA	NA	NA	NA	NA	NA	NA	NA	NA	NA	NA	NA	NA	NA	NA	NA	NA	NA	NA	NA	NA	NA	NA	NA	NA	NA	NA	NA	NA	NA	0.002	NA	NA	NA	NA	NA	NA	NA	NA	NA	NA	NA	NA	NA	NA	NA
40	NA	NA	NA	NA	NA	NA	NA	NA	NA	NA	NA	NA	NA	NA	NA	NA	NA	NA	NA	NA	NA	NA	NA	NA	NA	NA	NA	NA	NA	91.75	NA	NA	NA	NA	NA	NA	NA	NA	NA	NA	NA	NA	NA	NA	NA	NA	NA	NA	NA
40	NA	NA	NA	NA	NA	0.1	100	0	12.8	1.9	28.4	34	83.7	3.8	94.2	37.6	445	14.6	16.4	0.31	15.45	0.62	4.49	8.1	16.4013	49.8387	0.5	24.9194	1435.48	NA	0.02	NA	NA	NA	NA	NA	NA	NA	NA	NA	NA	NA	NA	NA	NA	NA	NA	NA	NA
40	NA	NA	NA	NA	NA	NA	NA	NA	NA	NA	NA	NA	NA	NA	NA	NA	NA	NA	NA	NA	NA	NA	NA	NA	NA	NA	NA	NA	NA	NA	NA	NA	NA	0.01	NA	NA	NA	NA	NA	NA	NA	NA	NA	NA	NA	NA	NA	NA	NA
15	NA	NA	NA	NA	NA	0.1	100	0.1	13.9	8.6	29.3	35.4	82.7	3.6	87.6	39.2	160	13.6	6.1	0.52	5.34	0.22	4.74	10.1	6.09589	10.2692	2.36364	24.2727	307.692	NA	0.01	0.01	NA	NA	NA	NA	NA	NA	NA	NA	NA	NA	NA	NA	NA	NA	NA	NA	NA
15	NA	NA	NA	NA	NA	NA	NA	NA	NA	NA	NA	NA	NA	NA	NA	NA	NA	NA	NA	NA	NA	NA	NA	NA	NA	NA	NA	NA	NA	NA	NA	NA	NA	NA	NA	NA	NA	1.07	12.1	11.3	NA	NA	NA	NA	NA	NA	NA	NA	NA
15	NA	NA	NA	NA	NA	NA	NA	NA	NA	NA	NA	NA	NA	NA	NA	NA	NA	NA	NA	NA	NA	NA	NA	NA	NA	NA	NA	NA	NA	NA	NA	NA	NA	NA	NA	NA	17.53	NA	NA	NA	NA	NA	NA	NA	NA	NA	NA	NA	NA
3	NA	NA	NA	NA	NA	0.1	100	0	7.1	4	24.3	31.3	77.5	9.8	86.1	22.8	357	16	27.7	1.11	23.85	2.71	2.94	9.4	27.7003	21.4865	0.409594	8.80074	321.622	NA	0.03	NA	NA	NA	NA	NA	NA	NA	NA	NA	NA	NA	NA	NA	NA	NA	NA	NA	NA
26	NA	NA	NA	NA	NA	0.3	100	0.5	10.7	2.2	24.8	31.7	78.3	3.3	93.7	33.8	301	17.7	10.3	0.23	9.65	0.34	4.32	8.2	10.2988	41.9565	0.676471	28.3824	1308.7	NA	0.03	0.05	NA	NA	NA	NA	NA	NA	NA	NA	NA	NA	NA	NA	NA	NA	NA	NA	NA
12	NA	NA	NA	NA	NA	NA	NA	NA	NA	NA	NA	NA	NA	NA	NA	NA	NA	NA	NA	NA	NA	NA	NA	NA	NA	NA	NA	NA	NA	NA	NA	NA	NA	NA	NA	NA	NA	NA	NA	NA	NA	NA	600	NA	NA	NA	NA	NA	NA
12	NA	NA	NA	NA	NA	0.2	100	0	13.1	2.7	26.7	33.1	80.8	4	93.1	39.5	349	13.8	18.4	0.5	17.13	0.74	4.89	8.6	18.3996	34.26	0.675676	23.1486	698	NA	0.04	NA	NA	NA	NA	NA	NA	NA	NA	NA	NA	NA	NA	NA	NA	NA	NA	NA	NA
12	NA	NA	NA	NA	NA	NA	NA	NA	NA	NA	NA	NA	NA	NA	NA	NA	NA	NA	NA	NA	NA	NA	NA	NA	NA	NA	NA	NA	NA	NA	NA	NA	872.7	NA	NA	NA	NA	NA	NA	NA	NA	NA	NA	NA	NA	NA	NA	NA	NA
12	NA	NA	NA	NA	NA	NA	NA	NA	NA	NA	NA	NA	NA	NA	NA	NA	NA	NA	NA	NA	NA	NA	NA	NA	NA	NA	NA	NA	NA	NA	NA	NA	NA	NA	NA	NA	NA	NA	NA	NA	2559	NA	NA	NA	NA	NA	NA	NA	NA
12	NA	NA	NA	NA	NA	NA	NA	NA	NA	NA	NA	NA	NA	NA	NA	NA	NA	NA	NA	NA	NA	NA	NA	NA	NA	NA	NA	NA	NA	NA	NA	NA	NA	0.002	NA	NA	NA	NA	NA	NA	NA	NA	NA	NA	NA	NA	NA	NA	NA
12	NA	NA	NA	NA	NA	NA	NA	NA	NA	NA	NA	NA	NA	NA	NA	NA	NA	NA	NA	NA	NA	NA	NA	NA	NA	NA	NA	NA	NA	NA	NA	NA	NA	NA	0.796	NA	NA	NA	NA	NA	NA	NA	NA	NA	NA	NA	NA	NA	NA
12	NA	NA	NA	NA	NA	NA	NA	NA	NA	NA	NA	NA	NA	NA	NA	NA	NA	NA	NA	NA	NA	NA	NA	NA	NA	NA	NA	NA	NA	NA	NA	NA	NA	NA	NA	NA	34.83	NA	NA	NA	NA	NA	NA	NA	NA	NA	NA	NA	NA
19	NA	NA	NA	NA	NA	NA	NA	NA	NA	NA	NA	NA	NA	NA	NA	NA	NA	NA	NA	NA	NA	NA	NA	NA	NA	NA	NA	NA	NA	NA	NA	NA	NA	NA	NA	NA	NA	NA	NA	NA	NA	NA	946	NA	NA	NA	NA	NA	NA
19	NA	NA	NA	NA	NA	NA	NA	NA	NA	NA	NA	NA	NA	NA	NA	NA	NA	NA	NA	NA	NA	NA	NA	NA	NA	NA	NA	NA	NA	NA	NA	NA	1922	NA	NA	NA	NA	NA	NA	NA	NA	NA	NA	NA	NA	NA	NA	NA	NA
19	NA	NA	NA	NA	NA	NA	NA	NA	NA	NA	NA	NA	NA	NA	NA	NA	NA	NA	NA	NA	NA	NA	NA	NA	NA	NA	NA	NA	NA	NA	NA	NA	NA	NA	NA	NA	NA	NA	NA	NA	4427	NA	NA	NA	NA	NA	NA	NA	NA
19	NA	NA	NA	NA	NA	NA	NA	NA	NA	NA	NA	NA	NA	NA	NA	NA	NA	NA	NA	NA	NA	NA	NA	NA	NA	NA	NA	NA	NA	NA	NA	NA	NA	0.1	NA	NA	NA	NA	NA	NA	NA	NA	NA	NA	NA	NA	NA	NA	NA
19	NA	NA	NA	NA	NA	NA	NA	NA	NA	NA	NA	NA	NA	NA	NA	NA	NA	NA	NA	NA	NA	NA	NA	NA	NA	NA	NA	NA	NA	NA	NA	NA	NA	NA	0.058	NA	NA	NA	NA	NA	NA	NA	NA	NA	NA	NA	NA	NA	NA
17	NA	NA	NA	NA	NA	0.2	100	0	12	10	31.2	33.1	94.3	2.8	87	36.3	150	15.9	7.8	0.78	6.79	0.22	3.84	10.1	7.8046	8.70513	3.54545	30.8636	192.308	NA	0.02	NA	NA	NA	NA	NA	NA	NA	NA	NA	NA	NA	NA	NA	NA	NA	NA	NA	NA
38	NA	NA	NA	NA	NA	0.7	100	0.2	12.4	5.6	18.6	31.7	58.6	4.3	89.2	39.2	243	16	12.3	0.69	10.97	0.53	6.69	8.7	12.2982	15.8986	1.30189	20.6981	352.174	NA	0.09	0.02	NA	NA	NA	NA	NA	NA	NA	NA	NA	NA	NA	NA	NA	NA	NA	NA	NA
6	NA	NA	NA	NA	NA	0.3	100	0	10.4	2.4	23.4	30	78	2.9	94.4	34.6	289	16.7	26.5	0.64	25.02	0.77	4.44	10.7	26.5042	39.0938	0.831169	32.4935	451.562	NA	0.08	NA	NA	NA	NA	NA	NA	NA	NA	NA	NA	NA	NA	NA	NA	NA	NA	NA	NA
19	7.14	158.22	8.76	54.53	NA	NA	NA	NA	NA	NA	NA	NA	NA	NA	NA	NA	NA	NA	NA	NA	NA	NA	NA	NA	NA	NA	NA	NA	NA	NA	NA	NA	NA	NA	NA	NA	NA	NA	NA	NA	NA	NA	NA	NA	NA	NA	NA	NA	NA
19	NA	NA	NA	NA	NA	NA	NA	NA	NA	NA	NA	NA	NA	NA	NA	NA	NA	NA	NA	NA	NA	NA	NA	NA	NA	NA	NA	NA	NA	NA	NA	NA	NA	NA	NA	NA	NA	NA	NA	NA	NA	NA	446	NA	NA	NA	NA	NA	NA
19	NA	NA	NA	NA	NA	NA	NA	NA	NA	NA	NA	NA	NA	NA	NA	NA	NA	NA	NA	NA	NA	NA	NA	NA	NA	NA	NA	NA	NA	NA	NA	NA	NA	NA	NA	NA	NA	NA	NA	NA	NA	NA	NA	63	NA	NA	NA	NA	NA
19	NA	NA	NA	NA	NA	0.4	100	0.1	15.8	11.7	29.8	32.4	91.9	8.5	79.3	48.7	389	13.9	7.8	0.91	6.19	0.66	5.29	6.2	7.8058	6.8022	1.37879	9.37879	427.473	NA	0.03	0.01	NA	NA	NA	NA	NA	NA	NA	NA	NA	NA	NA	NA	NA	NA	NA	NA	NA
19	NA	NA	NA	NA	NA	NA	NA	NA	NA	NA	NA	NA	NA	NA	NA	NA	NA	NA	NA	NA	NA	NA	NA	NA	NA	NA	NA	NA	NA	NA	NA	NA	553.2	NA	NA	NA	NA	NA	NA	NA	NA	NA	NA	NA	NA	NA	NA	NA	NA
19	NA	NA	NA	NA	38.2	NA	NA	NA	NA	NA	NA	NA	NA	NA	NA	NA	NA	NA	NA	NA	NA	NA	NA	NA	NA	NA	NA	NA	NA	NA	NA	NA	NA	NA	NA	NA	NA	NA	NA	NA	NA	NA	NA	NA	NA	NA	NA	NA	NA
19	NA	NA	NA	NA	NA	NA	NA	NA	NA	NA	NA	NA	NA	NA	NA	NA	NA	NA	NA	NA	NA	NA	NA	NA	NA	NA	NA	NA	NA	NA	NA	NA	NA	NA	NA	NA	NA	NA	NA	NA	NA	1.9	NA	NA	NA	NA	NA	NA	NA
19	NA	NA	NA	NA	NA	NA	NA	NA	NA	NA	NA	NA	NA	NA	NA	NA	NA	NA	NA	NA	NA	NA	NA	NA	NA	NA	NA	NA	NA	NA	NA	NA	NA	NA	NA	NA	NA	NA	NA	NA	218	NA	NA	NA	NA	NA	NA	NA	NA
19	NA	NA	NA	NA	NA	NA	NA	NA	NA	NA	NA	NA	NA	NA	NA	NA	NA	NA	NA	NA	NA	NA	NA	NA	NA	NA	NA	NA	NA	NA	NA	NA	NA	0.002	NA	NA	NA	NA	NA	NA	NA	NA	NA	NA	NA	NA	NA	NA	NA
19	NA	NA	NA	NA	NA	NA	NA	NA	NA	NA	NA	NA	NA	NA	NA	NA	NA	NA	NA	NA	NA	NA	NA	NA	NA	NA	NA	NA	NA	NA	NA	NA	NA	NA	0.214	NA	NA	NA	NA	NA	NA	NA	NA	NA	NA	NA	NA	NA	NA
19	NA	NA	NA	NA	NA	NA	NA	NA	NA	NA	NA	NA	NA	NA	NA	NA	NA	NA	NA	NA	NA	NA	NA	NA	NA	NA	NA	NA	NA	NA	NA	NA	NA	NA	NA	1.7	NA	NA	NA	NA	NA	NA	NA	NA	NA	NA	NA	NA	NA
11	NA	NA	NA	NA	NA	0.6	100	0.3	11.1	3.4	24	30.5	78.6	2.9	92.8	36.4	247	17.1	17	0.58	15.78	0.49	4.63	7.3	17.0043	27.2069	1.18367	32.2041	425.862	NA	0.1	0.05	NA	NA	NA	NA	NA	NA	NA	NA	NA	NA	NA	NA	NA	NA	NA	NA	NA
11	NA	NA	NA	NA	NA	NA	NA	NA	NA	NA	NA	NA	NA	NA	NA	NA	NA	NA	NA	NA	NA	NA	NA	NA	NA	NA	NA	NA	NA	NA	NA	NA	1300	NA	NA	NA	NA	NA	NA	NA	NA	NA	NA	NA	NA	NA	NA	NA	NA
10	NA	NA	NA	NA	NA	NA	NA	NA	NA	NA	NA	NA	NA	NA	NA	NA	NA	NA	NA	NA	NA	NA	NA	NA	NA	NA	NA	NA	NA	NA	NA	NA	NA	NA	NA	NA	NA	NA	NA	NA	2302	NA	NA	NA	NA	NA	NA	NA	NA
8	NA	NA	NA	NA	NA	0.3	100	0	14	7.2	29.5	33.5	88	7.2	85.3	41.9	327	14.1	5.1	0.37	4.35	0.37	4.76	8.1	5.09965	11.7568	1	11.7568	883.784	NA	0.02	NA	NA	NA	NA	NA	NA	NA	NA	NA	NA	NA	NA	NA	NA	NA	NA	NA	NA
8	NA	NA	NA	NA	NA	NA	NA	NA	NA	NA	NA	NA	NA	NA	NA	NA	NA	NA	NA	NA	NA	NA	NA	NA	NA	NA	NA	NA	NA	NA	NA	NA	NA	0.002	NA	NA	NA	NA	NA	NA	NA	NA	NA	NA	NA	NA	NA	NA	NA
18	NA	NA	NA	NA	NA	NA	NA	NA	NA	NA	NA	NA	NA	NA	NA	NA	NA	NA	NA	NA	NA	NA	NA	NA	NA	NA	NA	NA	NA	9.18	NA	NA	NA	NA	NA	NA	NA	NA	NA	NA	NA	NA	NA	NA	NA	NA	NA	NA	NA
18	NA	NA	NA	NA	NA	0.4	100	1.1	15.9	11.7	29.6	32.4	91.4	8.1	78.7	49.1	320	14.4	7.4	0.87	5.82	0.6	5.37	6.1	7.39517	6.68966	1.45	9.7	367.816	NA	0.03	0.08	NA	NA	NA	NA	NA	NA	NA	NA	NA	NA	NA	NA	NA	NA	NA	NA	NA
18	NA	NA	NA	NA	NA	NA	NA	NA	NA	NA	NA	NA	NA	NA	NA	NA	NA	NA	NA	NA	NA	NA	NA	NA	NA	NA	NA	NA	NA	NA	NA	NA	NA	NA	NA	NA	NA	NA	NA	NA	474	NA	NA	NA	NA	NA	NA	NA	NA
18	NA	NA	NA	NA	NA	NA	NA	NA	NA	NA	NA	NA	NA	NA	NA	NA	NA	NA	NA	NA	NA	NA	NA	NA	NA	NA	NA	NA	NA	NA	NA	NA	NA	0.002	NA	NA	NA	NA	NA	NA	NA	NA	NA	NA	NA	NA	NA	NA	NA
14	NA	NA	NA	NA	NA	NA	NA	NA	NA	NA	NA	NA	NA	NA	NA	NA	NA	NA	NA	NA	NA	NA	NA	NA	NA	NA	NA	NA	NA	54.82	NA	NA	NA	NA	NA	NA	NA	NA	NA	NA	NA	NA	NA	NA	NA	NA	NA	NA	NA
14	NA	NA	NA	NA	NA	0.2	100	0	14.4	4.1	27.9	32.6	85.7	4.3	91.4	44.1	287	14.8	10.6	0.43	9.69	0.46	5.14	8.5	10.6018	22.5349	0.934783	21.0652	667.442	NA	0.02	NA	NA	NA	NA	NA	NA	NA	NA	NA	NA	NA	NA	NA	NA	NA	NA	NA	NA
14	NA	NA	NA	NA	NA	NA	NA	NA	NA	NA	NA	NA	NA	NA	NA	NA	NA	NA	NA	NA	NA	NA	NA	NA	NA	NA	NA	NA	NA	NA	NA	NA	NA	NA	NA	NA	NA	NA	NA	NA	213	NA	NA	NA	NA	NA	NA	NA	NA
14	NA	NA	NA	NA	NA	NA	NA	NA	NA	NA	NA	NA	NA	NA	NA	NA	NA	NA	NA	NA	NA	NA	NA	NA	NA	NA	NA	NA	NA	NA	NA	NA	NA	0.002	NA	NA	NA	NA	NA	NA	NA	NA	NA	NA	NA	NA	NA	NA	NA
39	NA	NA	NA	NA	NA	NA	NA	NA	NA	NA	NA	NA	NA	NA	NA	NA	NA	NA	NA	NA	NA	NA	NA	NA	NA	NA	NA	NA	NA	NA	NA	NA	NA	NA	NA	NA	NA	1.11	12.6	11.3	NA	NA	NA	NA	NA	NA	NA	NA	NA
39	NA	NA	NA	NA	NA	NA	NA	NA	NA	NA	NA	NA	NA	NA	NA	NA	NA	NA	NA	NA	NA	NA	NA	NA	NA	NA	NA	NA	NA	79.12	NA	NA	NA	NA	NA	NA	NA	NA	NA	NA	NA	NA	NA	NA	NA	NA	NA	NA	NA
39	NA	NA	NA	NA	NA	0.2	100	0	12.2	3.6	27	31.5	85.7	3.2	93	38.7	459	14.3	12	0.43	11.16	0.38	4.51	7.8	12	25.9535	1.13158	29.3684	1067.44	NA	0.02	NA	NA	NA	NA	NA	NA	NA	NA	NA	NA	NA	NA	NA	NA	NA	NA	NA	NA
39	NA	NA	NA	NA	NA	NA	NA	NA	NA	NA	NA	NA	NA	NA	NA	NA	NA	NA	NA	NA	NA	NA	NA	NA	NA	NA	NA	NA	NA	NA	NA	NA	NA	NA	NA	NA	NA	NA	NA	NA	1089	NA	NA	NA	NA	NA	NA	NA	NA
39	NA	NA	NA	NA	NA	NA	NA	NA	NA	NA	NA	NA	NA	NA	NA	NA	NA	NA	NA	NA	NA	NA	NA	NA	NA	NA	NA	NA	NA	NA	NA	NA	NA	0.002	NA	NA	NA	NA	NA	NA	NA	NA	NA	NA	NA	NA	NA	NA	NA
20	6.93	152.19	8.43	52.23	NA	NA	NA	NA	NA	NA	NA	NA	NA	NA	NA	NA	NA	NA	NA	NA	NA	NA	NA	NA	NA	NA	NA	NA	NA	NA	NA	NA	NA	NA	NA	NA	NA	NA	NA	NA	NA	NA	NA	NA	NA	NA	NA	NA	NA
20	NA	NA	NA	NA	NA	NA	NA	NA	NA	NA	NA	NA	NA	NA	NA	NA	NA	NA	NA	NA	NA	NA	NA	NA	NA	NA	NA	NA	NA	NA	NA	NA	NA	NA	NA	NA	NA	NA	NA	NA	NA	NA	203	NA	NA	NA	NA	NA	NA
20	NA	NA	NA	NA	NA	NA	NA	NA	NA	NA	NA	NA	NA	NA	NA	NA	NA	NA	NA	NA	NA	NA	NA	NA	NA	NA	NA	NA	NA	27.86	NA	NA	NA	NA	NA	NA	NA	NA	NA	NA	NA	NA	NA	NA	NA	NA	NA	NA	NA
20	NA	NA	NA	NA	NA	0.6	100	0	12.5	17.1	27.6	32.6	84.7	5.5	76.8	38.3	234	14.6	5.4	0.92	4.15	0.3	4.52	8.1	5.40365	4.51087	3.06667	13.8333	254.348	NA	0.03	NA	NA	NA	NA	NA	NA	NA	NA	NA	NA	NA	NA	NA	NA	NA	NA	NA	NA
20	NA	NA	NA	NA	NA	NA	NA	NA	NA	NA	NA	NA	NA	NA	NA	NA	NA	NA	NA	NA	NA	NA	NA	NA	NA	NA	NA	NA	NA	NA	NA	NA	156.3	NA	NA	NA	NA	NA	NA	NA	NA	NA	NA	NA	NA	NA	NA	NA	NA
20	NA	NA	NA	NA	NA	NA	NA	NA	NA	NA	NA	NA	NA	NA	NA	NA	NA	NA	NA	NA	NA	NA	NA	NA	NA	NA	NA	NA	NA	NA	NA	NA	NA	NA	NA	NA	NA	NA	NA	NA	88	NA	NA	NA	NA	NA	NA	NA	NA
20	NA	NA	NA	NA	NA	NA	NA	NA	NA	NA	NA	NA	NA	NA	NA	NA	NA	NA	NA	NA	NA	NA	NA	NA	NA	NA	NA	NA	NA	NA	NA	NA	NA	0.01	NA	NA	NA	NA	NA	NA	NA	NA	NA	NA	NA	NA	NA	NA	NA
20	NA	NA	NA	NA	NA	NA	NA	NA	NA	NA	NA	NA	NA	NA	NA	NA	NA	NA	NA	NA	NA	NA	NA	NA	NA	NA	NA	NA	NA	NA	NA	NA	NA	NA	NA	NA	37.91	NA	NA	NA	NA	NA	NA	NA	NA	NA	NA	NA	NA
3	NA	NA	NA	NA	NA	NA	NA	NA	NA	NA	NA	NA	NA	NA	NA	NA	NA	NA	NA	NA	NA	NA	NA	NA	NA	NA	NA	NA	NA	NA	NA	NA	NA	NA	NA	NA	NA	NA	NA	NA	NA	NA	156	NA	NA	NA	NA	NA	NA
3	NA	NA	NA	NA	NA	0.1	100	0	15.8	8.4	27.3	33	82.5	7.2	84.3	47.8	216	15.1	10.8	0.91	9.1	0.78	5.8	7.9	10.7948	10	1.16667	11.6667	237.363	NA	0.01	NA	NA	NA	NA	NA	NA	NA	NA	NA	NA	NA	NA	NA	NA	NA	NA	NA	NA
3	NA	NA	NA	NA	NA	NA	NA	NA	NA	NA	NA	NA	NA	NA	NA	NA	NA	NA	NA	NA	NA	NA	NA	NA	NA	NA	NA	NA	NA	NA	NA	NA	61.4	NA	NA	NA	NA	NA	NA	NA	NA	NA	NA	NA	NA	NA	NA	NA	NA
3	NA	NA	NA	NA	NA	NA	NA	NA	NA	NA	NA	NA	NA	NA	NA	NA	NA	NA	NA	NA	NA	NA	NA	NA	NA	NA	NA	NA	NA	NA	NA	NA	NA	NA	NA	NA	NA	NA	NA	NA	83	NA	NA	NA	NA	NA	NA	NA	NA
3	NA	NA	NA	NA	NA	NA	NA	NA	NA	NA	NA	NA	NA	NA	NA	NA	NA	NA	NA	NA	NA	NA	NA	NA	NA	NA	NA	NA	NA	NA	NA	NA	NA	NA	0.045	NA	NA	NA	NA	NA	NA	NA	NA	NA	NA	NA	NA	NA	NA
3	NA	NA	NA	NA	NA	NA	NA	NA	NA	NA	NA	NA	NA	NA	NA	NA	NA	NA	NA	NA	NA	NA	NA	NA	NA	NA	NA	NA	NA	NA	NA	NA	NA	NA	NA	NA	6.8	NA	NA	NA	NA	NA	NA	NA	NA	NA	NA	NA	NA
14	5.24	103.69	5.74	33.76	NA	NA	NA	NA	NA	NA	NA	NA	NA	NA	NA	NA	NA	NA	NA	NA	NA	NA	NA	NA	NA	NA	NA	NA	NA	NA	NA	NA	NA	NA	NA	NA	NA	NA	NA	NA	NA	NA	NA	NA	NA	NA	NA	NA	NA
14	NA	NA	NA	NA	NA	NA	NA	NA	NA	NA	NA	NA	NA	NA	NA	NA	NA	NA	NA	NA	NA	NA	NA	NA	NA	NA	NA	NA	NA	NA	NA	NA	NA	NA	NA	NA	NA	NA	NA	NA	NA	NA	752	NA	NA	NA	NA	NA	NA
14	NA	NA	NA	NA	NA	NA	NA	NA	NA	NA	NA	NA	NA	NA	NA	NA	NA	NA	NA	NA	NA	NA	NA	NA	NA	NA	NA	NA	NA	NA	NA	NA	NA	NA	NA	NA	NA	1.25	14.1	11.3	NA	NA	NA	NA	NA	NA	NA	NA	NA
14	NA	NA	NA	NA	NA	NA	NA	NA	NA	NA	NA	NA	NA	NA	NA	NA	NA	NA	NA	NA	NA	NA	NA	NA	NA	NA	NA	NA	NA	141.77	NA	NA	NA	NA	NA	NA	NA	NA	NA	NA	NA	NA	NA	NA	NA	NA	NA	NA	NA
14	NA	NA	NA	NA	NA	NA	NA	NA	NA	NA	NA	NA	NA	NA	NA	NA	NA	NA	NA	NA	NA	NA	NA	NA	NA	NA	NA	NA	NA	NA	NA	NA	804.8	NA	NA	NA	NA	NA	NA	NA	NA	NA	NA	NA	NA	NA	NA	NA	NA
14	NA	NA	NA	NA	NA	NA	NA	NA	NA	NA	NA	NA	NA	NA	NA	NA	NA	NA	NA	NA	NA	NA	NA	NA	NA	NA	NA	NA	NA	NA	NA	NA	NA	NA	NA	NA	NA	NA	NA	NA	319	NA	NA	NA	NA	NA	NA	NA	NA
14	NA	NA	NA	NA	NA	NA	NA	NA	NA	NA	NA	NA	NA	NA	NA	NA	NA	NA	NA	NA	NA	NA	NA	NA	NA	NA	NA	NA	NA	NA	NA	NA	NA	0.002	NA	NA	NA	NA	NA	NA	NA	NA	NA	NA	NA	NA	NA	NA	NA
14	NA	NA	NA	NA	NA	NA	NA	NA	NA	NA	NA	NA	NA	NA	NA	NA	NA	NA	NA	NA	NA	NA	NA	NA	NA	NA	NA	NA	NA	NA	NA	NA	NA	NA	0.315	NA	NA	NA	NA	NA	NA	NA	NA	NA	NA	NA	NA	NA	NA
14	NA	NA	NA	NA	NA	NA	NA	NA	NA	NA	NA	NA	NA	NA	NA	NA	NA	NA	NA	NA	NA	NA	NA	NA	NA	NA	NA	NA	NA	NA	NA	NA	NA	NA	NA	NA	13.27	NA	NA	NA	NA	NA	NA	NA	NA	NA	NA	NA	NA
30	6.16	130.09	7.2	43.81	NA	NA	NA	NA	NA	NA	NA	NA	NA	NA	NA	NA	NA	NA	NA	NA	NA	NA	NA	NA	NA	NA	NA	NA	NA	NA	NA	NA	NA	NA	NA	NA	NA	NA	NA	NA	NA	NA	NA	NA	NA	NA	NA	NA	NA
30	NA	NA	NA	NA	NA	NA	NA	NA	NA	NA	NA	NA	NA	NA	NA	NA	NA	NA	NA	NA	NA	NA	NA	NA	NA	NA	NA	NA	NA	NA	NA	NA	NA	NA	NA	NA	NA	NA	NA	NA	NA	NA	294	NA	NA	NA	NA	NA	NA
30	NA	NA	NA	NA	NA	NA	NA	NA	NA	NA	NA	NA	NA	NA	NA	NA	NA	NA	NA	NA	NA	NA	NA	NA	NA	NA	NA	NA	NA	NA	NA	NA	NA	NA	NA	NA	NA	NA	NA	NA	NA	NA	NA	33	NA	NA	NA	NA	NA
30	NA	NA	NA	NA	NA	0.4	100	0.1	11.4	16.6	25.4	32.3	78.8	7.6	75.3	35.4	160	16.7	6.6	1.1	4.97	0.5	4.49	8.8	6.60027	4.51818	2.2	9.94	145.455	NA	0.03	0.01	NA	NA	NA	NA	NA	NA	NA	NA	NA	NA	NA	NA	NA	NA	NA	NA	NA
30	NA	NA	NA	NA	NA	NA	NA	NA	NA	NA	NA	NA	NA	NA	NA	NA	NA	NA	NA	NA	NA	NA	NA	NA	NA	NA	NA	NA	NA	NA	NA	NA	673.8	NA	NA	NA	NA	NA	NA	NA	NA	NA	NA	NA	NA	NA	NA	NA	NA
30	NA	NA	NA	NA	35.21	NA	NA	NA	NA	NA	NA	NA	NA	NA	NA	NA	NA	NA	NA	NA	NA	NA	NA	NA	NA	NA	NA	NA	NA	NA	NA	NA	NA	NA	NA	NA	NA	NA	NA	NA	NA	NA	NA	NA	NA	NA	NA	NA	NA
30	NA	NA	NA	NA	NA	NA	NA	NA	NA	NA	NA	NA	NA	NA	NA	NA	NA	NA	NA	NA	NA	NA	NA	NA	NA	NA	NA	NA	NA	NA	NA	NA	NA	NA	NA	NA	NA	NA	NA	NA	NA	3.6	NA	NA	NA	NA	NA	NA	NA
30	NA	NA	NA	NA	NA	NA	NA	NA	NA	NA	NA	NA	NA	NA	NA	NA	NA	NA	NA	NA	NA	NA	NA	NA	NA	NA	NA	NA	NA	NA	NA	NA	NA	NA	NA	NA	NA	NA	NA	NA	49	NA	NA	NA	NA	NA	NA	NA	NA
30	NA	NA	NA	NA	NA	NA	NA	NA	NA	NA	NA	NA	NA	NA	NA	NA	NA	NA	NA	NA	NA	NA	NA	NA	NA	NA	NA	NA	NA	NA	NA	NA	NA	0.02	NA	NA	NA	NA	NA	NA	NA	NA	NA	NA	NA	NA	NA	NA	NA
30	NA	NA	NA	NA	NA	NA	NA	NA	NA	NA	NA	NA	NA	NA	NA	NA	NA	NA	NA	NA	NA	NA	NA	NA	NA	NA	NA	NA	NA	NA	NA	NA	NA	NA	1.65	NA	NA	NA	NA	NA	NA	NA	NA	NA	NA	NA	NA	NA	NA
30	NA	NA	NA	NA	NA	NA	NA	NA	NA	NA	NA	NA	NA	NA	NA	NA	NA	NA	NA	NA	NA	NA	NA	NA	NA	NA	NA	NA	NA	NA	NA	NA	NA	NA	NA	1.2	NA	NA	NA	NA	NA	NA	NA	NA	NA	NA	NA	NA	NA
30	NA	NA	NA	NA	NA	NA	NA	NA	NA	NA	NA	NA	NA	NA	NA	NA	NA	NA	NA	NA	NA	NA	NA	NA	NA	NA	NA	NA	NA	5.18	NA	NA	NA	NA	NA	NA	NA	NA	NA	NA	NA	NA	NA	NA	NA	NA	NA	NA	NA
14	5.5	111.15	6.16	36.6	NA	NA	NA	NA	NA	NA	NA	NA	NA	NA	NA	NA	NA	NA	NA	NA	NA	NA	NA	NA	NA	NA	NA	NA	NA	NA	NA	NA	NA	NA	NA	NA	NA	NA	NA	NA	NA	NA	NA	NA	NA	NA	NA	NA	NA
18	NA	NA	NA	NA	NA	0.5	100	0.2	16.3	4.8	29.6	33.4	88.8	4.3	90.2	49	360	13.6	13.2	0.63	11.91	0.57	5.52	9	13.204	18.9048	1.10526	20.8947	571.429	NA	0.07	0.03	NA	NA	NA	NA	NA	NA	NA	NA	NA	NA	NA	NA	NA	NA	NA	NA	NA
11	NA	NA	NA	NA	NA	0.5	100	0	13.1	5.3	26.5	32.6	81.4	3.6	90.6	40.2	360	13.8	14.2	0.75	12.87	0.51	4.94	8.6	14.2053	17.16	1.47059	25.2353	480	NA	0.07	NA	NA	NA	NA	NA	NA	NA	NA	NA	NA	NA	NA	NA	NA	NA	NA	NA	NA
37	NA	NA	NA	NA	NA	0.7	100	0.1	12.9	2.7	18.8	32	58.6	6.4	90.1	40.2	262	16.1	16.4	0.44	14.78	1.05	6.85	8.7	16.404	33.5909	0.419048	14.0762	595.455	NA	0.11	0.02	NA	NA	NA	NA	NA	NA	NA	NA	NA	NA	NA	NA	NA	NA	NA	NA	NA
16	NA	NA	NA	NA	NA	0.1	100	0	11.1	5.5	30.2	31.3	96.3	5.5	88.9	35.3	152	16	15.2	0.84	13.51	0.84	3.67	10	15.1969	16.0833	1	16.0833	180.952	NA	0.02	NA	NA	NA	NA	NA	NA	NA	NA	NA	NA	NA	NA	NA	NA	NA	NA	NA	NA
37	NA	NA	NA	NA	NA	NA	NA	NA	NA	NA	NA	NA	NA	NA	NA	NA	NA	NA	NA	NA	NA	NA	NA	NA	NA	NA	NA	NA	NA	NA	NA	NA	NA	NA	NA	NA	NA	NA	NA	NA	385	NA	NA	NA	NA	NA	NA	NA	NA
5	NA	NA	NA	NA	NA	NA	NA	NA	NA	NA	NA	NA	NA	NA	NA	NA	NA	NA	NA	NA	NA	NA	NA	NA	NA	NA	NA	NA	NA	NA	NA	NA	NA	NA	5.94	NA	NA	NA	NA	NA	NA	NA	NA	NA	NA	NA	NA	NA	NA
2	NA	NA	NA	NA	NA	NA	NA	NA	NA	NA	NA	NA	NA	NA	NA	NA	NA	NA	NA	NA	NA	NA	NA	NA	NA	NA	NA	NA	NA	NA	NA	NA	NA	NA	NA	NA	NA	NA	NA	NA	NA	NA	NA	108	NA	NA	NA	NA	NA
2	NA	NA	NA	NA	NA	0.3	100	0	9.2	2.1	25.2	32.1	78.5	3.2	94.4	28.6	298	16.5	41.2	0.87	38.89	1.32	3.64	9	41.197	44.7011	0.659091	29.4621	342.529	NA	0.12	NA	NA	NA	NA	NA	NA	NA	NA	NA	NA	NA	NA	NA	NA	NA	NA	NA	NA
2	NA	NA	NA	NA	NA	NA	NA	NA	NA	NA	NA	NA	NA	NA	NA	NA	NA	NA	NA	NA	NA	NA	NA	NA	NA	NA	NA	NA	NA	NA	NA	NA	885.1	NA	NA	NA	NA	NA	NA	NA	NA	NA	NA	NA	NA	NA	NA	NA	NA
2	NA	NA	NA	NA	NA	NA	NA	NA	NA	NA	NA	NA	NA	NA	NA	NA	NA	NA	NA	NA	NA	NA	NA	NA	NA	NA	NA	NA	NA	NA	NA	NA	NA	NA	NA	NA	NA	NA	NA	NA	2938	NA	NA	NA	NA	NA	NA	NA	NA
2	NA	NA	NA	NA	NA	NA	NA	NA	NA	NA	NA	NA	NA	NA	NA	NA	NA	NA	NA	NA	NA	NA	NA	NA	NA	NA	NA	NA	NA	NA	NA	NA	NA	0.04	NA	NA	NA	NA	NA	NA	NA	NA	NA	NA	NA	NA	NA	NA	NA
2	NA	NA	NA	NA	NA	NA	NA	NA	NA	NA	NA	NA	NA	NA	NA	NA	NA	NA	NA	NA	NA	NA	NA	NA	NA	NA	NA	NA	NA	NA	NA	NA	NA	NA	11.03	NA	NA	NA	NA	NA	NA	NA	NA	NA	NA	NA	NA	NA	NA
25	NA	NA	NA	NA	NA	NA	NA	NA	NA	NA	NA	NA	NA	NA	NA	NA	NA	NA	NA	NA	NA	NA	NA	NA	NA	NA	NA	NA	NA	NA	NA	NA	NA	NA	0.588	NA	NA	NA	NA	NA	NA	NA	NA	NA	NA	NA	NA	NA	NA
24	NA	NA	NA	NA	NA	0.1	100	1.1	10.1	11.1	33.5	33.9	99	10.7	77	29.7	150	16.3	14.4	1.6	11.09	1.54	3	9.5	14.4026	6.93125	1.03896	7.2013	93.75	NA	0.01	0.16	NA	NA	NA	NA	NA	NA	NA	NA	NA	NA	NA	NA	NA	NA	NA	NA	NA
10	6.21	131.53	7.28	44.36	NA	NA	NA	NA	NA	NA	NA	NA	NA	NA	NA	NA	NA	NA	NA	NA	NA	NA	NA	NA	NA	NA	NA	NA	NA	NA	NA	NA	NA	NA	NA	NA	NA	NA	NA	NA	NA	NA	NA	NA	NA	NA	NA	NA	NA
10	NA	NA	NA	NA	NA	NA	NA	NA	NA	NA	NA	NA	NA	NA	NA	NA	NA	NA	NA	NA	NA	NA	NA	NA	NA	NA	NA	NA	NA	NA	NA	NA	NA	NA	NA	NA	NA	NA	NA	NA	NA	NA	726	NA	NA	NA	NA	NA	NA
10	NA	NA	NA	NA	NA	NA	NA	NA	NA	NA	NA	NA	NA	NA	NA	NA	NA	NA	NA	NA	NA	NA	NA	NA	NA	NA	NA	NA	NA	NA	NA	NA	NA	NA	NA	NA	NA	NA	NA	NA	NA	NA	NA	124	NA	NA	NA	NA	NA
10	NA	NA	NA	NA	NA	0.2	100	0	10.9	3.8	26	32.2	80.9	5.5	90.5	33.8	368	16.2	9.4	0.36	8.51	0.52	4.18	8.8	9.40331	23.6389	0.692308	16.3654	1022.22	NA	0.02	NA	NA	NA	NA	NA	NA	NA	NA	NA	NA	NA	NA	NA	NA	NA	NA	NA	NA
10	NA	NA	NA	NA	NA	NA	NA	NA	NA	NA	NA	NA	NA	NA	NA	NA	NA	NA	NA	NA	NA	NA	NA	NA	NA	NA	NA	NA	NA	NA	NA	NA	238.3	NA	NA	NA	NA	NA	NA	NA	NA	NA	NA	NA	NA	NA	NA	NA	NA
10	NA	NA	NA	NA	92.66	NA	NA	NA	NA	NA	NA	NA	NA	NA	NA	NA	NA	NA	NA	NA	NA	NA	NA	NA	NA	NA	NA	NA	NA	NA	NA	NA	NA	NA	NA	NA	NA	NA	NA	NA	NA	NA	NA	NA	NA	NA	NA	NA	NA
10	NA	NA	NA	NA	NA	NA	NA	NA	NA	NA	NA	NA	NA	NA	NA	NA	NA	NA	NA	NA	NA	NA	NA	NA	NA	NA	NA	NA	NA	NA	NA	NA	NA	NA	NA	NA	NA	NA	NA	NA	NA	2.4	NA	NA	NA	NA	NA	NA	NA
10	NA	NA	NA	NA	NA	NA	NA	NA	NA	NA	NA	NA	NA	NA	NA	NA	NA	NA	NA	NA	NA	NA	NA	NA	NA	NA	NA	NA	NA	NA	NA	NA	NA	NA	NA	NA	NA	NA	NA	NA	3129	NA	NA	NA	NA	NA	NA	NA	NA
10	NA	NA	NA	NA	NA	NA	NA	NA	NA	NA	NA	NA	NA	NA	NA	NA	NA	NA	NA	NA	NA	NA	NA	NA	NA	NA	NA	NA	NA	NA	NA	NA	NA	0.01	NA	NA	NA	NA	NA	NA	NA	NA	NA	NA	NA	NA	NA	NA	NA
10	NA	NA	NA	NA	NA	NA	NA	NA	NA	NA	NA	NA	NA	NA	NA	NA	NA	NA	NA	NA	NA	NA	NA	NA	NA	NA	NA	NA	NA	NA	NA	NA	NA	NA	0.124	NA	NA	NA	NA	NA	NA	NA	NA	NA	NA	NA	NA	NA	NA
10	NA	NA	NA	NA	NA	NA	NA	NA	NA	NA	NA	NA	NA	NA	NA	NA	NA	NA	NA	NA	NA	NA	NA	NA	NA	NA	NA	NA	NA	NA	NA	NA	NA	NA	NA	6.2	NA	NA	NA	NA	NA	NA	NA	NA	NA	NA	NA	NA	NA
3	NA	NA	NA	NA	NA	0.3	100	0.4	9.7	19.7	19.6	31.6	62.2	11.7	67.9	30.8	308	16.7	11.5	2.27	7.81	1.35	4.95	8.6	11.5022	3.44053	1.68148	5.78519	135.683	NA	0.03	0.05	NA	NA	NA	NA	NA	NA	NA	NA	NA	NA	NA	NA	NA	NA	NA	NA	NA
7	7.36	164.53	9.11	56.93	NA	NA	NA	NA	NA	NA	NA	NA	NA	NA	NA	NA	NA	NA	NA	NA	NA	NA	NA	NA	NA	NA	NA	NA	NA	NA	NA	NA	NA	NA	NA	NA	NA	NA	NA	NA	NA	NA	NA	NA	NA	NA	NA	NA	NA
7	NA	NA	NA	NA	NA	NA	NA	NA	NA	NA	NA	NA	NA	NA	NA	NA	NA	NA	NA	NA	NA	NA	NA	NA	NA	NA	NA	NA	NA	NA	NA	NA	NA	NA	NA	NA	NA	NA	NA	NA	NA	NA	517	NA	NA	NA	NA	NA	NA
7	NA	NA	NA	NA	NA	NA	NA	NA	NA	NA	NA	NA	NA	NA	NA	NA	NA	NA	NA	NA	NA	NA	NA	NA	NA	NA	NA	NA	NA	NA	NA	NA	NA	NA	NA	NA	NA	NA	NA	NA	NA	NA	NA	26	NA	NA	NA	NA	NA
7	NA	NA	NA	NA	NA	0	100	0.1	13.2	3.9	27	31.1	86.7	3.1	92.9	42.5	332	14.9	33.1	1.29	30.75	1.03	4.9	8.2	33.1001	23.8372	1.25243	29.8544	257.364	NA	NA	0.03	NA	NA	NA	NA	NA	NA	NA	NA	NA	NA	NA	NA	NA	NA	NA	NA	NA
7	NA	NA	NA	NA	NA	NA	NA	NA	NA	NA	NA	NA	NA	NA	NA	NA	NA	NA	NA	NA	NA	NA	NA	NA	NA	NA	NA	NA	NA	NA	NA	NA	1053.5	NA	NA	NA	NA	NA	NA	NA	NA	NA	NA	NA	NA	NA	NA	NA	NA
7	NA	NA	NA	NA	15.12	NA	NA	NA	NA	NA	NA	NA	NA	NA	NA	NA	NA	NA	NA	NA	NA	NA	NA	NA	NA	NA	NA	NA	NA	NA	NA	NA	NA	NA	NA	NA	NA	NA	NA	NA	NA	NA	NA	NA	NA	NA	NA	NA	NA
7	NA	NA	NA	NA	NA	NA	NA	NA	NA	NA	NA	NA	NA	NA	NA	NA	NA	NA	NA	NA	NA	NA	NA	NA	NA	NA	NA	NA	NA	NA	NA	NA	NA	NA	NA	NA	NA	NA	NA	NA	NA	2	NA	NA	NA	NA	NA	NA	NA
7	NA	NA	NA	NA	NA	NA	NA	NA	NA	NA	NA	NA	NA	NA	NA	NA	NA	NA	NA	NA	NA	NA	NA	NA	NA	NA	NA	NA	NA	NA	NA	NA	NA	NA	NA	NA	NA	NA	NA	NA	779	NA	NA	NA	NA	NA	NA	NA	NA
7	NA	NA	NA	NA	NA	NA	NA	NA	NA	NA	NA	NA	NA	NA	NA	NA	NA	NA	NA	NA	NA	NA	NA	NA	NA	NA	NA	NA	NA	NA	NA	NA	NA	0.01	NA	NA	NA	NA	NA	NA	NA	NA	NA	NA	NA	NA	NA	NA	NA
7	NA	NA	NA	NA	NA	NA	NA	NA	NA	NA	NA	NA	NA	NA	NA	NA	NA	NA	NA	NA	NA	NA	NA	NA	NA	NA	NA	NA	NA	NA	NA	NA	NA	NA	NA	2.1	NA	NA	NA	NA	NA	NA	NA	NA	NA	NA	NA	NA	NA
7	NA	NA	NA	NA	NA	NA	NA	NA	NA	NA	NA	NA	NA	NA	NA	NA	NA	NA	NA	NA	NA	NA	NA	NA	NA	NA	NA	NA	NA	NA	NA	NA	NA	NA	NA	NA	NA	NA	NA	NA	NA	NA	695	NA	NA	NA	NA	NA	NA
7	NA	NA	NA	NA	NA	NA	NA	NA	NA	NA	NA	NA	NA	NA	NA	NA	NA	NA	NA	NA	NA	NA	NA	NA	NA	NA	NA	NA	NA	NA	NA	NA	801.6	NA	NA	NA	NA	NA	NA	NA	NA	NA	NA	NA	NA	NA	NA	NA	NA
7	NA	NA	NA	NA	NA	NA	NA	NA	NA	NA	NA	NA	NA	NA	NA	NA	NA	NA	NA	NA	NA	NA	NA	NA	NA	NA	NA	NA	NA	NA	NA	NA	NA	NA	NA	NA	NA	NA	NA	NA	621	NA	NA	NA	NA	NA	NA	NA	NA
7	NA	NA	NA	NA	NA	NA	NA	NA	NA	NA	NA	NA	NA	NA	NA	NA	NA	NA	NA	NA	NA	NA	NA	NA	NA	NA	NA	NA	NA	NA	NA	NA	NA	0.01	NA	NA	NA	NA	NA	NA	NA	NA	NA	NA	NA	NA	NA	NA	NA
7	NA	NA	NA	NA	NA	NA	NA	NA	NA	NA	NA	NA	NA	NA	NA	NA	NA	NA	NA	NA	NA	NA	NA	NA	NA	NA	NA	NA	NA	NA	NA	NA	NA	NA	7.38	NA	NA	NA	NA	NA	NA	NA	NA	NA	NA	NA	NA	NA	NA
7	NA	NA	NA	NA	NA	NA	NA	NA	NA	NA	NA	NA	NA	NA	NA	NA	NA	NA	NA	NA	NA	NA	NA	NA	NA	NA	NA	NA	NA	NA	NA	NA	NA	NA	NA	NA	37.87	NA	NA	NA	NA	NA	NA	NA	NA	NA	NA	NA	NA
9	NA	NA	NA	NA	NA	NA	NA	NA	NA	NA	NA	NA	NA	NA	NA	NA	NA	NA	NA	NA	NA	NA	NA	NA	NA	NA	NA	NA	NA	NA	NA	NA	NA	NA	NA	NA	NA	NA	NA	NA	NA	NA	537	NA	NA	NA	NA	NA	NA
9	NA	NA	NA	NA	NA	0.2	100	0.1	13.5	5.7	28.6	31.4	90.9	6.1	87.9	42.9	170	14.5	18.2	1.04	16	1.11	4.72	10.3	18.2025	15.3846	0.936937	14.4144	163.462	NA	0.04	0.02	NA	NA	NA	NA	NA	NA	NA	NA	NA	NA	NA	NA	NA	NA	NA	NA	NA
9	NA	NA	NA	NA	NA	NA	NA	NA	NA	NA	NA	NA	NA	NA	NA	NA	NA	NA	NA	NA	NA	NA	NA	NA	NA	NA	NA	NA	NA	NA	NA	NA	1720	NA	NA	NA	NA	NA	NA	NA	NA	NA	NA	NA	NA	NA	NA	NA	NA
9	NA	NA	NA	NA	NA	NA	NA	NA	NA	NA	NA	NA	NA	NA	NA	NA	NA	NA	NA	NA	NA	NA	NA	NA	NA	NA	NA	NA	NA	NA	NA	NA	NA	NA	NA	NA	NA	NA	NA	NA	405	NA	NA	NA	NA	NA	NA	NA	NA
9	NA	NA	NA	NA	NA	NA	NA	NA	NA	NA	NA	NA	NA	NA	NA	NA	NA	NA	NA	NA	NA	NA	NA	NA	NA	NA	NA	NA	NA	NA	NA	NA	NA	0.01	NA	NA	NA	NA	NA	NA	NA	NA	NA	NA	NA	NA	NA	NA	NA
9	NA	NA	NA	NA	NA	NA	NA	NA	NA	NA	NA	NA	NA	NA	NA	NA	NA	NA	NA	NA	NA	NA	NA	NA	NA	NA	NA	NA	NA	NA	NA	NA	NA	NA	0.213	NA	NA	NA	NA	NA	NA	NA	NA	NA	NA	NA	NA	NA	NA
9	NA	NA	NA	NA	NA	NA	NA	NA	NA	NA	NA	NA	NA	NA	NA	NA	NA	NA	NA	NA	NA	NA	NA	NA	NA	NA	NA	NA	NA	NA	NA	NA	NA	NA	NA	NA	20.03	NA	NA	NA	NA	NA	NA	NA	NA	NA	NA	NA	NA
18	NA	NA	NA	NA	NA	NA	NA	NA	NA	NA	NA	NA	NA	NA	NA	NA	NA	NA	NA	NA	NA	NA	NA	NA	NA	NA	NA	NA	NA	NA	NA	NA	NA	NA	NA	NA	NA	NA	NA	NA	NA	NA	NA	108	NA	NA	NA	NA	NA
2	NA	NA	NA	NA	NA	0.5	100	0.2	10	21.9	19.6	32	61.3	7.3	70.1	31.2	315	16.8	8.5	1.86	5.96	0.62	5.09	8.5	8.50214	3.2043	3	9.6129	169.355	NA	0.04	0.02	NA	NA	NA	NA	NA	NA	NA	NA	NA	NA	NA	NA	NA	NA	NA	NA	NA
2	NA	NA	NA	NA	NA	NA	NA	NA	NA	NA	NA	NA	NA	NA	NA	NA	NA	NA	NA	NA	NA	NA	NA	NA	NA	NA	NA	NA	NA	NA	NA	NA	NA	NA	NA	NA	NA	NA	NA	NA	951	NA	NA	NA	NA	NA	NA	NA	NA
23	NA	NA	NA	NA	NA	0	100	0	10	5	33.7	34.2	98.6	10	85	29.3	150	16.6	12.2	0.61	10.37	1.22	2.97	9.5	12.2	17	0.5	8.5	245.902	NA	NA	NA	NA	NA	NA	NA	NA	NA	NA	NA	NA	NA	NA	NA	NA	NA	NA	NA	NA
13	NA	NA	NA	NA	NA	NA	NA	NA	NA	NA	NA	NA	NA	NA	NA	NA	NA	NA	NA	NA	NA	NA	NA	NA	NA	NA	NA	NA	NA	63.71	NA	NA	NA	NA	NA	NA	NA	NA	NA	NA	NA	NA	NA	NA	NA	NA	NA	NA	NA
13	NA	NA	NA	NA	NA	0.1	100	0	14.3	6.5	28.1	33.6	83.6	8.6	84.8	42.5	344	14.4	12.4	0.81	10.52	1.07	5.09	8	12.4057	12.9877	0.757009	9.83178	424.691	NA	0.01	NA	NA	NA	NA	NA	NA	NA	NA	NA	NA	NA	NA	NA	NA	NA	NA	NA	NA
13	NA	NA	NA	NA	NA	NA	NA	NA	NA	NA	NA	NA	NA	NA	NA	NA	NA	NA	NA	NA	NA	NA	NA	NA	NA	NA	NA	NA	NA	NA	NA	NA	358.6	NA	NA	NA	NA	NA	NA	NA	NA	NA	NA	NA	NA	NA	NA	NA	NA
13	NA	NA	NA	NA	NA	NA	NA	NA	NA	NA	NA	NA	NA	NA	NA	NA	NA	NA	NA	NA	NA	NA	NA	NA	NA	NA	NA	NA	NA	NA	NA	NA	NA	NA	NA	NA	NA	NA	NA	NA	271	NA	NA	NA	NA	NA	NA	NA	NA
13	NA	NA	NA	NA	NA	NA	NA	NA	NA	NA	NA	NA	NA	NA	NA	NA	NA	NA	NA	NA	NA	NA	NA	NA	NA	NA	NA	NA	NA	NA	NA	NA	NA	0.002	NA	NA	NA	NA	NA	NA	NA	NA	NA	NA	NA	NA	NA	NA	NA
13	NA	NA	NA	NA	NA	NA	NA	NA	NA	NA	NA	NA	NA	NA	NA	NA	NA	NA	NA	NA	NA	NA	NA	NA	NA	NA	NA	NA	NA	NA	NA	NA	NA	NA	NA	NA	159.7	NA	NA	NA	NA	NA	NA	NA	NA	NA	NA	NA	NA
38	NA	NA	NA	NA	NA	NA	NA	NA	NA	NA	NA	NA	NA	NA	NA	NA	NA	NA	NA	NA	NA	NA	NA	NA	NA	NA	NA	NA	NA	157.05	NA	NA	NA	NA	NA	NA	NA	NA	NA	NA	NA	NA	NA	NA	NA	NA	NA	NA	NA
38	NA	NA	NA	NA	NA	0.2	100	0	11.6	3	28.2	33.8	83.5	2.5	94.3	34.5	408	14.2	9.9	0.3	9.34	0.25	4.13	7.8	9.90456	31.1333	1.2	37.36	1360	NA	0.02	NA	NA	NA	NA	NA	NA	NA	NA	NA	NA	NA	NA	NA	NA	NA	NA	NA	NA
38	NA	NA	NA	NA	NA	NA	NA	NA	NA	NA	NA	NA	NA	NA	NA	NA	NA	NA	NA	NA	NA	NA	NA	NA	NA	NA	NA	NA	NA	NA	NA	NA	NA	NA	NA	NA	NA	NA	NA	NA	1079	NA	NA	NA	NA	NA	NA	NA	NA
38	NA	NA	NA	NA	NA	NA	NA	NA	NA	NA	NA	NA	NA	NA	NA	NA	NA	NA	NA	NA	NA	NA	NA	NA	NA	NA	NA	NA	NA	NA	NA	NA	NA	0.002	NA	NA	NA	NA	NA	NA	NA	NA	NA	NA	NA	NA	NA	NA	NA
17	NA	NA	NA	NA	NA	NA	NA	NA	NA	NA	NA	NA	NA	NA	NA	NA	NA	NA	NA	NA	NA	NA	NA	NA	NA	NA	NA	NA	NA	4.94	NA	NA	NA	NA	NA	NA	NA	NA	NA	NA	NA	NA	NA	NA	NA	NA	NA	NA	NA
17	NA	NA	NA	NA	NA	0.4	100	0	15.4	5.5	30	33.4	90	3.8	90.3	46	349	13.7	6.6	0.36	5.96	0.25	5.11	6.4	6.60022	16.5556	1.44	23.84	969.444	NA	0.03	NA	NA	NA	NA	NA	NA	NA	NA	NA	NA	NA	NA	NA	NA	NA	NA	NA	NA
17	NA	NA	NA	NA	NA	NA	NA	NA	NA	NA	NA	NA	NA	NA	NA	NA	NA	NA	NA	NA	NA	NA	NA	NA	NA	NA	NA	NA	NA	NA	NA	NA	NA	NA	NA	NA	NA	NA	NA	NA	1162	NA	NA	NA	NA	NA	NA	NA	NA
17	NA	NA	NA	NA	NA	NA	NA	NA	NA	NA	NA	NA	NA	NA	NA	NA	NA	NA	NA	NA	NA	NA	NA	NA	NA	NA	NA	NA	NA	NA	NA	NA	NA	0.002	NA	NA	NA	NA	NA	NA	NA	NA	NA	NA	NA	NA	NA	NA	NA
13	NA	NA	NA	NA	NA	NA	NA	NA	NA	NA	NA	NA	NA	NA	NA	NA	NA	NA	NA	NA	NA	NA	NA	NA	NA	NA	NA	NA	NA	69.01	NA	NA	NA	NA	NA	NA	NA	NA	NA	NA	NA	NA	NA	NA	NA	NA	NA	NA	NA
13	NA	NA	NA	NA	NA	0.1	100	0.1	12.8	2.1	28.9	34.4	84.2	2.7	95	37.1	194	13.6	14.9	0.31	14.16	0.4	4.41	10.7	14.9053	45.6774	0.775	35.4	625.806	NA	0.01	0.01	NA	NA	NA	NA	NA	NA	NA	NA	NA	NA	NA	NA	NA	NA	NA	NA	NA
13	NA	NA	NA	NA	NA	NA	NA	NA	NA	NA	NA	NA	NA	NA	NA	NA	NA	NA	NA	NA	NA	NA	NA	NA	NA	NA	NA	NA	NA	NA	NA	NA	NA	NA	NA	NA	NA	NA	NA	NA	2048	NA	NA	NA	NA	NA	NA	NA	NA
13	NA	NA	NA	NA	NA	NA	NA	NA	NA	NA	NA	NA	NA	NA	NA	NA	NA	NA	NA	NA	NA	NA	NA	NA	NA	NA	NA	NA	NA	NA	NA	NA	NA	0.01	NA	NA	NA	NA	NA	NA	NA	NA	NA	NA	NA	NA	NA	NA	NA
16	6.09	128.08	7.09	43.05	NA	NA	NA	NA	NA	NA	NA	NA	NA	NA	NA	NA	NA	NA	NA	NA	NA	NA	NA	NA	NA	NA	NA	NA	NA	NA	NA	NA	NA	NA	NA	NA	NA	NA	NA	NA	NA	NA	NA	NA	NA	NA	NA	NA	NA
16	NA	NA	NA	NA	NA	NA	NA	NA	NA	NA	NA	NA	NA	NA	NA	NA	NA	NA	NA	NA	NA	NA	NA	NA	NA	NA	NA	NA	NA	NA	NA	NA	NA	NA	NA	NA	NA	1.44	16.3	11.3	NA	NA	NA	NA	NA	NA	NA	NA	NA
16	NA	NA	NA	NA	NA	NA	NA	NA	NA	NA	NA	NA	NA	NA	NA	NA	NA	NA	NA	NA	NA	NA	NA	NA	NA	NA	NA	NA	NA	NA	NA	NA	NA	NA	0.197	NA	NA	NA	NA	NA	NA	NA	NA	NA	NA	NA	NA	NA	NA
30	NA	NA	NA	NA	NA	0.3	100	0.3	11.7	15	25.4	32.1	79.1	3.8	80.6	36.4	150	17	6.6	0.99	5.32	0.25	4.6	8.9	6.6005	5.37374	3.96	21.28	151.515	NA	0.02	0.02	NA	NA	NA	NA	NA	NA	NA	NA	NA	NA	NA	NA	NA	NA	NA	NA	NA
25	NA	NA	NA	NA	NA	NA	NA	NA	NA	NA	NA	NA	NA	NA	NA	NA	NA	NA	NA	NA	NA	NA	NA	NA	NA	NA	NA	NA	NA	NA	NA	NA	NA	NA	NA	NA	NA	NA	NA	NA	NA	NA	NA	22	NA	NA	NA	NA	NA
25	NA	NA	NA	NA	NA	NA	NA	NA	NA	NA	NA	NA	NA	NA	NA	NA	NA	NA	NA	NA	NA	NA	NA	NA	NA	NA	NA	NA	NA	NA	NA	NA	NA	0.02	NA	NA	NA	NA	NA	NA	NA	NA	NA	NA	NA	NA	NA	NA	NA
25	NA	NA	NA	NA	NA	NA	NA	NA	NA	NA	NA	NA	NA	NA	NA	NA	NA	NA	NA	NA	NA	NA	NA	NA	NA	NA	NA	NA	NA	NA	NA	NA	NA	NA	NA	0.6	NA	NA	NA	NA	NA	NA	NA	NA	NA	NA	NA	NA	NA
17	NA	NA	NA	NA	NA	NA	NA	NA	NA	NA	NA	NA	NA	NA	NA	NA	NA	NA	NA	NA	NA	NA	NA	NA	NA	NA	NA	NA	NA	NA	NA	NA	NA	NA	NA	NA	NA	NA	NA	NA	NA	NA	1031	NA	NA	NA	NA	NA	NA
17	NA	NA	NA	NA	NA	0.3	100	0.1	15.4	5.2	29.4	33.2	88.6	3.9	90.5	46.4	269	13.5	16.1	0.84	14.57	0.63	5.24	8.7	16.0994	17.3452	1.33333	23.127	320.238	NA	0.05	0.02	NA	NA	NA	NA	NA	NA	NA	NA	NA	NA	NA	NA	NA	NA	NA	NA	NA
17	NA	NA	NA	NA	NA	NA	NA	NA	NA	NA	NA	NA	NA	NA	NA	NA	NA	NA	NA	NA	NA	NA	NA	NA	NA	NA	NA	NA	NA	NA	NA	NA	1051.3	NA	NA	NA	NA	NA	NA	NA	NA	NA	NA	NA	NA	NA	NA	NA	NA
17	NA	NA	NA	NA	NA	NA	NA	NA	NA	NA	NA	NA	NA	NA	NA	NA	NA	NA	NA	NA	NA	NA	NA	NA	NA	NA	NA	NA	NA	NA	NA	NA	NA	NA	NA	NA	NA	NA	NA	NA	25209	NA	NA	NA	NA	NA	NA	NA	NA
17	NA	NA	NA	NA	NA	NA	NA	NA	NA	NA	NA	NA	NA	NA	NA	NA	NA	NA	NA	NA	NA	NA	NA	NA	NA	NA	NA	NA	NA	NA	NA	NA	NA	0.03	NA	NA	NA	NA	NA	NA	NA	NA	NA	NA	NA	NA	NA	NA	NA
17	NA	NA	NA	NA	NA	NA	NA	NA	NA	NA	NA	NA	NA	NA	NA	NA	NA	NA	NA	NA	NA	NA	NA	NA	NA	NA	NA	NA	NA	NA	NA	NA	NA	NA	0.093	NA	NA	NA	NA	NA	NA	NA	NA	NA	NA	NA	NA	NA	NA
10	NA	NA	NA	NA	NA	NA	NA	NA	NA	NA	NA	NA	NA	NA	NA	NA	NA	NA	NA	NA	NA	NA	NA	NA	NA	NA	NA	NA	NA	NA	NA	NA	NA	NA	NA	NA	NA	NA	NA	NA	NA	NA	1105	NA	NA	NA	NA	NA	NA
11	NA	NA	NA	NA	NA	0.1	100	1.6	13.8	3.8	26.6	32	83.1	2.6	91.9	43.1	244	14.6	13.4	0.51	12.31	0.35	5.19	7.9	13.395	24.1373	1.45714	35.1714	478.431	NA	0.01	0.21	NA	NA	NA	NA	NA	NA	NA	NA	NA	NA	NA	NA	NA	NA	NA	NA	NA
10	NA	NA	NA	NA	NA	NA	NA	NA	NA	NA	NA	NA	NA	NA	NA	NA	NA	NA	NA	NA	NA	NA	NA	NA	NA	NA	NA	NA	NA	NA	NA	NA	878.5	NA	NA	NA	NA	NA	NA	NA	NA	NA	NA	NA	NA	NA	NA	NA	NA
10	NA	NA	NA	NA	NA	NA	NA	NA	NA	NA	NA	NA	NA	NA	NA	NA	NA	NA	NA	NA	NA	NA	NA	NA	NA	NA	NA	NA	NA	NA	NA	NA	NA	NA	NA	NA	NA	NA	NA	NA	29232	NA	NA	NA	NA	NA	NA	NA	NA
10	NA	NA	NA	NA	NA	NA	NA	NA	NA	NA	NA	NA	NA	NA	NA	NA	NA	NA	NA	NA	NA	NA	NA	NA	NA	NA	NA	NA	NA	NA	NA	NA	NA	0.2	NA	NA	NA	NA	NA	NA	NA	NA	NA	NA	NA	NA	NA	NA	NA
10	NA	NA	NA	NA	NA	NA	NA	NA	NA	NA	NA	NA	NA	NA	NA	NA	NA	NA	NA	NA	NA	NA	NA	NA	NA	NA	NA	NA	NA	NA	NA	NA	NA	NA	0.575	NA	NA	NA	NA	NA	NA	NA	NA	NA	NA	NA	NA	NA	NA
9	NA	NA	NA	NA	NA	0.3	100	0	10.1	4.7	26.8	33.5	80.1	7.3	87.7	30	342	15.8	7.7	0.36	6.75	0.56	3.75	8.3	7.69669	18.75	0.642857	12.0536	950	NA	0.02	NA	NA	NA	NA	NA	NA	NA	NA	NA	NA	NA	NA	NA	NA	NA	NA	NA	NA
6	NA	NA	NA	NA	NA	0	100	0	13	3	27.7	32.2	86.1	4	91	40.4	331	14.8	33.4	1	30.39	1.34	4.69	8.7	33.3956	30.39	0.746269	22.6791	331	NA	NA	NA	NA	NA	NA	NA	NA	NA	NA	NA	NA	NA	NA	NA	NA	2	NA	NA	NA
36	NA	NA	NA	NA	NA	NA	NA	NA	NA	NA	NA	NA	NA	NA	NA	NA	NA	NA	NA	NA	NA	NA	NA	NA	NA	NA	NA	NA	NA	NA	NA	NA	NA	NA	NA	NA	NA	NA	NA	NA	NA	NA	729	NA	NA	NA	NA	NA	NA
36	NA	NA	NA	NA	NA	0.2	100	0.3	12.5	5.6	18.4	30.3	60.7	4.3	89.6	41.2	213	16.1	11.4	0.64	10.21	0.49	6.79	8.7	11.3951	15.9531	1.30612	20.8367	332.812	NA	0.02	0.03	NA	NA	NA	NA	NA	NA	NA	NA	NA	NA	NA	NA	NA	NA	NA	NA	NA
36	NA	NA	NA	NA	NA	NA	NA	NA	NA	NA	NA	NA	NA	NA	NA	NA	NA	NA	NA	NA	NA	NA	NA	NA	NA	NA	NA	NA	NA	NA	NA	NA	817.8	NA	NA	NA	NA	NA	NA	NA	NA	NA	NA	NA	NA	NA	NA	NA	NA
36	NA	NA	NA	NA	NA	NA	NA	NA	NA	NA	NA	NA	NA	NA	NA	NA	NA	NA	NA	NA	NA	NA	NA	NA	NA	NA	NA	NA	NA	NA	NA	NA	NA	NA	NA	NA	NA	NA	NA	NA	427	NA	NA	NA	NA	NA	NA	NA	NA
36	NA	NA	NA	NA	NA	NA	NA	NA	NA	NA	NA	NA	NA	NA	NA	NA	NA	NA	NA	NA	NA	NA	NA	NA	NA	NA	NA	NA	NA	NA	NA	NA	NA	0.02	NA	NA	NA	NA	NA	NA	NA	NA	NA	NA	NA	NA	NA	NA	NA
36	NA	NA	NA	NA	NA	NA	NA	NA	NA	NA	NA	NA	NA	NA	NA	NA	NA	NA	NA	NA	NA	NA	NA	NA	NA	NA	NA	NA	NA	NA	NA	NA	NA	NA	0.074	NA	NA	NA	NA	NA	NA	NA	NA	NA	NA	NA	NA	NA	NA
10	NA	NA	NA	NA	NA	NA	NA	NA	NA	NA	NA	NA	NA	NA	NA	NA	NA	NA	NA	NA	NA	NA	NA	NA	NA	NA	NA	NA	NA	NA	NA	NA	NA	NA	NA	NA	5000	NA	NA	NA	NA	NA	NA	NA	NA	NA	NA	NA	NA
4	NA	NA	NA	NA	NA	0	100	0	9	4	24.9	30.8	80.8	10	86	29.3	224	17.6	13	0.52	11.18	1.3	3.63	11.7	13	21.5	0.4	8.6	430.769	NA	NA	NA	NA	NA	NA	NA	NA	NA	NA	NA	NA	NA	NA	NA	NA	NA	NA	NA	NA
1	NA	NA	NA	NA	NA	0	100	0	8.8	4	25.2	31.4	80.4	6	89	28.2	217	16.6	35.6	1.42	31.68	2.14	3.51	9.4	35.5955	22.3099	0.663551	14.8037	152.817	NA	NA	NA	NA	NA	NA	NA	NA	NA	NA	NA	NA	NA	NA	NA	NA	1	NA	NA	NA
24	NA	NA	NA	NA	NA	0.7	100	0.2	10	2.7	24.8	31.8	78.2	2.7	93.7	31.4	330	18.2	12.5	0.34	11.71	0.34	4.01	8.4	12.4973	34.4412	1	34.4412	970.588	NA	0.09	0.03	NA	NA	NA	NA	NA	NA	NA	NA	NA	NA	NA	NA	NA	NA	NA	NA	NA
5	NA	NA	NA	NA	NA	NA	NA	NA	NA	NA	NA	NA	NA	NA	NA	NA	NA	NA	NA	NA	NA	NA	NA	NA	NA	NA	NA	NA	NA	NA	NA	NA	NA	NA	0.178	NA	NA	NA	NA	NA	NA	NA	NA	NA	NA	NA	NA	NA	NA
5	NA	NA	NA	NA	NA	NA	NA	NA	NA	NA	NA	NA	NA	NA	NA	NA	NA	NA	NA	NA	NA	NA	NA	NA	NA	NA	NA	NA	NA	NA	NA	NA	NA	NA	NA	NA	52.73	NA	NA	NA	NA	NA	NA	NA	NA	NA	NA	NA	NA
10	NA	NA	NA	NA	NA	NA	NA	NA	NA	NA	NA	NA	NA	NA	NA	NA	NA	NA	NA	NA	NA	NA	NA	NA	NA	NA	NA	NA	NA	NA	NA	NA	NA	NA	0.043	NA	NA	NA	NA	NA	NA	NA	NA	NA	NA	NA	NA	NA	NA
5	7.6	171.42	9.49	59.55	NA	NA	NA	NA	NA	NA	NA	NA	NA	NA	NA	NA	NA	NA	NA	NA	NA	NA	NA	NA	NA	NA	NA	NA	NA	NA	NA	NA	NA	NA	NA	NA	NA	NA	NA	NA	NA	NA	NA	NA	NA	NA	NA	NA	NA
8	NA	NA	NA	NA	NA	0	100	0	12.5	4	29.4	33.2	88.5	4	90	37.5	250	14.4	31.6	1.26	28.44	1.26	4.24	9.7	31.6	22.5714	1	22.5714	198.413	NA	NA	NA	NA	NA	NA	NA	NA	NA	NA	NA	NA	NA	NA	NA	NA	2	NA	NA	NA
29	NA	NA	NA	NA	NA	0.3	100	0.5	11.9	25.9	24.9	32.1	77.6	11.9	61.4	37.2	155	16.5	7.2	1.86	4.42	0.86	4.79	8.8	7.1987	2.37634	2.16279	5.13953	83.3333	NA	0.02	0.04	NA	NA	NA	NA	NA	NA	NA	NA	NA	NA	NA	NA	NA	NA	NA	NA	NA
9	NA	NA	NA	NA	NA	0.8	100	0.9	10.7	11.3	24.9	32.6	76.3	5.6	81.4	32.9	229	16.8	11.1	1.25	9.04	0.62	4.31	7.1	11.1057	7.232	2.01613	14.5806	183.2	NA	0.09	0.1	NA	NA	NA	NA	NA	NA	NA	NA	NA	NA	NA	NA	NA	NA	NA	NA	NA
15	NA	NA	NA	NA	NA	0.1	100	0	11.5	2.7	30.4	32	95.1	1.7	95.5	35.9	157	16.2	13.6	0.37	12.99	0.23	3.78	10.4	13.6021	35.1081	1.6087	56.4783	424.324	NA	0.01	NA	NA	NA	NA	NA	NA	NA	NA	NA	NA	NA	NA	NA	NA	NA	NA	NA	NA
17	NA	NA	NA	NA	NA	NA	NA	NA	NA	NA	NA	NA	NA	NA	NA	NA	NA	NA	NA	NA	NA	NA	NA	NA	NA	NA	NA	NA	NA	NA	NA	NA	NA	0.02	NA	NA	NA	NA	NA	NA	NA	NA	NA	NA	NA	NA	NA	NA	NA
17	NA	NA	NA	NA	NA	NA	NA	NA	NA	NA	NA	NA	NA	NA	NA	NA	NA	NA	NA	NA	NA	NA	NA	NA	NA	NA	NA	NA	NA	NA	NA	NA	NA	NA	NA	NA	350.3	NA	NA	NA	NA	NA	NA	NA	NA	NA	NA	NA	NA
8	NA	NA	NA	NA	NA	NA	NA	NA	NA	NA	NA	NA	NA	NA	NA	NA	NA	NA	NA	NA	NA	NA	NA	NA	NA	NA	NA	NA	NA	NA	NA	NA	NA	NA	NA	NA	NA	NA	NA	NA	NA	NA	400	NA	NA	NA	NA	NA	NA
8	NA	NA	NA	NA	NA	NA	NA	NA	NA	NA	NA	NA	NA	NA	NA	NA	NA	NA	NA	NA	NA	NA	NA	NA	NA	NA	NA	NA	NA	NA	NA	NA	2732	NA	NA	NA	NA	NA	NA	NA	NA	NA	NA	NA	NA	NA	NA	NA	NA
8	NA	NA	NA	NA	NA	NA	NA	NA	NA	NA	NA	NA	NA	NA	NA	NA	NA	NA	NA	NA	NA	NA	NA	NA	NA	NA	NA	NA	NA	NA	NA	NA	NA	NA	NA	NA	NA	NA	NA	NA	1129	NA	NA	NA	NA	NA	NA	NA	NA
8	NA	NA	NA	NA	NA	NA	NA	NA	NA	NA	NA	NA	NA	NA	NA	NA	NA	NA	NA	NA	NA	NA	NA	NA	NA	NA	NA	NA	NA	NA	NA	NA	NA	0.01	NA	NA	NA	NA	NA	NA	NA	NA	NA	NA	NA	NA	NA	NA	NA
8	NA	NA	NA	NA	NA	NA	NA	NA	NA	NA	NA	NA	NA	NA	NA	NA	NA	NA	NA	NA	NA	NA	NA	NA	NA	NA	NA	NA	NA	NA	NA	NA	NA	NA	72.34	NA	NA	NA	NA	NA	NA	NA	NA	NA	NA	NA	NA	NA	NA
8	NA	NA	NA	NA	NA	NA	NA	NA	NA	NA	NA	NA	NA	NA	NA	NA	NA	NA	NA	NA	NA	NA	NA	NA	NA	NA	NA	NA	NA	NA	NA	NA	NA	NA	NA	NA	7.86	NA	NA	NA	NA	NA	NA	NA	NA	NA	NA	NA	NA
36	NA	NA	NA	NA	NA	NA	NA	NA	NA	NA	NA	NA	NA	NA	NA	NA	NA	NA	NA	NA	NA	NA	NA	NA	NA	NA	NA	NA	NA	NA	NA	NA	NA	NA	NA	NA	NA	NA	NA	NA	NA	NA	NA	54	NA	NA	NA	NA	NA
36	NA	NA	NA	NA	NA	NA	NA	NA	NA	NA	NA	NA	NA	NA	NA	NA	NA	NA	NA	NA	NA	NA	NA	NA	NA	NA	NA	NA	NA	NA	NA	NA	NA	0.02	NA	NA	NA	NA	NA	NA	NA	NA	NA	NA	NA	NA	NA	NA	NA
36	NA	NA	NA	NA	NA	NA	NA	NA	NA	NA	NA	NA	NA	NA	NA	NA	NA	NA	NA	NA	NA	NA	NA	NA	NA	NA	NA	NA	NA	NA	NA	NA	NA	NA	NA	4.4	NA	NA	NA	NA	NA	NA	NA	NA	NA	NA	NA	NA	NA
1	NA	NA	NA	NA	NA	NA	NA	NA	NA	NA	NA	NA	NA	NA	NA	NA	NA	NA	NA	NA	NA	NA	NA	NA	NA	NA	NA	NA	NA	NA	NA	NA	NA	NA	NA	NA	NA	NA	NA	NA	NA	NA	153	NA	NA	NA	NA	NA	NA
1	NA	NA	NA	NA	NA	NA	NA	NA	NA	NA	NA	NA	NA	NA	NA	NA	NA	NA	NA	NA	NA	NA	NA	NA	NA	NA	NA	NA	NA	0.56	NA	NA	NA	NA	NA	NA	NA	NA	NA	NA	NA	NA	NA	NA	NA	NA	NA	NA	NA
1	NA	NA	NA	NA	NA	0.2	100	0.1	16.6	11.8	27.4	33	82.9	10.3	77.6	50.3	229	15.2	9.2	1.09	7.14	0.95	6.07	8.3	9.20103	6.55046	1.14737	7.51579	210.092	NA	0.02	0.01	NA	NA	NA	NA	NA	NA	NA	NA	NA	NA	NA	NA	NA	NA	NA	NA	NA
1	NA	NA	NA	NA	NA	NA	NA	NA	NA	NA	NA	NA	NA	NA	NA	NA	NA	NA	NA	NA	NA	NA	NA	NA	NA	NA	NA	NA	NA	NA	NA	NA	65.5	NA	NA	NA	NA	NA	NA	NA	NA	NA	NA	NA	NA	NA	NA	NA	NA
1	NA	NA	NA	NA	NA	NA	NA	NA	NA	NA	NA	NA	NA	NA	NA	NA	NA	NA	NA	NA	NA	NA	NA	NA	NA	NA	NA	NA	NA	NA	NA	NA	NA	NA	NA	NA	NA	NA	NA	NA	103	NA	NA	NA	NA	NA	NA	NA	NA
1	NA	NA	NA	NA	NA	NA	NA	NA	NA	NA	NA	NA	NA	NA	NA	NA	NA	NA	NA	NA	NA	NA	NA	NA	NA	NA	NA	NA	NA	NA	NA	NA	NA	NA	0.036	NA	NA	NA	NA	NA	NA	NA	NA	NA	NA	NA	NA	NA	NA
1	NA	NA	NA	NA	NA	NA	NA	NA	NA	NA	NA	NA	NA	NA	NA	NA	NA	NA	NA	NA	NA	NA	NA	NA	NA	NA	NA	NA	NA	NA	NA	NA	NA	NA	NA	NA	5.38	NA	NA	NA	NA	NA	NA	NA	NA	NA	NA	NA	NA
1	NA	NA	NA	NA	NA	0.2	100	0.2	10.1	11.6	19.7	32.1	61.2	4.6	83.4	31.3	335	16.4	15.2	1.76	12.68	0.7	5.12	8.2	15.2038	7.20455	2.51429	18.1143	190.341	NA	0.03	0.03	NA	NA	NA	NA	NA	NA	NA	NA	NA	NA	NA	NA	NA	NA	NA	NA	NA
1	NA	NA	NA	NA	NA	NA	NA	NA	NA	NA	NA	NA	NA	NA	NA	NA	NA	NA	NA	NA	NA	NA	NA	NA	NA	NA	NA	NA	NA	NA	NA	NA	NA	NA	NA	NA	NA	NA	NA	NA	958	NA	NA	NA	NA	NA	NA	NA	NA
13	NA	NA	NA	NA	NA	NA	NA	NA	NA	NA	NA	NA	NA	NA	NA	NA	NA	NA	NA	NA	NA	NA	NA	NA	NA	NA	NA	NA	NA	NA	NA	NA	NA	NA	13.1	NA	NA	NA	NA	NA	NA	NA	NA	NA	NA	NA	NA	NA	NA
8	NA	NA	NA	NA	NA	0	100	1	14.1	11	30.3	32.7	92.7	10	76	43.2	295	15.5	23.6	2.6	17.94	2.36	4.66	9.1	23.6053	6.9	1.10169	7.60169	113.462	NA	NA	0.24	NA	NA	NA	NA	NA	NA	NA	NA	NA	NA	NA	NA	NA	2	NA	NA	NA
5	NA	NA	NA	NA	NA	NA	NA	NA	NA	NA	NA	NA	NA	NA	NA	NA	NA	NA	NA	NA	NA	NA	NA	NA	NA	NA	NA	NA	NA	NA	NA	NA	NA	NA	NA	NA	NA	NA	NA	NA	NA	NA	224	NA	NA	NA	NA	NA	NA
5	NA	NA	NA	NA	NA	NA	NA	NA	NA	NA	NA	NA	NA	NA	NA	NA	NA	NA	NA	NA	NA	NA	NA	NA	NA	NA	NA	NA	NA	4.4	NA	NA	NA	NA	NA	NA	NA	NA	NA	NA	NA	NA	NA	NA	NA	NA	NA	NA	NA
5	NA	NA	NA	NA	NA	NA	NA	NA	NA	NA	NA	NA	NA	NA	NA	NA	NA	NA	NA	NA	NA	NA	NA	NA	NA	NA	NA	NA	NA	NA	NA	NA	238.1	NA	NA	NA	NA	NA	NA	NA	NA	NA	NA	NA	NA	NA	NA	NA	NA
5	NA	NA	NA	NA	NA	NA	NA	NA	NA	NA	NA	NA	NA	NA	NA	NA	NA	NA	NA	NA	NA	NA	NA	NA	NA	NA	NA	NA	NA	NA	NA	NA	NA	NA	NA	NA	NA	NA	NA	NA	125	NA	NA	NA	NA	NA	NA	NA	NA
5	NA	NA	NA	NA	NA	NA	NA	NA	NA	NA	NA	NA	NA	NA	NA	NA	NA	NA	NA	NA	NA	NA	NA	NA	NA	NA	NA	NA	NA	NA	NA	NA	NA	NA	0.06	NA	NA	NA	NA	NA	NA	NA	NA	NA	NA	NA	NA	NA	NA
22	NA	NA	NA	NA	NA	NA	NA	NA	NA	NA	NA	NA	NA	NA	NA	NA	NA	NA	NA	NA	NA	NA	NA	NA	NA	NA	NA	NA	NA	NA	NA	NA	NA	NA	NA	NA	NA	1.13	12.8	11.3	NA	NA	NA	NA	NA	NA	NA	NA	NA
22	NA	NA	NA	NA	NA	0.2	100	0.1	11.7	9.7	24.8	31.8	78	5	85	36.9	313	16.3	8.1	0.79	6.89	0.41	4.73	8.6	8.10588	8.72152	1.92683	16.8049	396.203	NA	0.02	0.01	NA	NA	NA	NA	NA	NA	NA	NA	NA	NA	NA	NA	NA	NA	NA	NA	NA
22	NA	NA	NA	NA	20.14	NA	NA	NA	NA	NA	NA	NA	NA	NA	NA	NA	NA	NA	NA	NA	NA	NA	NA	NA	NA	NA	NA	NA	NA	NA	NA	NA	NA	NA	NA	NA	NA	NA	NA	NA	NA	NA	NA	NA	NA	NA	NA	NA	NA
22	NA	NA	NA	NA	NA	NA	NA	NA	NA	NA	NA	NA	NA	NA	NA	NA	NA	NA	NA	NA	NA	NA	NA	NA	NA	NA	NA	NA	NA	NA	NA	NA	NA	NA	NA	NA	NA	NA	NA	NA	178	NA	NA	NA	NA	NA	NA	NA	NA
22	NA	NA	NA	NA	NA	NA	NA	NA	NA	NA	NA	NA	NA	NA	NA	NA	NA	NA	NA	NA	NA	NA	NA	NA	NA	NA	NA	NA	NA	NA	NA	NA	NA	NA	NA	NA	9.84	NA	NA	NA	NA	NA	NA	NA	NA	NA	NA	NA	NA
12	NA	NA	NA	NA	NA	NA	NA	NA	NA	NA	NA	NA	NA	NA	NA	NA	NA	NA	NA	NA	NA	NA	NA	NA	NA	NA	NA	NA	NA	141.46	NA	NA	NA	NA	NA	NA	NA	NA	NA	NA	NA	NA	NA	NA	NA	NA	NA	NA	NA
12	NA	NA	NA	NA	NA	0	100	0	15.5	6.1	28.6	34.5	83	6.4	87.5	45	366	14.7	9.1	0.56	7.96	0.58	5.42	7.8	9.09714	14.2143	0.965517	13.7241	653.571	NA	NA	NA	NA	NA	NA	NA	NA	NA	NA	NA	NA	NA	NA	NA	NA	NA	NA	NA	NA
12	NA	NA	NA	NA	NA	NA	NA	NA	NA	NA	NA	NA	NA	NA	NA	NA	NA	NA	NA	NA	NA	NA	NA	NA	NA	NA	NA	NA	NA	NA	NA	NA	643.9	NA	NA	NA	NA	NA	NA	NA	NA	NA	NA	NA	NA	NA	NA	NA	NA
12	NA	NA	NA	NA	NA	NA	NA	NA	NA	NA	NA	NA	NA	NA	NA	NA	NA	NA	NA	NA	NA	NA	NA	NA	NA	NA	NA	NA	NA	NA	NA	NA	NA	NA	NA	NA	NA	NA	NA	NA	346	NA	NA	NA	NA	NA	NA	NA	NA
12	NA	NA	NA	NA	NA	NA	NA	NA	NA	NA	NA	NA	NA	NA	NA	NA	NA	NA	NA	NA	NA	NA	NA	NA	NA	NA	NA	NA	NA	NA	NA	NA	NA	0.002	NA	NA	NA	NA	NA	NA	NA	NA	NA	NA	NA	NA	NA	NA	NA
12	NA	NA	NA	NA	NA	NA	NA	NA	NA	NA	NA	NA	NA	NA	NA	NA	NA	NA	NA	NA	NA	NA	NA	NA	NA	NA	NA	NA	NA	NA	NA	NA	NA	NA	0.12	NA	NA	NA	NA	NA	NA	NA	NA	NA	NA	NA	NA	NA	NA
12	NA	NA	NA	NA	NA	NA	NA	NA	NA	NA	NA	NA	NA	NA	NA	NA	NA	NA	NA	NA	NA	NA	NA	NA	NA	NA	NA	NA	NA	NA	NA	NA	NA	NA	NA	NA	1013	NA	NA	NA	NA	NA	NA	NA	NA	NA	NA	NA	NA
18	NA	NA	NA	NA	NA	NA	NA	NA	NA	NA	NA	NA	NA	NA	NA	NA	NA	NA	NA	NA	NA	NA	NA	NA	NA	NA	NA	NA	NA	NA	NA	NA	NA	NA	NA	NA	NA	NA	NA	NA	NA	NA	254	NA	NA	NA	NA	NA	NA
18	NA	NA	NA	NA	NA	0.3	100	0	12.6	8.9	27.3	32	85.1	2.6	88.2	39.2	250	14.5	5.7	0.51	5.03	0.15	4.61	8	5.70295	9.86275	3.4	33.5333	490.196	NA	0.02	NA	NA	NA	NA	NA	NA	NA	NA	NA	NA	NA	NA	NA	NA	NA	NA	NA	NA
18	NA	NA	NA	NA	NA	NA	NA	NA	NA	NA	NA	NA	NA	NA	NA	NA	NA	NA	NA	NA	NA	NA	NA	NA	NA	NA	NA	NA	NA	NA	NA	NA	248.1	NA	NA	NA	NA	NA	NA	NA	NA	NA	NA	NA	NA	NA	NA	NA	NA
18	NA	NA	NA	NA	NA	NA	NA	NA	NA	NA	NA	NA	NA	NA	NA	NA	NA	NA	NA	NA	NA	NA	NA	NA	NA	NA	NA	NA	NA	NA	NA	NA	NA	NA	NA	NA	NA	NA	NA	NA	128	NA	NA	NA	NA	NA	NA	NA	NA
18	NA	NA	NA	NA	NA	NA	NA	NA	NA	NA	NA	NA	NA	NA	NA	NA	NA	NA	NA	NA	NA	NA	NA	NA	NA	NA	NA	NA	NA	NA	NA	NA	NA	NA	NA	NA	19.68	NA	NA	NA	NA	NA	NA	NA	NA	NA	NA	NA	NA
4	NA	NA	NA	NA	NA	NA	NA	NA	NA	NA	NA	NA	NA	NA	NA	NA	NA	NA	NA	NA	NA	NA	NA	NA	NA	NA	NA	NA	NA	56.49	NA	NA	NA	NA	NA	NA	NA	NA	NA	NA	NA	NA	NA	NA	NA	NA	NA	NA	NA
4	NA	NA	NA	NA	NA	0.2	100	0.1	14	12.9	28.1	34	82.7	4.7	82.1	41.3	242	15	10	1.29	8.21	0.47	4.99	7.9	10	6.36434	2.74468	17.4681	187.597	NA	0.02	0.01	NA	NA	NA	NA	NA	NA	NA	NA	NA	NA	NA	NA	NA	NA	NA	NA	NA
4	NA	NA	NA	NA	NA	NA	NA	NA	NA	NA	NA	NA	NA	NA	NA	NA	NA	NA	NA	NA	NA	NA	NA	NA	NA	NA	NA	NA	NA	NA	NA	NA	NA	NA	NA	NA	NA	NA	NA	NA	33	NA	NA	NA	NA	NA	NA	NA	NA
4	NA	NA	NA	NA	NA	NA	NA	NA	NA	NA	NA	NA	NA	NA	NA	NA	NA	NA	NA	NA	NA	NA	NA	NA	NA	NA	NA	NA	NA	NA	NA	NA	NA	0.002	NA	NA	NA	NA	NA	NA	NA	NA	NA	NA	NA	NA	NA	NA	NA
16	NA	NA	NA	NA	NA	NA	NA	NA	NA	NA	NA	NA	NA	NA	NA	NA	NA	NA	NA	NA	NA	NA	NA	NA	NA	NA	NA	NA	NA	3.65	NA	NA	NA	NA	NA	NA	NA	NA	NA	NA	NA	NA	NA	NA	NA	NA	NA	NA	NA
16	NA	NA	NA	NA	NA	0.2	100	0	15.2	6.1	29.9	33.3	90.1	3.3	90.4	45.7	329	13.7	8.2	0.5	7.41	0.27	5.07	6.6	8.1969	14.82	1.85185	27.4444	658	NA	0.02	NA	NA	NA	NA	NA	NA	NA	NA	NA	NA	NA	NA	NA	NA	NA	NA	NA	NA
16	NA	NA	NA	NA	NA	NA	NA	NA	NA	NA	NA	NA	NA	NA	NA	NA	NA	NA	NA	NA	NA	NA	NA	NA	NA	NA	NA	NA	NA	NA	NA	NA	NA	NA	NA	NA	NA	NA	NA	NA	343	NA	NA	NA	NA	NA	NA	NA	NA
16	NA	NA	NA	NA	NA	NA	NA	NA	NA	NA	NA	NA	NA	NA	NA	NA	NA	NA	NA	NA	NA	NA	NA	NA	NA	NA	NA	NA	NA	NA	NA	NA	NA	0.002	NA	NA	NA	NA	NA	NA	NA	NA	NA	NA	NA	NA	NA	NA	NA
9	6.17	130.38	7.22	43.92	NA	NA	NA	NA	NA	NA	NA	NA	NA	NA	NA	NA	NA	NA	NA	NA	NA	NA	NA	NA	NA	NA	NA	NA	NA	NA	NA	NA	NA	NA	NA	NA	NA	NA	NA	NA	NA	NA	NA	NA	NA	NA	NA	NA	NA
10	NA	NA	NA	NA	NA	NA	NA	NA	NA	NA	NA	NA	NA	NA	NA	NA	NA	NA	NA	NA	NA	NA	NA	NA	NA	NA	NA	NA	NA	0.41	NA	NA	NA	NA	NA	NA	NA	NA	NA	NA	NA	NA	NA	NA	NA	NA	NA	NA	NA
10	NA	NA	NA	NA	84.26	NA	NA	NA	NA	NA	NA	NA	NA	NA	NA	NA	NA	NA	NA	NA	NA	NA	NA	NA	NA	NA	NA	NA	NA	NA	NA	NA	NA	NA	NA	NA	NA	NA	NA	NA	NA	NA	NA	NA	NA	NA	NA	NA	NA
17	NA	NA	NA	NA	NA	NA	NA	NA	NA	NA	NA	NA	NA	NA	NA	NA	NA	NA	NA	NA	NA	NA	NA	NA	NA	NA	NA	NA	NA	NA	NA	NA	NA	NA	NA	NA	NA	NA	NA	NA	26982	NA	NA	NA	NA	NA	NA	NA	NA
15	NA	NA	NA	NA	NA	NA	NA	NA	NA	NA	NA	NA	NA	NA	NA	NA	NA	NA	NA	NA	NA	NA	NA	NA	NA	NA	NA	NA	NA	NA	NA	NA	NA	NA	NA	NA	111.6	NA	NA	NA	NA	NA	NA	NA	NA	NA	NA	NA	NA
22	NA	NA	NA	NA	NA	NA	NA	NA	NA	NA	NA	NA	NA	NA	NA	NA	NA	NA	NA	NA	NA	NA	NA	NA	NA	NA	NA	NA	NA	NA	NA	NA	NA	NA	NA	NA	NA	NA	NA	NA	NA	NA	231	NA	NA	NA	NA	NA	NA
22	NA	NA	NA	NA	NA	NA	NA	NA	NA	NA	NA	NA	NA	NA	NA	NA	NA	NA	NA	NA	NA	NA	NA	NA	NA	NA	NA	NA	NA	NA	NA	NA	180.1	NA	NA	NA	NA	NA	NA	NA	NA	NA	NA	NA	NA	NA	NA	NA	NA
22	NA	NA	NA	NA	NA	NA	NA	NA	NA	NA	NA	NA	NA	NA	NA	NA	NA	NA	NA	NA	NA	NA	NA	NA	NA	NA	NA	NA	NA	215.21	NA	NA	NA	NA	NA	NA	NA	NA	NA	NA	NA	NA	NA	NA	NA	NA	NA	NA	NA
12	6.67	144.73	8.02	49.39	NA	NA	NA	NA	NA	NA	NA	NA	NA	NA	NA	NA	NA	NA	NA	NA	NA	NA	NA	NA	NA	NA	NA	NA	NA	NA	NA	NA	NA	NA	NA	NA	NA	NA	NA	NA	NA	NA	NA	NA	NA	NA	NA	NA	NA
12	NA	NA	NA	NA	NA	NA	NA	NA	NA	NA	NA	NA	NA	NA	NA	NA	NA	NA	NA	NA	NA	NA	NA	NA	NA	NA	NA	NA	NA	NA	NA	NA	NA	NA	NA	NA	NA	1.2	13.6	11.3	NA	NA	NA	NA	NA	NA	NA	NA	NA
12	NA	NA	NA	NA	40.52	NA	NA	NA	NA	NA	NA	NA	NA	NA	NA	NA	NA	NA	NA	NA	NA	NA	NA	NA	NA	NA	NA	NA	NA	NA	NA	NA	NA	NA	NA	NA	NA	NA	NA	NA	NA	NA	NA	NA	NA	NA	NA	NA	NA
12	NA	NA	NA	NA	NA	NA	NA	NA	NA	NA	NA	NA	NA	NA	NA	NA	NA	NA	NA	NA	NA	NA	NA	NA	NA	NA	NA	NA	NA	NA	NA	NA	NA	NA	NA	NA	28.83	NA	NA	NA	NA	NA	NA	NA	NA	NA	NA	NA	NA
3	NA	NA	NA	NA	NA	0	100	0	9.1	9	24.1	30.1	80.2	11	80	30.2	220	17.7	13.4	1.21	10.72	1.47	3.77	12	13.4	8.8595	0.823129	7.29252	181.818	NA	NA	NA	NA	NA	NA	NA	NA	NA	NA	NA	NA	NA	NA	NA	NA	NA	NA	NA	NA
0	NA	NA	NA	NA	NA	0	100	0	9.2	9	25.2	30.5	82.5	8	81	30.1	155	17.3	31	2.79	25.11	2.48	3.65	9.6	31	9	1.125	10.125	55.5556	NA	NA	NA	NA	NA	NA	NA	NA	NA	NA	NA	NA	NA	NA	NA	NA	2	NA	NA	NA
23	NA	NA	NA	NA	NA	0.5	100	2	10	3.1	25.4	33	77.2	1	93.4	30.4	337	18.3	8.4	0.26	7.85	0.08	3.94	8	8.40471	30.1923	3.25	98.125	1296.15	NA	0.04	0.17	NA	NA	NA	NA	NA	NA	NA	NA	NA	NA	NA	NA	NA	NA	NA	NA	NA
17	NA	NA	NA	NA	NA	0.3	100	0	12.5	7.2	28	33.7	83.3	2.7	89.8	37.2	297	14.3	6.1	0.44	5.48	0.16	4.46	7.7	6.10245	12.4545	2.75	34.25	675	NA	0.02	NA	NA	NA	NA	NA	NA	NA	NA	NA	NA	NA	NA	NA	NA	NA	NA	NA	NA
14	NA	NA	NA	NA	NA	0.1	100	0	11.8	3.7	31.1	33.7	92.5	4.2	92	35.2	167	15.9	11.5	0.43	10.58	0.48	3.8	10.2	11.5	24.6047	0.895833	22.0417	388.372	NA	0.01	NA	NA	NA	NA	NA	NA	NA	NA	NA	NA	NA	NA	NA	NA	NA	NA	NA	NA
26	NA	NA	NA	NA	NA	0.3	100	0	11.7	11.1	20.8	30.5	68.3	5.6	83	38.4	332	19	6.4	0.71	5.31	0.36	5.62	7	6.39759	7.47887	1.97222	14.75	467.606	NA	0.02	NA	NA	NA	NA	NA	NA	NA	NA	NA	NA	NA	NA	NA	NA	NA	NA	NA	NA
16	NA	NA	NA	NA	NA	0.1	100	0.1	15.6	4.7	29.3	33.1	88.6	4.8	90.3	47	198	13.5	16.6	0.78	14.99	0.8	5.3	8.8	16.6002	19.2179	0.975	18.7375	253.846	NA	0.02	0.02	NA	NA	NA	NA	NA	NA	NA	NA	NA	NA	NA	NA	NA	NA	NA	NA	NA
9	NA	NA	NA	NA	NA	0.3	100	0.1	13.5	8.7	26.9	32.3	83.1	3.5	87.4	41.9	154	14.5	8.9	0.77	7.78	0.31	5.04	8.3	8.9016	10.1039	2.48387	25.0968	200	NA	0.03	0.01	NA	NA	NA	NA	NA	NA	NA	NA	NA	NA	NA	NA	NA	NA	NA	NA	NA
8	NA	NA	NA	NA	NA	0.6	100	0.5	9.8	4.4	26.6	33.2	80	6.1	88.4	29.5	352	15.7	5.2	0.23	4.6	0.32	3.69	8.2	5.20362	20	0.71875	14.375	1530.43	NA	0.03	0.03	NA	NA	NA	NA	NA	NA	NA	NA	NA	NA	NA	NA	NA	NA	NA	NA	NA
5	NA	NA	NA	NA	NA	0	100	0	13.5	4	28.2	33.2	85	2	91	40.8	365	14.5	36.8	1.47	33.49	0.74	4.8	9.2	36.8022	22.7823	1.98649	45.2568	248.299	NA	NA	NA	NA	NA	NA	NA	NA	NA	NA	NA	NA	NA	NA	NA	NA	2	1	NA	NA
12	NA	NA	NA	NA	NA	0.2	100	0	13	2	29.4	34.4	85.4	2.8	95	37.8	160	13.5	13.5	0.27	12.83	0.38	4.43	10	13.5053	47.5185	0.710526	33.7632	592.593	NA	0.03	NA	NA	NA	NA	NA	NA	NA	NA	NA	NA	NA	NA	NA	NA	NA	NA	NA	NA
35	NA	NA	NA	NA	NA	0.4	100	0.1	13.3	4.3	18.5	31.4	58.9	2.9	92.3	42.4	200	15.7	14.6	0.63	13.48	0.42	7.2	8.9	14.6046	21.3968	1.5	32.0952	317.46	NA	0.06	0.01	NA	NA	NA	NA	NA	NA	NA	NA	NA	NA	NA	NA	NA	NA	NA	NA	NA
37	NA	NA	NA	NA	NA	0.2	100	0.2	11.9	2.4	27.8	33.2	83.9	2.2	95	36	459	14.1	12.7	0.3	12.07	0.28	4.29	7.9	12.7053	40.2333	1.07143	43.1071	1530	NA	0.03	0.03	NA	NA	NA	NA	NA	NA	NA	NA	NA	NA	NA	NA	NA	NA	NA	NA	NA
7	NA	NA	NA	NA	NA	0	100	0	12.8	5	30	34.3	87.3	6	87	37.2	299	14.1	28.6	1.43	24.88	1.72	4.26	10.3	28.5977	17.3986	0.831395	14.4651	209.091	NA	NA	NA	NA	NA	NA	NA	NA	NA	NA	NA	NA	NA	NA	NA	NA	2	NA	NA	NA
9	7.75	175.72	9.73	61.19	NA	NA	NA	NA	NA	NA	NA	NA	NA	NA	NA	NA	NA	NA	NA	NA	NA	NA	NA	NA	NA	NA	NA	NA	NA	NA	NA	NA	NA	NA	NA	NA	NA	NA	NA	NA	NA	NA	NA	NA	NA	NA	NA	NA	NA
9	NA	NA	NA	NA	NA	NA	NA	NA	NA	NA	NA	NA	NA	NA	NA	NA	NA	NA	NA	NA	NA	NA	NA	NA	NA	NA	NA	NA	NA	NA	NA	NA	NA	NA	NA	NA	NA	NA	NA	NA	NA	NA	483	NA	NA	NA	NA	NA	NA
9	NA	NA	NA	NA	NA	NA	NA	NA	NA	NA	NA	NA	NA	NA	NA	NA	NA	NA	NA	NA	NA	NA	NA	NA	NA	NA	NA	NA	NA	NA	NA	NA	NA	NA	NA	NA	NA	NA	NA	NA	NA	NA	NA	286	NA	NA	NA	NA	NA
9	NA	NA	NA	NA	NA	0.4	100	0.1	13	15.2	30.5	33.8	90.4	6.3	78	38.6	158	15.2	7.8	1.19	6.08	0.49	4.27	10.4	7.79487	5.10924	2.42857	12.4082	132.773	NA	0.03	0.01	NA	NA	NA	NA	NA	NA	NA	NA	NA	NA	NA	NA	NA	NA	NA	NA	NA
9	NA	NA	NA	NA	NA	NA	NA	NA	NA	NA	NA	NA	NA	NA	NA	NA	NA	NA	NA	NA	NA	NA	NA	NA	NA	NA	NA	NA	NA	NA	NA	NA	655.6	NA	NA	NA	NA	NA	NA	NA	NA	NA	NA	NA	NA	NA	NA	NA	NA
9	NA	NA	NA	NA	10.48	NA	NA	NA	NA	NA	NA	NA	NA	NA	NA	NA	NA	NA	NA	NA	NA	NA	NA	NA	NA	NA	NA	NA	NA	NA	NA	NA	NA	NA	NA	NA	NA	NA	NA	NA	NA	NA	NA	NA	NA	NA	NA	NA	NA
9	NA	NA	NA	NA	NA	NA	NA	NA	NA	NA	NA	NA	NA	NA	NA	NA	NA	NA	NA	NA	NA	NA	NA	NA	NA	NA	NA	NA	NA	NA	NA	NA	NA	NA	NA	NA	NA	NA	NA	NA	NA	2	NA	NA	NA	NA	NA	NA	NA
9	NA	NA	NA	NA	NA	NA	NA	NA	NA	NA	NA	NA	NA	NA	NA	NA	NA	NA	NA	NA	NA	NA	NA	NA	NA	NA	NA	NA	NA	NA	NA	NA	NA	NA	NA	NA	NA	NA	NA	NA	354	NA	NA	NA	NA	NA	NA	NA	NA
9	NA	NA	NA	NA	NA	NA	NA	NA	NA	NA	NA	NA	NA	NA	NA	NA	NA	NA	NA	NA	NA	NA	NA	NA	NA	NA	NA	NA	NA	NA	NA	NA	NA	0.01	NA	NA	NA	NA	NA	NA	NA	NA	NA	NA	NA	NA	NA	NA	NA
9	NA	NA	NA	NA	NA	NA	NA	NA	NA	NA	NA	NA	NA	NA	NA	NA	NA	NA	NA	NA	NA	NA	NA	NA	NA	NA	NA	NA	NA	NA	NA	NA	NA	NA	0.224	NA	NA	NA	NA	NA	NA	NA	NA	NA	NA	NA	NA	NA	NA
9	NA	NA	NA	NA	NA	NA	NA	NA	NA	NA	NA	NA	NA	NA	NA	NA	NA	NA	NA	NA	NA	NA	NA	NA	NA	NA	NA	NA	NA	NA	NA	NA	NA	NA	NA	2.5	NA	NA	NA	NA	NA	NA	NA	NA	NA	NA	NA	NA	NA
9	6.02	126.07	6.98	42.28	NA	NA	NA	NA	NA	NA	NA	NA	NA	NA	NA	NA	NA	NA	NA	NA	NA	NA	NA	NA	NA	NA	NA	NA	NA	NA	NA	NA	NA	NA	NA	NA	NA	NA	NA	NA	NA	NA	NA	NA	NA	NA	NA	NA	NA
9	NA	NA	NA	NA	NA	0.6	100	1.5	11.8	30.4	27.1	31.9	84.9	9.6	57.9	36.9	324	13.5	8.1	2.46	4.69	0.78	4.35	8.2	8.10017	1.9065	3.15385	6.01282	131.707	NA	0.05	0.12	NA	NA	NA	NA	NA	NA	NA	NA	NA	NA	NA	NA	NA	NA	NA	NA	NA
32	NA	NA	NA	NA	NA	NA	NA	NA	NA	NA	NA	NA	NA	NA	NA	NA	NA	NA	NA	NA	NA	NA	NA	NA	NA	NA	NA	NA	NA	NA	NA	NA	NA	NA	NA	NA	NA	NA	NA	NA	NA	NA	1055	NA	NA	NA	NA	NA	NA
32	NA	NA	NA	NA	NA	0.2	100	0	12.8	1.8	30	33.8	88.8	3.1	94.9	38	250	14.3	18.1	0.33	17.18	0.56	4.28	9.8	18.1033	52.0606	0.589286	30.6786	757.576	NA	0.04	NA	NA	NA	NA	NA	NA	NA	NA	NA	NA	NA	NA	NA	NA	NA	NA	NA	NA
32	NA	NA	NA	NA	NA	NA	NA	NA	NA	NA	NA	NA	NA	NA	NA	NA	NA	NA	NA	NA	NA	NA	NA	NA	NA	NA	NA	NA	NA	NA	NA	NA	826	NA	NA	NA	NA	NA	NA	NA	NA	NA	NA	NA	NA	NA	NA	NA	NA
32	NA	NA	NA	NA	NA	NA	NA	NA	NA	NA	NA	NA	NA	NA	NA	NA	NA	NA	NA	NA	NA	NA	NA	NA	NA	NA	NA	NA	NA	NA	NA	NA	NA	NA	NA	NA	NA	NA	NA	NA	23402	NA	NA	NA	NA	NA	NA	NA	NA
32	NA	NA	NA	NA	NA	NA	NA	NA	NA	NA	NA	NA	NA	NA	NA	NA	NA	NA	NA	NA	NA	NA	NA	NA	NA	NA	NA	NA	NA	NA	NA	NA	NA	0.01	NA	NA	NA	NA	NA	NA	NA	NA	NA	NA	NA	NA	NA	NA	NA
32	NA	NA	NA	NA	NA	NA	NA	NA	NA	NA	NA	NA	NA	NA	NA	NA	NA	NA	NA	NA	NA	NA	NA	NA	NA	NA	NA	NA	NA	NA	NA	NA	NA	NA	0.438	NA	NA	NA	NA	NA	NA	NA	NA	NA	NA	NA	NA	NA	NA
32	NA	NA	NA	NA	NA	NA	NA	NA	NA	NA	NA	NA	NA	NA	NA	NA	NA	NA	NA	NA	NA	NA	NA	NA	NA	NA	NA	NA	NA	NA	NA	NA	NA	NA	NA	NA	100.9	NA	NA	NA	NA	NA	NA	NA	NA	NA	NA	NA	NA
12	NA	NA	NA	NA	NA	0.3	100	0.1	9.7	1.7	19.9	32.5	61.2	3.7	94.2	30	268	16.2	12.6	0.21	11.87	0.47	4.9	8.6	12.6008	56.5238	0.446809	25.2553	1276.19	NA	0.04	0.01	NA	NA	NA	NA	NA	NA	NA	NA	NA	NA	NA	NA	NA	NA	NA	NA	NA
4	NA	NA	NA	NA	NA	NA	NA	NA	NA	NA	NA	NA	NA	NA	NA	NA	NA	NA	NA	NA	NA	NA	NA	NA	NA	NA	NA	NA	NA	NA	NA	NA	NA	NA	NA	NA	NA	NA	NA	NA	NA	NA	171	NA	NA	NA	NA	NA	NA
4	NA	NA	NA	NA	NA	NA	NA	NA	NA	NA	NA	NA	NA	NA	NA	NA	NA	NA	NA	NA	NA	NA	NA	NA	NA	NA	NA	NA	NA	NA	NA	NA	NA	NA	NA	NA	NA	NA	NA	NA	NA	NA	NA	42	NA	NA	NA	NA	NA
4	NA	NA	NA	NA	NA	NA	NA	NA	NA	NA	NA	NA	NA	NA	NA	NA	NA	NA	NA	NA	NA	NA	NA	NA	NA	NA	NA	NA	NA	3.21	NA	NA	NA	NA	NA	NA	NA	NA	NA	NA	NA	NA	NA	NA	NA	NA	NA	NA	NA
4	NA	NA	NA	NA	NA	0.8	100	2.2	10.6	33.6	23.4	30.1	77.7	6.6	56.8	35.3	337	16.5	7.6	2.55	4.32	0.5	4.55	7.9	7.60563	1.69412	5.1	8.64	132.157	NA	0.06	0.17	NA	NA	NA	NA	NA	NA	NA	NA	NA	NA	NA	NA	NA	NA	NA	NA	NA
4	NA	NA	NA	NA	NA	NA	NA	NA	NA	NA	NA	NA	NA	NA	NA	NA	NA	NA	NA	NA	NA	NA	NA	NA	NA	NA	NA	NA	NA	NA	NA	NA	7.4	NA	NA	NA	NA	NA	NA	NA	NA	NA	NA	NA	NA	NA	NA	NA	NA
4	NA	NA	NA	NA	NA	NA	NA	NA	NA	NA	NA	NA	NA	NA	NA	NA	NA	NA	NA	NA	NA	NA	NA	NA	NA	NA	NA	NA	NA	NA	NA	NA	NA	NA	NA	NA	NA	NA	NA	NA	102	NA	NA	NA	NA	NA	NA	NA	NA
4	NA	NA	NA	NA	NA	NA	NA	NA	NA	NA	NA	NA	NA	NA	NA	NA	NA	NA	NA	NA	NA	NA	NA	NA	NA	NA	NA	NA	NA	NA	NA	NA	NA	0.002	NA	NA	NA	NA	NA	NA	NA	NA	NA	NA	NA	NA	NA	NA	NA
4	NA	NA	NA	NA	NA	NA	NA	NA	NA	NA	NA	NA	NA	NA	NA	NA	NA	NA	NA	NA	NA	NA	NA	NA	NA	NA	NA	NA	NA	NA	NA	NA	NA	NA	NA	NA	NA	NA	NA	NA	NA	NA	271	NA	NA	NA	NA	NA	NA
4	NA	NA	NA	NA	NA	NA	NA	NA	NA	NA	NA	NA	NA	NA	NA	NA	NA	NA	NA	NA	NA	NA	NA	NA	NA	NA	NA	NA	NA	NA	NA	NA	NA	NA	NA	NA	NA	NA	NA	NA	NA	NA	NA	183	NA	NA	NA	NA	NA
4	NA	NA	NA	NA	NA	NA	NA	NA	NA	NA	NA	NA	NA	NA	NA	NA	NA	NA	NA	NA	NA	NA	NA	NA	NA	NA	NA	NA	NA	2.23	NA	NA	NA	NA	NA	NA	NA	NA	NA	NA	NA	NA	NA	NA	NA	NA	NA	NA	NA
4	NA	NA	NA	NA	NA	0.5	100	0.7	15.2	48.7	26.6	33.3	79.9	3.6	46.5	45.7	288	15.2	8	3.9	3.72	0.29	5.71	8.7	8	0.953846	13.4483	12.8276	73.8462	NA	0.04	0.06	NA	NA	NA	NA	NA	NA	NA	NA	NA	NA	NA	NA	NA	NA	NA	NA	NA
4	NA	NA	NA	NA	NA	NA	NA	NA	NA	NA	NA	NA	NA	NA	NA	NA	NA	NA	NA	NA	NA	NA	NA	NA	NA	NA	NA	NA	NA	NA	NA	NA	NA	NA	NA	NA	NA	NA	NA	NA	118	NA	NA	NA	NA	NA	NA	NA	NA
4	NA	NA	NA	NA	NA	NA	NA	NA	NA	NA	NA	NA	NA	NA	NA	NA	NA	NA	NA	NA	NA	NA	NA	NA	NA	NA	NA	NA	NA	NA	NA	NA	NA	0.002	NA	NA	NA	NA	NA	NA	NA	NA	NA	NA	NA	NA	NA	NA	NA
2	NA	NA	NA	NA	NA	0.7	100	0.2	7.2	17	26.3	31	84.8	8.8	73.3	23.3	168	20.2	7.3	1.24	5.35	0.64	2.75	8.5	7.29877	4.31452	1.9375	8.35938	135.484	NA	0.05	0.01	NA	NA	NA	NA	NA	NA	NA	NA	NA	NA	NA	NA	NA	NA	NA	NA	NA
8	NA	NA	NA	NA	NA	1.2	100	0	11.1	4.8	24.2	30.6	78.9	2	92	36.4	227	17	14.1	0.68	12.97	0.28	4.61	7.5	14.0978	19.0735	2.42857	46.3214	333.824	NA	0.17	NA	NA	NA	NA	NA	NA	NA	NA	NA	NA	NA	NA	NA	NA	NA	NA	NA	NA
28	NA	NA	NA	NA	NA	0	100	1	11.9	25	25	31.7	79	9	65	37.6	160	16.9	6.9	1.73	4.49	0.62	4.76	8.8	6.90769	2.59538	2.79032	7.24194	92.4855	NA	NA	0.07	NA	NA	NA	NA	NA	NA	NA	NA	NA	NA	NA	NA	NA	NA	NA	NA	NA
2	NA	NA	NA	NA	NA	0.5	100	5.5	9.1	13.8	27.9	32	87.3	9	71.2	28.6	167	16.6	11.4	1.57	8.12	1.03	3.28	11	11.4045	5.17197	1.52427	7.8835	106.369	NA	0.06	0.63	NA	NA	NA	NA	NA	NA	NA	NA	NA	NA	NA	NA	NA	NA	NA	NA	NA
2	NA	NA	NA	NA	NA	0.7	100	3.1	15.3	37.5	26.4	33.4	79	7.1	51.6	45.9	188	15.4	10.6	3.98	5.47	0.75	5.8	10.1	10.6008	1.37437	5.30667	7.29333	47.2362	NA	0.07	0.33	NA	NA	NA	NA	NA	NA	NA	NA	NA	NA	NA	NA	NA	NA	NA	NA	NA
7	NA	NA	NA	NA	NA	NA	NA	NA	NA	NA	NA	NA	NA	NA	NA	NA	NA	NA	NA	NA	NA	NA	NA	NA	NA	NA	NA	NA	NA	NA	NA	NA	NA	NA	NA	NA	NA	NA	NA	NA	NA	NA	568	NA	NA	NA	NA	NA	NA
7	NA	NA	NA	NA	NA	0.2	100	0	13	3.2	28.7	31.7	90.4	3.3	88.3	40.9	294	14.6	24.3	0.78	21.46	0.8	4.52	9.5	24.3035	27.5128	0.975	26.825	376.923	NA	0.05	NA	NA	NA	NA	NA	NA	NA	NA	NA	NA	NA	NA	NA	NA	3	2	NA	NA
7	NA	NA	NA	NA	NA	NA	NA	NA	NA	NA	NA	NA	NA	NA	NA	NA	NA	NA	NA	NA	NA	NA	NA	NA	NA	NA	NA	NA	NA	NA	NA	NA	1827	NA	NA	NA	NA	NA	NA	NA	NA	NA	NA	NA	NA	NA	NA	NA	NA
7	NA	NA	NA	NA	NA	NA	NA	NA	NA	NA	NA	NA	NA	NA	NA	NA	NA	NA	NA	NA	NA	NA	NA	NA	NA	NA	NA	NA	NA	NA	NA	NA	NA	NA	NA	NA	NA	NA	NA	NA	423	NA	NA	NA	NA	NA	NA	NA	NA
7	NA	NA	NA	NA	NA	NA	NA	NA	NA	NA	NA	NA	NA	NA	NA	NA	NA	NA	NA	NA	NA	NA	NA	NA	NA	NA	NA	NA	NA	NA	NA	NA	NA	0.01	NA	NA	NA	NA	NA	NA	NA	NA	NA	NA	NA	NA	NA	NA	NA
7	NA	NA	NA	NA	NA	NA	NA	NA	NA	NA	NA	NA	NA	NA	NA	NA	NA	NA	NA	NA	NA	NA	NA	NA	NA	NA	NA	NA	NA	NA	NA	NA	NA	NA	61.88	NA	NA	NA	NA	NA	NA	NA	NA	NA	NA	NA	NA	NA	NA
9	NA	NA	NA	NA	NA	NA	NA	NA	NA	NA	NA	NA	NA	NA	NA	NA	NA	NA	NA	NA	NA	NA	NA	NA	NA	NA	NA	NA	NA	NA	NA	NA	NA	NA	NA	NA	NA	NA	NA	NA	NA	NA	840	NA	NA	NA	NA	NA	NA
9	NA	NA	NA	NA	NA	NA	NA	NA	NA	NA	NA	NA	NA	NA	NA	NA	NA	NA	NA	NA	NA	NA	NA	NA	NA	NA	NA	NA	NA	NA	NA	NA	538.6	NA	NA	NA	NA	NA	NA	NA	NA	NA	NA	NA	NA	NA	NA	NA	NA
9	NA	NA	NA	NA	NA	NA	NA	NA	NA	NA	NA	NA	NA	NA	NA	NA	NA	NA	NA	NA	NA	NA	NA	NA	NA	NA	NA	NA	NA	NA	NA	NA	NA	NA	NA	NA	NA	NA	NA	NA	16547	NA	NA	NA	NA	NA	NA	NA	NA
9	NA	NA	NA	NA	NA	NA	NA	NA	NA	NA	NA	NA	NA	NA	NA	NA	NA	NA	NA	NA	NA	NA	NA	NA	NA	NA	NA	NA	NA	NA	NA	NA	NA	0.15	NA	NA	NA	NA	NA	NA	NA	NA	NA	NA	NA	NA	NA	NA	NA
9	NA	NA	NA	NA	NA	NA	NA	NA	NA	NA	NA	NA	NA	NA	NA	NA	NA	NA	NA	NA	NA	NA	NA	NA	NA	NA	NA	NA	NA	NA	NA	NA	NA	NA	3.45	NA	NA	NA	NA	NA	NA	NA	NA	NA	NA	NA	NA	NA	NA
9	NA	NA	NA	NA	NA	NA	NA	NA	NA	NA	NA	NA	NA	NA	NA	NA	NA	NA	NA	NA	NA	NA	NA	NA	NA	NA	NA	NA	NA	NA	NA	NA	NA	NA	NA	NA	2715	NA	NA	NA	NA	NA	NA	NA	NA	NA	NA	NA	NA
8	NA	NA	NA	NA	NA	NA	NA	NA	NA	NA	NA	NA	NA	NA	NA	NA	NA	NA	NA	NA	NA	NA	NA	NA	NA	NA	NA	NA	NA	NA	NA	NA	NA	NA	NA	NA	NA	NA	NA	NA	NA	NA	557	NA	NA	NA	NA	NA	NA
8	NA	NA	NA	NA	NA	NA	NA	NA	NA	NA	NA	NA	NA	NA	NA	NA	NA	NA	NA	NA	NA	NA	NA	NA	NA	NA	NA	NA	NA	NA	NA	NA	130.5	NA	NA	NA	NA	NA	NA	NA	NA	NA	NA	NA	NA	NA	NA	NA	NA
8	NA	NA	NA	NA	NA	NA	NA	NA	NA	NA	NA	NA	NA	NA	NA	NA	NA	NA	NA	NA	NA	NA	NA	NA	NA	NA	NA	NA	NA	NA	NA	NA	NA	NA	NA	NA	NA	NA	NA	NA	2096	NA	NA	NA	NA	NA	NA	NA	NA
8	NA	NA	NA	NA	NA	NA	NA	NA	NA	NA	NA	NA	NA	NA	NA	NA	NA	NA	NA	NA	NA	NA	NA	NA	NA	NA	NA	NA	NA	NA	NA	NA	NA	0.01	NA	NA	NA	NA	NA	NA	NA	NA	NA	NA	NA	NA	NA	NA	NA
8	NA	NA	NA	NA	NA	NA	NA	NA	NA	NA	NA	NA	NA	NA	NA	NA	NA	NA	NA	NA	NA	NA	NA	NA	NA	NA	NA	NA	NA	NA	NA	NA	NA	NA	0.082	NA	NA	NA	NA	NA	NA	NA	NA	NA	NA	NA	NA	NA	NA
8	NA	NA	NA	NA	NA	NA	NA	NA	NA	NA	NA	NA	NA	NA	NA	NA	NA	NA	NA	NA	NA	NA	NA	NA	NA	NA	NA	NA	NA	NA	NA	NA	NA	NA	NA	NA	182.8	NA	NA	NA	NA	NA	NA	NA	NA	NA	NA	NA	NA
5	NA	NA	NA	NA	NA	NA	NA	NA	NA	NA	NA	NA	NA	NA	NA	NA	NA	NA	NA	NA	NA	NA	NA	NA	NA	NA	NA	NA	NA	NA	NA	NA	NA	NA	NA	NA	NA	NA	NA	NA	NA	NA	795	NA	NA	NA	NA	NA	NA
5	NA	NA	NA	NA	NA	NA	NA	NA	NA	NA	NA	NA	NA	NA	NA	NA	NA	NA	NA	NA	NA	NA	NA	NA	NA	NA	NA	NA	NA	NA	NA	NA	1079.9	NA	NA	NA	NA	NA	NA	NA	NA	NA	NA	NA	NA	NA	NA	NA	NA
5	NA	NA	NA	NA	NA	NA	NA	NA	NA	NA	NA	NA	NA	NA	NA	NA	NA	NA	NA	NA	NA	NA	NA	NA	NA	NA	NA	NA	NA	NA	NA	NA	NA	NA	NA	NA	NA	NA	NA	NA	2522	NA	NA	NA	NA	NA	NA	NA	NA
5	NA	NA	NA	NA	NA	NA	NA	NA	NA	NA	NA	NA	NA	NA	NA	NA	NA	NA	NA	NA	NA	NA	NA	NA	NA	NA	NA	NA	NA	NA	NA	NA	NA	0.01	NA	NA	NA	NA	NA	NA	NA	NA	NA	NA	NA	NA	NA	NA	NA
5	NA	NA	NA	NA	NA	NA	NA	NA	NA	NA	NA	NA	NA	NA	NA	NA	NA	NA	NA	NA	NA	NA	NA	NA	NA	NA	NA	NA	NA	NA	NA	NA	NA	NA	12.78	NA	NA	NA	NA	NA	NA	NA	NA	NA	NA	NA	NA	NA	NA
5	NA	NA	NA	NA	NA	NA	NA	NA	NA	NA	NA	NA	NA	NA	NA	NA	NA	NA	NA	NA	NA	NA	NA	NA	NA	NA	NA	NA	NA	NA	NA	NA	NA	NA	NA	NA	938.7	NA	NA	NA	NA	NA	NA	NA	NA	NA	NA	NA	NA
12	NA	NA	NA	NA	NA	NA	NA	NA	NA	NA	NA	NA	NA	NA	NA	NA	NA	NA	NA	NA	NA	NA	NA	NA	NA	NA	NA	NA	NA	NA	NA	NA	448.8	NA	NA	NA	NA	NA	NA	NA	NA	NA	NA	NA	NA	NA	NA	NA	NA
12	NA	NA	NA	NA	NA	NA	NA	NA	NA	NA	NA	NA	NA	NA	NA	NA	NA	NA	NA	NA	NA	NA	NA	NA	NA	NA	NA	NA	NA	NA	NA	NA	NA	NA	NA	NA	NA	NA	NA	NA	17233	NA	NA	NA	NA	NA	NA	NA	NA
12	NA	NA	NA	NA	NA	NA	NA	NA	NA	NA	NA	NA	NA	NA	NA	NA	NA	NA	NA	NA	NA	NA	NA	NA	NA	NA	NA	NA	NA	NA	NA	NA	NA	NA	5.61	NA	NA	NA	NA	NA	NA	NA	NA	NA	NA	NA	NA	NA	NA
12	NA	NA	NA	NA	NA	NA	NA	NA	NA	NA	NA	NA	NA	NA	NA	NA	NA	NA	NA	NA	NA	NA	NA	NA	NA	NA	NA	NA	NA	NA	NA	NA	NA	NA	NA	NA	177.7	NA	NA	NA	NA	NA	NA	NA	NA	NA	NA	NA	NA
7	NA	NA	NA	NA	NA	NA	NA	NA	NA	NA	NA	NA	NA	NA	NA	NA	NA	NA	NA	NA	NA	NA	NA	NA	NA	NA	NA	NA	NA	NA	NA	NA	NA	NA	NA	NA	NA	NA	NA	NA	NA	NA	353	NA	NA	NA	NA	NA	NA
7	NA	NA	NA	NA	NA	NA	NA	NA	NA	NA	NA	NA	NA	NA	NA	NA	NA	NA	NA	NA	NA	NA	NA	NA	NA	NA	NA	NA	NA	NA	NA	NA	NA	NA	NA	NA	NA	NA	NA	NA	NA	NA	NA	30	NA	NA	NA	NA	NA
7	NA	NA	NA	NA	NA	0.3	100	3	12.1	14.4	27.1	31.5	85.9	10	72.3	38.2	366	14.1	10.3	1.48	7.45	1.03	4.45	8.1	10.3043	5.03378	1.43689	7.23301	247.297	NA	0.03	0.31	NA	NA	NA	NA	NA	NA	NA	NA	NA	NA	NA	NA	NA	NA	NA	NA	NA
7	NA	NA	NA	NA	NA	NA	NA	NA	NA	NA	NA	NA	NA	NA	NA	NA	NA	NA	NA	NA	NA	NA	NA	NA	NA	NA	NA	NA	NA	NA	NA	NA	417	NA	NA	NA	NA	NA	NA	NA	NA	NA	NA	NA	NA	NA	NA	NA	NA
7	NA	NA	NA	NA	NA	NA	NA	NA	NA	NA	NA	NA	NA	NA	NA	NA	NA	NA	NA	NA	NA	NA	NA	NA	NA	NA	NA	NA	NA	NA	NA	NA	NA	NA	NA	NA	NA	NA	NA	NA	493	NA	NA	NA	NA	NA	NA	NA	NA
7	NA	NA	NA	NA	NA	NA	NA	NA	NA	NA	NA	NA	NA	NA	NA	NA	NA	NA	NA	NA	NA	NA	NA	NA	NA	NA	NA	NA	NA	NA	NA	NA	NA	NA	NA	NA	41.64	NA	NA	NA	NA	NA	NA	NA	NA	NA	NA	NA	NA
35	NA	NA	NA	NA	NA	NA	NA	NA	NA	NA	NA	NA	NA	NA	NA	NA	NA	NA	NA	NA	NA	NA	NA	NA	NA	NA	NA	NA	NA	NA	NA	NA	NA	NA	NA	NA	NA	NA	NA	NA	NA	NA	709	NA	NA	NA	NA	NA	NA
35	NA	NA	NA	NA	NA	NA	NA	NA	NA	NA	NA	NA	NA	NA	NA	NA	NA	NA	NA	NA	NA	NA	NA	NA	NA	NA	NA	NA	NA	NA	NA	NA	1282.5	NA	NA	NA	NA	NA	NA	NA	NA	NA	NA	NA	NA	NA	NA	NA	NA
35	NA	NA	NA	NA	NA	NA	NA	NA	NA	NA	NA	NA	NA	NA	NA	NA	NA	NA	NA	NA	NA	NA	NA	NA	NA	NA	NA	NA	NA	NA	NA	NA	NA	NA	NA	NA	NA	NA	NA	NA	393	NA	NA	NA	NA	NA	NA	NA	NA
35	NA	NA	NA	NA	NA	NA	NA	NA	NA	NA	NA	NA	NA	NA	NA	NA	NA	NA	NA	NA	NA	NA	NA	NA	NA	NA	NA	NA	NA	NA	NA	NA	NA	0.03	NA	NA	NA	NA	NA	NA	NA	NA	NA	NA	NA	NA	NA	NA	NA
35	NA	NA	NA	NA	NA	NA	NA	NA	NA	NA	NA	NA	NA	NA	NA	NA	NA	NA	NA	NA	NA	NA	NA	NA	NA	NA	NA	NA	NA	NA	NA	NA	NA	NA	0.1	NA	NA	NA	NA	NA	NA	NA	NA	NA	NA	NA	NA	NA	NA
35	NA	NA	NA	NA	NA	NA	NA	NA	NA	NA	NA	NA	NA	NA	NA	NA	NA	NA	NA	NA	NA	NA	NA	NA	NA	NA	NA	NA	NA	NA	NA	NA	NA	NA	NA	NA	360.5	NA	NA	NA	NA	NA	NA	NA	NA	NA	NA	NA	NA
35	NA	NA	NA	NA	NA	NA	NA	NA	NA	NA	NA	NA	NA	NA	NA	NA	NA	NA	NA	NA	NA	NA	NA	NA	NA	NA	NA	NA	NA	6.14	NA	NA	NA	NA	NA	NA	NA	NA	NA	NA	NA	NA	NA	NA	NA	NA	NA	NA	NA
37	NA	NA	NA	NA	NA	NA	NA	NA	NA	NA	NA	NA	NA	NA	NA	NA	NA	NA	NA	NA	NA	NA	NA	NA	NA	NA	NA	NA	NA	NA	NA	NA	NA	NA	NA	NA	NA	NA	NA	NA	NA	NA	529	NA	NA	NA	NA	NA	NA
37	NA	NA	NA	NA	NA	NA	NA	NA	NA	NA	NA	NA	NA	NA	NA	NA	NA	NA	NA	NA	NA	NA	NA	NA	NA	NA	NA	NA	NA	NA	NA	NA	645.2	NA	NA	NA	NA	NA	NA	NA	NA	NA	NA	NA	NA	NA	NA	NA	NA
37	NA	NA	NA	NA	NA	NA	NA	NA	NA	NA	NA	NA	NA	NA	NA	NA	NA	NA	NA	NA	NA	NA	NA	NA	NA	NA	NA	NA	NA	NA	NA	NA	NA	NA	NA	NA	NA	NA	NA	NA	3728	NA	NA	NA	NA	NA	NA	NA	NA
37	NA	NA	NA	NA	NA	NA	NA	NA	NA	NA	NA	NA	NA	NA	NA	NA	NA	NA	NA	NA	NA	NA	NA	NA	NA	NA	NA	NA	NA	NA	NA	NA	NA	0.002	NA	NA	NA	NA	NA	NA	NA	NA	NA	NA	NA	NA	NA	NA	NA
37	NA	NA	NA	NA	NA	NA	NA	NA	NA	NA	NA	NA	NA	NA	NA	NA	NA	NA	NA	NA	NA	NA	NA	NA	NA	NA	NA	NA	NA	NA	NA	NA	NA	NA	0.078	NA	NA	NA	NA	NA	NA	NA	NA	NA	NA	NA	NA	NA	NA
37	NA	NA	NA	NA	NA	NA	NA	NA	NA	NA	NA	NA	NA	NA	NA	NA	NA	NA	NA	NA	NA	NA	NA	NA	NA	NA	NA	NA	NA	NA	NA	NA	NA	NA	NA	NA	19.53	NA	NA	NA	NA	NA	NA	NA	NA	NA	NA	NA	NA
37	NA	NA	NA	NA	NA	NA	NA	NA	NA	NA	NA	NA	NA	NA	NA	NA	NA	NA	NA	NA	NA	NA	NA	NA	NA	NA	NA	NA	NA	95.83	NA	NA	NA	NA	NA	NA	NA	NA	NA	NA	NA	NA	NA	NA	NA	NA	NA	NA	NA
2	NA	NA	NA	NA	NA	0.4	100	2.1	11.7	21.1	23.6	30.6	76.9	7.7	68.7	38.3	334	19.2	7.5	1.58	5.15	0.58	4.97	8.3	7.49636	3.25949	2.72414	8.87931	211.392	NA	0.03	0.16	NA	NA	NA	NA	NA	NA	NA	NA	NA	NA	NA	NA	NA	NA	NA	NA	NA
23	NA	NA	NA	NA	NA	NA	NA	NA	NA	NA	NA	NA	NA	NA	NA	NA	NA	NA	NA	NA	NA	NA	NA	NA	NA	NA	NA	NA	NA	100.32	NA	NA	NA	NA	NA	NA	NA	NA	NA	NA	NA	NA	NA	NA	NA	NA	NA	NA	NA
23	NA	NA	NA	NA	NA	NA	NA	NA	NA	NA	NA	NA	NA	NA	NA	NA	NA	NA	NA	NA	NA	NA	NA	NA	NA	NA	NA	NA	NA	NA	NA	NA	153.2	NA	NA	NA	NA	NA	NA	NA	NA	NA	NA	NA	NA	NA	NA	NA	NA
23	NA	NA	NA	NA	NA	NA	NA	NA	NA	NA	NA	NA	NA	NA	NA	NA	NA	NA	NA	NA	NA	NA	NA	NA	NA	NA	NA	NA	NA	NA	NA	NA	NA	NA	NA	NA	129.9	NA	NA	NA	NA	NA	NA	NA	NA	NA	NA	NA	NA
7	NA	NA	NA	NA	NA	0.5	100	0.1	14.8	5.1	30.4	32.7	93.2	9.2	83.1	45.3	252	15.5	18.1	0.92	15.04	1.67	4.87	9.2	18.0987	16.3478	0.550898	9.00599	273.913	NA	0.09	0.02	NA	NA	NA	NA	NA	NA	NA	NA	NA	NA	NA	NA	NA	2	NA	NA	NA
11	NA	NA	NA	NA	NA	NA	NA	NA	NA	NA	NA	NA	NA	NA	NA	NA	NA	NA	NA	NA	NA	NA	NA	NA	NA	NA	NA	NA	NA	NA	NA	NA	NA	NA	0.093	NA	NA	NA	NA	NA	NA	NA	NA	NA	NA	NA	NA	NA	NA
26	NA	NA	NA	NA	NA	NA	NA	NA	NA	NA	NA	NA	NA	NA	NA	NA	NA	NA	NA	NA	NA	NA	NA	NA	NA	NA	NA	NA	NA	NA	NA	NA	NA	NA	NA	NA	98.8	NA	NA	NA	NA	NA	NA	NA	NA	NA	NA	NA	NA
8	NA	NA	NA	NA	NA	NA	NA	NA	NA	NA	NA	NA	NA	NA	NA	NA	NA	NA	NA	NA	NA	NA	NA	NA	NA	NA	NA	NA	NA	NA	NA	NA	NA	NA	NA	NA	NA	NA	NA	NA	NA	NA	531	NA	NA	NA	NA	NA	NA
8	NA	NA	NA	NA	NA	NA	NA	NA	NA	NA	NA	NA	NA	NA	NA	NA	NA	NA	NA	NA	NA	NA	NA	NA	NA	NA	NA	NA	NA	NA	NA	NA	463.6	NA	NA	NA	NA	NA	NA	NA	NA	NA	NA	NA	NA	NA	NA	NA	NA
8	NA	NA	NA	NA	NA	NA	NA	NA	NA	NA	NA	NA	NA	NA	NA	NA	NA	NA	NA	NA	NA	NA	NA	NA	NA	NA	NA	NA	NA	NA	NA	NA	NA	NA	NA	NA	NA	NA	NA	NA	370	NA	NA	NA	NA	NA	NA	NA	NA
8	NA	NA	NA	NA	NA	NA	NA	NA	NA	NA	NA	NA	NA	NA	NA	NA	NA	NA	NA	NA	NA	NA	NA	NA	NA	NA	NA	NA	NA	NA	NA	NA	NA	0.01	NA	NA	NA	NA	NA	NA	NA	NA	NA	NA	NA	NA	NA	NA	NA
8	NA	NA	NA	NA	NA	NA	NA	NA	NA	NA	NA	NA	NA	NA	NA	NA	NA	NA	NA	NA	NA	NA	NA	NA	NA	NA	NA	NA	NA	NA	NA	NA	NA	NA	0.229	NA	NA	NA	NA	NA	NA	NA	NA	NA	NA	NA	NA	NA	NA
1	NA	NA	NA	NA	NA	0.4	100	3.8	7.7	6.6	28.2	32.2	87.5	9.5	79.7	23.8	150	16.4	13.1	0.86	10.44	1.24	2.72	11	13.0991	12.1395	0.693548	8.41935	174.419	NA	0.05	0.5	NA	NA	NA	NA	NA	NA	NA	NA	NA	NA	NA	NA	NA	NA	NA	NA	NA
12	NA	NA	NA	NA	NA	NA	NA	NA	NA	NA	NA	NA	NA	NA	NA	NA	NA	NA	NA	NA	NA	NA	NA	NA	NA	NA	NA	NA	NA	NA	NA	NA	NA	NA	NA	NA	NA	NA	NA	NA	NA	NA	606	NA	NA	NA	NA	NA	NA
12	NA	NA	NA	NA	NA	NA	NA	NA	NA	NA	NA	NA	NA	NA	NA	NA	NA	NA	NA	NA	NA	NA	NA	NA	NA	NA	NA	NA	NA	NA	NA	NA	816.2	NA	NA	NA	NA	NA	NA	NA	NA	NA	NA	NA	NA	NA	NA	NA	NA
12	NA	NA	NA	NA	NA	NA	NA	NA	NA	NA	NA	NA	NA	NA	NA	NA	NA	NA	NA	NA	NA	NA	NA	NA	NA	NA	NA	NA	NA	NA	NA	NA	NA	NA	NA	NA	NA	NA	NA	NA	383	NA	NA	NA	NA	NA	NA	NA	NA
11	NA	NA	NA	NA	NA	NA	NA	NA	NA	NA	NA	NA	NA	NA	NA	NA	NA	NA	NA	NA	NA	NA	NA	NA	NA	NA	NA	NA	NA	NA	NA	NA	NA	NA	0.102	NA	NA	NA	NA	NA	NA	NA	NA	NA	NA	NA	NA	NA	NA
11	NA	NA	NA	NA	NA	NA	NA	NA	NA	NA	NA	NA	NA	NA	NA	NA	NA	NA	NA	NA	NA	NA	NA	NA	NA	NA	NA	NA	NA	NA	NA	NA	NA	NA	NA	NA	768	NA	NA	NA	NA	NA	NA	NA	NA	NA	NA	NA	NA
8	NA	NA	NA	NA	NA	0.3	100	0.3	11.8	9.4	30.2	32.6	92.7	3	87	36.3	216	15.1	10.4	0.98	9.05	0.31	3.92	9.5	10.4023	9.23469	3.16129	29.1935	220.408	NA	0.03	0.03	NA	NA	NA	NA	NA	NA	NA	NA	NA	NA	NA	NA	NA	NA	NA	NA	NA
3	NA	NA	NA	NA	NA	NA	NA	NA	NA	NA	NA	NA	NA	NA	NA	NA	NA	NA	NA	NA	NA	NA	NA	NA	NA	NA	NA	NA	NA	26.9	NA	NA	NA	NA	NA	NA	NA	NA	NA	NA	NA	NA	NA	NA	NA	NA	NA	NA	NA
3	NA	NA	NA	NA	NA	0.1	100	0	14.4	7.3	27.6	33.5	82.5	3.1	89.5	43	327	15.2	14.3	1.04	12.8	0.44	5.21	7.9	14.3017	12.3077	2.36364	29.0909	314.423	NA	0.01	NA	NA	NA	NA	NA	NA	NA	NA	NA	NA	NA	NA	NA	NA	NA	NA	NA	NA
3	NA	NA	NA	NA	NA	NA	NA	NA	NA	NA	NA	NA	NA	NA	NA	NA	NA	NA	NA	NA	NA	NA	NA	NA	NA	NA	NA	NA	NA	NA	NA	NA	450.1	NA	NA	NA	NA	NA	NA	NA	NA	NA	NA	NA	NA	NA	NA	NA	NA
3	NA	NA	NA	NA	NA	NA	NA	NA	NA	NA	NA	NA	NA	NA	NA	NA	NA	NA	NA	NA	NA	NA	NA	NA	NA	NA	NA	NA	NA	NA	NA	NA	NA	NA	NA	NA	NA	NA	NA	NA	69	NA	NA	NA	NA	NA	NA	NA	NA
3	NA	NA	NA	NA	NA	NA	NA	NA	NA	NA	NA	NA	NA	NA	NA	NA	NA	NA	NA	NA	NA	NA	NA	NA	NA	NA	NA	NA	NA	NA	NA	NA	NA	0.002	NA	NA	NA	NA	NA	NA	NA	NA	NA	NA	NA	NA	NA	NA	NA
3	NA	NA	NA	NA	NA	NA	NA	NA	NA	NA	NA	NA	NA	NA	NA	NA	NA	NA	NA	NA	NA	NA	NA	NA	NA	NA	NA	NA	NA	NA	NA	NA	NA	NA	NA	NA	3.49	NA	NA	NA	NA	NA	NA	NA	NA	NA	NA	NA	NA
15	NA	NA	NA	NA	NA	NA	NA	NA	NA	NA	NA	NA	NA	NA	NA	NA	NA	NA	NA	NA	NA	NA	NA	NA	NA	NA	NA	NA	NA	2.41	NA	NA	NA	NA	NA	NA	NA	NA	NA	NA	NA	NA	NA	NA	NA	NA	NA	NA	NA
15	NA	NA	NA	NA	NA	0.2	100	1.1	15.8	16.4	29.9	32.7	91.4	10.8	71.5	48.3	349	14	7.5	1.23	5.36	0.81	5.28	6.6	7.4965	4.35772	1.51852	6.61728	283.74	NA	0.02	0.08	NA	NA	NA	NA	NA	NA	NA	NA	NA	NA	NA	NA	NA	NA	NA	NA	NA
15	NA	NA	NA	NA	NA	NA	NA	NA	NA	NA	NA	NA	NA	NA	NA	NA	NA	NA	NA	NA	NA	NA	NA	NA	NA	NA	NA	NA	NA	NA	NA	NA	NA	NA	NA	NA	NA	NA	NA	NA	252	NA	NA	NA	NA	NA	NA	NA	NA
15	NA	NA	NA	NA	NA	NA	NA	NA	NA	NA	NA	NA	NA	NA	NA	NA	NA	NA	NA	NA	NA	NA	NA	NA	NA	NA	NA	NA	NA	NA	NA	NA	NA	0.002	NA	NA	NA	NA	NA	NA	NA	NA	NA	NA	NA	NA	NA	NA	NA
21	NA	NA	NA	NA	NA	NA	NA	NA	NA	NA	NA	NA	NA	NA	NA	NA	NA	NA	NA	NA	NA	NA	NA	NA	NA	NA	NA	NA	NA	140.66	NA	NA	NA	NA	NA	NA	NA	NA	NA	NA	NA	NA	NA	NA	NA	NA	NA	NA	NA
21	NA	NA	NA	NA	NA	0.1	100	0	11.7	4.6	24	30.8	77.8	3.4	91.9	37.8	467	16.4	15.3	0.7	14.06	0.52	4.86	9.1	15.2992	20.0857	1.34615	27.0385	667.143	NA	0.02	NA	NA	NA	NA	NA	NA	NA	NA	NA	NA	NA	NA	NA	NA	NA	NA	NA	NA
21	NA	NA	NA	NA	NA	NA	NA	NA	NA	NA	NA	NA	NA	NA	NA	NA	NA	NA	NA	NA	NA	NA	NA	NA	NA	NA	NA	NA	NA	NA	NA	NA	NA	NA	NA	NA	NA	NA	NA	NA	133	NA	NA	NA	NA	NA	NA	NA	NA
21	NA	NA	NA	NA	NA	NA	NA	NA	NA	NA	NA	NA	NA	NA	NA	NA	NA	NA	NA	NA	NA	NA	NA	NA	NA	NA	NA	NA	NA	NA	NA	NA	NA	0.002	NA	NA	NA	NA	NA	NA	NA	NA	NA	NA	NA	NA	NA	NA	NA
6	NA	NA	NA	NA	NA	NA	NA	NA	NA	NA	NA	NA	NA	NA	NA	NA	NA	NA	NA	NA	NA	NA	NA	NA	NA	NA	NA	NA	NA	135.88	NA	NA	NA	NA	NA	NA	NA	NA	NA	NA	NA	NA	NA	NA	NA	NA	NA	NA	NA
6	NA	NA	NA	NA	NA	0.4	100	0	12.5	8.4	28	33.2	84.5	2.1	89.1	37.6	373	13.9	6.6	0.55	5.88	0.14	4.45	8.5	6.59933	10.6909	3.92857	42	678.182	NA	0.03	NA	NA	NA	NA	NA	NA	NA	NA	NA	NA	NA	NA	NA	NA	NA	NA	NA	NA
6	NA	NA	NA	NA	NA	NA	NA	NA	NA	NA	NA	NA	NA	NA	NA	NA	NA	NA	NA	NA	NA	NA	NA	NA	NA	NA	NA	NA	NA	NA	NA	NA	NA	NA	NA	NA	NA	NA	NA	NA	415	NA	NA	NA	NA	NA	NA	NA	NA
6	NA	NA	NA	NA	NA	NA	NA	NA	NA	NA	NA	NA	NA	NA	NA	NA	NA	NA	NA	NA	NA	NA	NA	NA	NA	NA	NA	NA	NA	NA	NA	NA	NA	0.01	NA	NA	NA	NA	NA	NA	NA	NA	NA	NA	NA	NA	NA	NA	NA
15	NA	NA	NA	NA	NA	NA	NA	NA	NA	NA	NA	NA	NA	NA	NA	NA	NA	NA	NA	NA	NA	NA	NA	NA	NA	NA	NA	NA	NA	NA	NA	NA	NA	NA	NA	NA	NA	NA	NA	NA	NA	NA	885	NA	NA	NA	NA	NA	NA
15	NA	NA	NA	NA	NA	NA	NA	NA	NA	NA	NA	NA	NA	NA	NA	NA	NA	NA	NA	NA	NA	NA	NA	NA	NA	NA	NA	NA	NA	NA	NA	NA	NA	NA	NA	NA	NA	1.18	13.3	11.3	NA	NA	NA	NA	NA	NA	NA	NA	NA
15	NA	NA	NA	NA	NA	0.2	100	0.1	14.9	3.9	28.6	31.5	91	3.2	92.6	47.3	161	13.8	15.1	0.59	13.98	0.48	5.19	9	15.0972	23.6949	1.22917	29.125	272.881	NA	0.03	0.02	NA	NA	NA	NA	NA	NA	NA	NA	NA	NA	NA	NA	NA	NA	NA	NA	NA
15	NA	NA	NA	NA	NA	NA	NA	NA	NA	NA	NA	NA	NA	NA	NA	NA	NA	NA	NA	NA	NA	NA	NA	NA	NA	NA	NA	NA	NA	NA	NA	NA	1003.1	NA	NA	NA	NA	NA	NA	NA	NA	NA	NA	NA	NA	NA	NA	NA	NA
15	NA	NA	NA	NA	NA	NA	NA	NA	NA	NA	NA	NA	NA	NA	NA	NA	NA	NA	NA	NA	NA	NA	NA	NA	NA	NA	NA	NA	NA	NA	NA	NA	NA	NA	NA	NA	NA	NA	NA	NA	36385	NA	NA	NA	NA	NA	NA	NA	NA
15	NA	NA	NA	NA	NA	NA	NA	NA	NA	NA	NA	NA	NA	NA	NA	NA	NA	NA	NA	NA	NA	NA	NA	NA	NA	NA	NA	NA	NA	NA	NA	NA	NA	0.02	NA	NA	NA	NA	NA	NA	NA	NA	NA	NA	NA	NA	NA	NA	NA
15	NA	NA	NA	NA	NA	NA	NA	NA	NA	NA	NA	NA	NA	NA	NA	NA	NA	NA	NA	NA	NA	NA	NA	NA	NA	NA	NA	NA	NA	NA	NA	NA	NA	NA	0.056	NA	NA	NA	NA	NA	NA	NA	NA	NA	NA	NA	NA	NA	NA
15	NA	NA	NA	NA	NA	NA	NA	NA	NA	NA	NA	NA	NA	NA	NA	NA	NA	NA	NA	NA	NA	NA	NA	NA	NA	NA	NA	NA	NA	NA	NA	NA	NA	NA	NA	NA	250.8	NA	NA	NA	NA	NA	NA	NA	NA	NA	NA	NA	NA
11	NA	NA	NA	NA	NA	0.1	100	0.4	15.9	6.6	28.6	34.5	82.9	7.9	85	46.2	413	14.6	7.8	0.51	6.63	0.62	5.57	7.7	7.8	13	0.822581	10.6935	809.804	NA	0.01	0.03	NA	NA	NA	NA	NA	NA	NA	NA	NA	NA	NA	NA	NA	NA	NA	NA	NA
6	NA	NA	NA	NA	NA	0.3	100	0	12.6	5.9	28.8	31.9	90.2	10.2	80.6	39.5	301	14.2	23.3	1.37	18.78	2.38	4.38	9.8	23.3002	13.708	0.57563	7.89076	219.708	NA	0.07	NA	NA	NA	NA	NA	NA	NA	NA	NA	NA	NA	NA	NA	NA	2	1	NA	NA
6	NA	NA	NA	NA	NA	NA	NA	NA	NA	NA	NA	NA	NA	NA	NA	NA	NA	NA	NA	NA	NA	NA	NA	NA	NA	NA	NA	NA	NA	NA	NA	NA	NA	NA	NA	NA	NA	NA	NA	NA	486	NA	NA	NA	NA	NA	NA	NA	NA
6	NA	NA	NA	NA	NA	NA	NA	NA	NA	NA	NA	NA	NA	NA	NA	NA	NA	NA	NA	NA	NA	NA	NA	NA	NA	NA	NA	NA	NA	NA	NA	NA	NA	0.002	NA	NA	NA	NA	NA	NA	NA	NA	NA	NA	NA	NA	NA	NA	NA
7	NA	NA	NA	NA	NA	0.9	100	0	10.6	4.8	26.8	32.9	81.5	6.4	87.9	32.1	340	16	7.4	0.36	6.5	0.47	3.95	8.3	7.39477	18.0556	0.765957	13.8298	944.444	NA	0.07	NA	NA	NA	NA	NA	NA	NA	NA	NA	NA	NA	NA	NA	NA	NA	NA	NA	NA
7	NA	NA	NA	NA	NA	NA	NA	NA	NA	NA	NA	NA	NA	NA	NA	NA	NA	NA	NA	NA	NA	NA	NA	NA	NA	NA	NA	NA	NA	NA	NA	NA	NA	NA	NA	NA	NA	NA	NA	NA	1685	NA	NA	NA	NA	NA	NA	NA	NA
7	NA	NA	NA	NA	NA	NA	NA	NA	NA	NA	NA	NA	NA	NA	NA	NA	NA	NA	NA	NA	NA	NA	NA	NA	NA	NA	NA	NA	NA	NA	NA	NA	NA	0.01	NA	NA	NA	NA	NA	NA	NA	NA	NA	NA	NA	NA	NA	NA	NA
11	NA	NA	NA	NA	NA	0.3	100	0	13.6	2.2	29.4	33.6	87.3	2.6	94.9	40.3	155	13.6	23.4	0.51	22.21	0.61	4.62	9.5	23.4036	43.549	0.836066	36.4098	303.922	NA	0.07	NA	NA	NA	NA	NA	NA	NA	NA	NA	NA	NA	NA	NA	NA	NA	NA	NA	NA
11	NA	NA	NA	NA	NA	NA	NA	NA	NA	NA	NA	NA	NA	NA	NA	NA	NA	NA	NA	NA	NA	NA	NA	NA	NA	NA	NA	NA	NA	NA	NA	NA	NA	NA	NA	NA	NA	NA	NA	NA	54752	NA	NA	NA	NA	NA	NA	NA	NA
11	NA	NA	NA	NA	NA	NA	NA	NA	NA	NA	NA	NA	NA	NA	NA	NA	NA	NA	NA	NA	NA	NA	NA	NA	NA	NA	NA	NA	NA	NA	NA	NA	NA	1.19	NA	NA	NA	NA	NA	NA	NA	NA	NA	NA	NA	NA	NA	NA	NA
34	NA	NA	NA	NA	NA	0.2	100	0.1	12.7	3.6	18.3	30.4	60.3	4.8	91.3	41.6	154	16.1	13.7	0.49	12.51	0.66	6.9	9	13.7021	25.5306	0.742424	18.9545	314.286	NA	0.03	0.01	NA	NA	NA	NA	NA	NA	NA	NA	NA	NA	NA	NA	NA	NA	NA	NA	NA
34	NA	NA	NA	NA	NA	NA	NA	NA	NA	NA	NA	NA	NA	NA	NA	NA	NA	NA	NA	NA	NA	NA	NA	NA	NA	NA	NA	NA	NA	NA	NA	NA	NA	NA	NA	NA	NA	NA	NA	NA	434	NA	NA	NA	NA	NA	NA	NA	NA
34	NA	NA	NA	NA	NA	NA	NA	NA	NA	NA	NA	NA	NA	NA	NA	NA	NA	NA	NA	NA	NA	NA	NA	NA	NA	NA	NA	NA	NA	NA	NA	NA	NA	0.02	NA	NA	NA	NA	NA	NA	NA	NA	NA	NA	NA	NA	NA	NA	NA
36	NA	NA	NA	NA	NA	0.1	100	0	12.4	2.7	28.2	33.5	84.3	4.2	93	37	388	14	10.7	0.29	9.95	0.45	4.39	7.7	10.6989	34.3103	0.644444	22.1111	1337.93	NA	0.01	NA	NA	NA	NA	NA	NA	NA	NA	NA	NA	NA	NA	NA	NA	NA	NA	NA	NA
36	NA	NA	NA	NA	NA	NA	NA	NA	NA	NA	NA	NA	NA	NA	NA	NA	NA	NA	NA	NA	NA	NA	NA	NA	NA	NA	NA	NA	NA	NA	NA	NA	NA	NA	NA	NA	NA	NA	NA	NA	6004	NA	NA	NA	NA	NA	NA	NA	NA
36	NA	NA	NA	NA	NA	NA	NA	NA	NA	NA	NA	NA	NA	NA	NA	NA	NA	NA	NA	NA	NA	NA	NA	NA	NA	NA	NA	NA	NA	NA	NA	NA	NA	0.002	NA	NA	NA	NA	NA	NA	NA	NA	NA	NA	NA	NA	NA	NA	NA
4	NA	NA	NA	NA	NA	0	100	1	12.6	4	27.1	31.6	85.5	4	88	40	221	14.9	37.5	1.5	33	1.5	4.67	8.8	37.5	22	1	22	147.333	NA	NA	0.38	NA	NA	NA	NA	NA	NA	NA	NA	NA	NA	NA	NA	NA	2	1	NA	NA
4	NA	NA	NA	NA	NA	NA	NA	NA	NA	NA	NA	NA	NA	NA	NA	NA	NA	NA	NA	NA	NA	NA	NA	NA	NA	NA	NA	NA	NA	NA	NA	NA	NA	NA	NA	NA	NA	NA	NA	NA	1288	NA	NA	NA	NA	NA	NA	NA	NA
4	NA	NA	NA	NA	NA	NA	NA	NA	NA	NA	NA	NA	NA	NA	NA	NA	NA	NA	NA	NA	NA	NA	NA	NA	NA	NA	NA	NA	NA	NA	NA	NA	NA	0.01	NA	NA	NA	NA	NA	NA	NA	NA	NA	NA	NA	NA	NA	NA	NA
22	NA	NA	NA	NA	NA	NA	NA	NA	NA	NA	NA	NA	NA	NA	NA	NA	NA	NA	NA	NA	NA	NA	NA	NA	NA	NA	NA	NA	NA	NA	NA	NA	NA	NA	NA	NA	NA	NA	NA	NA	1792	NA	NA	NA	NA	NA	NA	NA	NA
12	NA	NA	NA	NA	NA	NA	NA	NA	NA	NA	NA	NA	NA	NA	NA	NA	NA	NA	NA	NA	NA	NA	NA	NA	NA	NA	NA	NA	NA	NA	NA	NA	NA	NA	NA	NA	NA	NA	NA	NA	NA	NA	NA	309	NA	NA	NA	NA	NA
12	NA	NA	NA	NA	NA	NA	NA	NA	NA	NA	NA	NA	NA	NA	NA	NA	NA	NA	NA	NA	NA	NA	NA	NA	NA	NA	NA	NA	NA	NA	NA	NA	NA	0.03	NA	NA	NA	NA	NA	NA	NA	NA	NA	NA	NA	NA	NA	NA	NA
12	NA	NA	NA	NA	NA	NA	NA	NA	NA	NA	NA	NA	NA	NA	NA	NA	NA	NA	NA	NA	NA	NA	NA	NA	NA	NA	NA	NA	NA	NA	NA	NA	NA	NA	NA	10.5	NA	NA	NA	NA	NA	NA	NA	NA	NA	NA	NA	NA	NA
2	NA	NA	NA	NA	NA	NA	NA	NA	NA	NA	NA	NA	NA	NA	NA	NA	NA	NA	NA	NA	NA	NA	NA	NA	NA	NA	NA	NA	NA	NA	NA	NA	NA	NA	NA	NA	903.6	NA	NA	NA	NA	NA	NA	NA	NA	NA	NA	NA	NA
21	NA	NA	NA	NA	NA	NA	NA	NA	NA	NA	NA	NA	NA	NA	NA	NA	NA	NA	NA	NA	NA	NA	NA	NA	NA	NA	NA	NA	NA	NA	NA	NA	NA	NA	NA	NA	16.13	NA	NA	NA	NA	NA	NA	NA	NA	NA	NA	NA	NA
7	7.8	177.16	9.81	61.74	NA	NA	NA	NA	NA	NA	NA	NA	NA	NA	NA	NA	NA	NA	NA	NA	NA	NA	NA	NA	NA	NA	NA	NA	NA	NA	NA	NA	NA	NA	NA	NA	NA	NA	NA	NA	NA	NA	NA	NA	NA	NA	NA	NA	NA
7	NA	NA	NA	NA	NA	NA	NA	NA	NA	NA	NA	NA	NA	NA	NA	NA	NA	NA	NA	NA	NA	NA	NA	NA	NA	NA	NA	NA	NA	NA	NA	NA	NA	NA	NA	NA	NA	NA	NA	NA	NA	NA	311	NA	NA	NA	NA	NA	NA
7	NA	NA	NA	NA	NA	0.2	100	0	13.5	12.3	28.5	32.5	87.7	5.5	82	41.6	155	13.4	5.7	0.7	4.67	0.31	4.74	10.1	5.69512	6.67143	2.25806	15.0645	221.429	NA	0.01	NA	NA	NA	NA	NA	NA	NA	NA	NA	NA	NA	NA	NA	NA	NA	NA	NA	NA
7	NA	NA	NA	NA	NA	NA	NA	NA	NA	NA	NA	NA	NA	NA	NA	NA	NA	NA	NA	NA	NA	NA	NA	NA	NA	NA	NA	NA	NA	NA	NA	NA	260	NA	NA	NA	NA	NA	NA	NA	NA	NA	NA	NA	NA	NA	NA	NA	NA
7	NA	NA	NA	NA	4.59	NA	NA	NA	NA	NA	NA	NA	NA	NA	NA	NA	NA	NA	NA	NA	NA	NA	NA	NA	NA	NA	NA	NA	NA	NA	NA	NA	NA	NA	NA	NA	NA	NA	NA	NA	NA	NA	NA	NA	NA	NA	NA	NA	NA
7	NA	NA	NA	NA	NA	NA	NA	NA	NA	NA	NA	NA	NA	NA	NA	NA	NA	NA	NA	NA	NA	NA	NA	NA	NA	NA	NA	NA	NA	NA	NA	NA	NA	NA	NA	NA	NA	NA	NA	NA	213	NA	NA	NA	NA	NA	NA	NA	NA
7	NA	NA	NA	NA	NA	NA	NA	NA	NA	NA	NA	NA	NA	NA	NA	NA	NA	NA	NA	NA	NA	NA	NA	NA	NA	NA	NA	NA	NA	NA	NA	NA	NA	0.002	NA	NA	NA	NA	NA	NA	NA	NA	NA	NA	NA	NA	NA	NA	NA
0	NA	NA	NA	NA	NA	0.3	100	0.3	9.2	20	19.3	30.6	63	8.8	70.6	30.2	309	16.7	9.6	1.92	6.78	0.84	4.8	8.4	9.6034	3.53125	2.28571	8.07143	160.938	NA	0.03	0.03	NA	NA	NA	NA	NA	NA	NA	NA	NA	NA	NA	NA	NA	NA	NA	NA	NA
0	NA	NA	NA	NA	NA	NA	NA	NA	NA	NA	NA	NA	NA	NA	NA	NA	NA	NA	NA	NA	NA	NA	NA	NA	NA	NA	NA	NA	NA	NA	NA	NA	NA	NA	NA	NA	NA	NA	NA	NA	784	NA	NA	NA	NA	NA	NA	NA	NA
8	NA	NA	NA	NA	NA	NA	NA	NA	NA	NA	NA	NA	NA	NA	NA	NA	NA	NA	NA	NA	NA	NA	NA	NA	NA	NA	NA	NA	NA	NA	NA	NA	NA	NA	NA	NA	NA	NA	NA	NA	NA	NA	931	NA	NA	NA	NA	NA	NA
8	NA	NA	NA	NA	NA	0.3	100	0.2	12.7	6.9	26.7	32.4	82.6	3.4	89.2	39.4	165	14.5	9.8	0.68	8.74	0.33	4.77	8.5	9.79821	12.8529	2.06061	26.4848	242.647	NA	0.03	0.02	NA	NA	NA	NA	NA	NA	NA	NA	NA	NA	NA	NA	NA	NA	NA	NA	NA
8	NA	NA	NA	NA	NA	NA	NA	NA	NA	NA	NA	NA	NA	NA	NA	NA	NA	NA	NA	NA	NA	NA	NA	NA	NA	NA	NA	NA	NA	NA	NA	NA	551.2	NA	NA	NA	NA	NA	NA	NA	NA	NA	NA	NA	NA	NA	NA	NA	NA
8	NA	NA	NA	NA	NA	NA	NA	NA	NA	NA	NA	NA	NA	NA	NA	NA	NA	NA	NA	NA	NA	NA	NA	NA	NA	NA	NA	NA	NA	NA	NA	NA	NA	NA	NA	NA	NA	NA	NA	NA	9537	NA	NA	NA	NA	NA	NA	NA	NA
8	NA	NA	NA	NA	NA	NA	NA	NA	NA	NA	NA	NA	NA	NA	NA	NA	NA	NA	NA	NA	NA	NA	NA	NA	NA	NA	NA	NA	NA	NA	NA	NA	NA	0.09	NA	NA	NA	NA	NA	NA	NA	NA	NA	NA	NA	NA	NA	NA	NA
8	NA	NA	NA	NA	NA	NA	NA	NA	NA	NA	NA	NA	NA	NA	NA	NA	NA	NA	NA	NA	NA	NA	NA	NA	NA	NA	NA	NA	NA	NA	NA	NA	NA	NA	2.05	NA	NA	NA	NA	NA	NA	NA	NA	NA	NA	NA	NA	NA	NA
8	NA	NA	NA	NA	NA	NA	NA	NA	NA	NA	NA	NA	NA	NA	NA	NA	NA	NA	NA	NA	NA	NA	NA	NA	NA	NA	NA	NA	NA	NA	NA	NA	NA	NA	NA	NA	1378	NA	NA	NA	NA	NA	NA	NA	NA	NA	NA	NA	NA
31	NA	NA	NA	NA	NA	NA	NA	NA	NA	NA	NA	NA	NA	NA	NA	NA	NA	NA	NA	NA	NA	NA	NA	NA	NA	NA	NA	NA	NA	NA	NA	NA	NA	NA	NA	NA	NA	NA	NA	NA	NA	NA	1442	NA	NA	NA	NA	NA	NA
31	NA	NA	NA	NA	NA	0.1	100	0	13	3.2	29.2	32	91.3	3.3	93.4	40.7	157	14.4	14.1	0.45	13.17	0.47	4.45	9.3	14.1006	29.2667	0.957447	28.0213	348.889	NA	0.01	NA	NA	NA	NA	NA	NA	NA	NA	NA	NA	NA	NA	NA	NA	NA	NA	NA	NA
31	NA	NA	NA	NA	NA	NA	NA	NA	NA	NA	NA	NA	NA	NA	NA	NA	NA	NA	NA	NA	NA	NA	NA	NA	NA	NA	NA	NA	NA	NA	NA	NA	655.5	NA	NA	NA	NA	NA	NA	NA	NA	NA	NA	NA	NA	NA	NA	NA	NA
31	NA	NA	NA	NA	NA	NA	NA	NA	NA	NA	NA	NA	NA	NA	NA	NA	NA	NA	NA	NA	NA	NA	NA	NA	NA	NA	NA	NA	NA	NA	NA	NA	NA	NA	NA	NA	NA	NA	NA	NA	48520	NA	NA	NA	NA	NA	NA	NA	NA
31	NA	NA	NA	NA	NA	NA	NA	NA	NA	NA	NA	NA	NA	NA	NA	NA	NA	NA	NA	NA	NA	NA	NA	NA	NA	NA	NA	NA	NA	NA	NA	NA	NA	0.01	NA	NA	NA	NA	NA	NA	NA	NA	NA	NA	NA	NA	NA	NA	NA
31	NA	NA	NA	NA	NA	NA	NA	NA	NA	NA	NA	NA	NA	NA	NA	NA	NA	NA	NA	NA	NA	NA	NA	NA	NA	NA	NA	NA	NA	NA	NA	NA	NA	NA	0.524	NA	NA	NA	NA	NA	NA	NA	NA	NA	NA	NA	NA	NA	NA
31	NA	NA	NA	NA	NA	NA	NA	NA	NA	NA	NA	NA	NA	NA	NA	NA	NA	NA	NA	NA	NA	NA	NA	NA	NA	NA	NA	NA	NA	NA	NA	NA	NA	NA	NA	NA	464.5	NA	NA	NA	NA	NA	NA	NA	NA	NA	NA	NA	NA
2	NA	NA	NA	NA	NA	0	100	0	8.6	3	24.8	31	80	6	91	27.5	160	19	20.9	0.63	19.02	1.25	3.44	12.3	20.9011	30.1905	0.504	15.216	253.968	NA	NA	NA	NA	NA	NA	NA	NA	NA	NA	NA	NA	NA	NA	NA	NA	NA	NA	NA	NA
2	NA	NA	NA	NA	NA	NA	NA	NA	NA	NA	NA	NA	NA	NA	NA	NA	NA	NA	NA	NA	NA	NA	NA	NA	NA	NA	NA	NA	NA	NA	NA	NA	NA	NA	208.7	NA	NA	NA	NA	NA	NA	NA	NA	NA	NA	NA	NA	NA	NA
21	NA	NA	NA	NA	NA	0.2	100	0	14.1	1	30.9	33.7	91.9	2.7	96.1	41.8	234	14.5	14.8	0.15	14.22	0.4	4.55	7.2	14.7971	94.8	0.375	35.55	1560	NA	0.03	NA	NA	NA	NA	NA	NA	NA	NA	NA	NA	NA	NA	NA	NA	NA	NA	NA	NA
13	NA	NA	NA	NA	NA	0.1	100	0	12.3	7.9	31	33.2	93.4	7.6	84.4	37	175	16.2	9.8	0.77	8.27	0.74	3.97	10	9.79858	10.7403	1.04054	11.1757	227.273	NA	0.01	NA	NA	NA	NA	NA	NA	NA	NA	NA	NA	NA	NA	NA	NA	NA	NA	NA	NA
25	NA	NA	NA	NA	NA	0.2	100	0.2	11.1	9.2	21.1	31	68	7	83.4	35.8	390	19.1	7.9	0.73	6.59	0.55	5.26	6.8	7.90168	9.0274	1.32727	11.9818	534.247	NA	0.02	0.02	NA	NA	NA	NA	NA	NA	NA	NA	NA	NA	NA	NA	NA	NA	NA	NA	NA
8	5.2	102.54	5.68	33.32	NA	NA	NA	NA	NA	NA	NA	NA	NA	NA	NA	NA	NA	NA	NA	NA	NA	NA	NA	NA	NA	NA	NA	NA	NA	NA	NA	NA	NA	NA	NA	NA	NA	NA	NA	NA	NA	NA	NA	NA	NA	NA	NA	NA	NA
8	NA	NA	NA	NA	NA	NA	NA	NA	NA	NA	NA	NA	NA	NA	NA	NA	NA	NA	NA	NA	NA	NA	NA	NA	NA	NA	NA	NA	NA	NA	NA	NA	NA	NA	NA	NA	NA	1.01	11.4	11.3	NA	NA	NA	NA	NA	NA	NA	NA	NA
8	NA	NA	NA	NA	NA	NA	NA	NA	NA	NA	NA	NA	NA	NA	NA	NA	NA	NA	NA	NA	NA	NA	NA	NA	NA	NA	NA	NA	NA	1.49	NA	NA	NA	NA	NA	NA	NA	NA	NA	NA	NA	NA	NA	NA	NA	NA	NA	NA	NA
8	NA	NA	NA	NA	NA	0.7	100	1.1	11.6	39	30.8	33.1	93	6.6	52.6	35	203	12.5	7.8	3.04	4.1	0.51	3.76	10.9	7.79468	1.34868	5.96078	8.03922	66.7763	NA	0.05	0.09	NA	NA	NA	NA	NA	NA	NA	NA	NA	NA	NA	NA	NA	NA	NA	NA	NA
8	NA	NA	NA	NA	NA	NA	NA	NA	NA	NA	NA	NA	NA	NA	NA	NA	NA	NA	NA	NA	NA	NA	NA	NA	NA	NA	NA	NA	NA	NA	NA	NA	37.5	NA	NA	NA	NA	NA	NA	NA	NA	NA	NA	NA	NA	NA	NA	NA	NA
8	NA	NA	NA	NA	NA	NA	NA	NA	NA	NA	NA	NA	NA	NA	NA	NA	NA	NA	NA	NA	NA	NA	NA	NA	NA	NA	NA	NA	NA	NA	NA	NA	NA	NA	NA	NA	NA	NA	NA	NA	81	NA	NA	NA	NA	NA	NA	NA	NA
8	NA	NA	NA	NA	NA	NA	NA	NA	NA	NA	NA	NA	NA	NA	NA	NA	NA	NA	NA	NA	NA	NA	NA	NA	NA	NA	NA	NA	NA	NA	NA	NA	NA	NA	0.025	NA	NA	NA	NA	NA	NA	NA	NA	NA	NA	NA	NA	NA	NA
8	NA	NA	NA	NA	NA	NA	NA	NA	NA	NA	NA	NA	NA	NA	NA	NA	NA	NA	NA	NA	NA	NA	NA	NA	NA	NA	NA	NA	NA	NA	NA	NA	NA	NA	NA	NA	1.75	NA	NA	NA	NA	NA	NA	NA	NA	NA	NA	NA	NA
4	NA	NA	NA	NA	NA	NA	NA	NA	NA	NA	NA	NA	NA	NA	NA	NA	NA	NA	NA	NA	NA	NA	NA	NA	NA	NA	NA	NA	NA	NA	NA	NA	NA	NA	NA	NA	NA	NA	NA	NA	NA	NA	197	NA	NA	NA	NA	NA	NA
4	NA	NA	NA	NA	NA	NA	NA	NA	NA	NA	NA	NA	NA	NA	NA	NA	NA	NA	NA	NA	NA	NA	NA	NA	NA	NA	NA	NA	NA	0.16	NA	NA	NA	NA	NA	NA	NA	NA	NA	NA	NA	NA	NA	NA	NA	NA	NA	NA	NA
4	NA	NA	NA	NA	NA	0.9	100	3	12.2	30.9	28.8	32.2	89.6	10.2	55	38.1	194	14.4	7.8	2.41	4.29	0.8	4.25	10.4	7.8	1.78008	3.0125	5.3625	80.4979	NA	0.07	0.23	NA	NA	NA	NA	NA	NA	NA	NA	NA	NA	NA	NA	NA	NA	NA	NA	NA
4	NA	NA	NA	NA	NA	NA	NA	NA	NA	NA	NA	NA	NA	NA	NA	NA	NA	NA	NA	NA	NA	NA	NA	NA	NA	NA	NA	NA	NA	NA	NA	NA	6.2	NA	NA	NA	NA	NA	NA	NA	NA	NA	NA	NA	NA	NA	NA	NA	NA
4	NA	NA	NA	NA	NA	NA	NA	NA	NA	NA	NA	NA	NA	NA	NA	NA	NA	NA	NA	NA	NA	NA	NA	NA	NA	NA	NA	NA	NA	NA	NA	NA	NA	NA	NA	NA	NA	NA	NA	NA	88	NA	NA	NA	NA	NA	NA	NA	NA
4	NA	NA	NA	NA	NA	NA	NA	NA	NA	NA	NA	NA	NA	NA	NA	NA	NA	NA	NA	NA	NA	NA	NA	NA	NA	NA	NA	NA	NA	NA	NA	NA	NA	0.002	NA	NA	NA	NA	NA	NA	NA	NA	NA	NA	NA	NA	NA	NA	NA
4	NA	NA	NA	NA	NA	NA	NA	NA	NA	NA	NA	NA	NA	NA	NA	NA	NA	NA	NA	NA	NA	NA	NA	NA	NA	NA	NA	NA	NA	NA	NA	NA	NA	NA	0.033	NA	NA	NA	NA	NA	NA	NA	NA	NA	NA	NA	NA	NA	NA
27	NA	NA	NA	NA	NA	0.4	100	1.1	10.6	28.4	24.6	30.9	79.8	10.4	59.7	34.3	155	16.7	7.2	2.04	4.3	0.75	4.3	8.7	7.20268	2.10784	2.72	5.73333	75.9804	NA	0.03	0.08	NA	NA	NA	NA	NA	NA	NA	NA	NA	NA	NA	NA	NA	NA	NA	NA	NA
1	NA	NA	NA	NA	NA	0.6	100	0.4	8.7	19	27.9	33.5	83.4	10.4	69.6	25.9	220	20.6	7.8	1.48	5.43	0.81	3.11	8.8	7.80172	3.66892	1.82716	6.7037	148.649	NA	0.05	0.03	NA	NA	NA	NA	NA	NA	NA	NA	NA	NA	NA	NA	NA	NA	NA	NA	NA
7	NA	NA	NA	NA	NA	0.8	100	0	11.2	4.7	24.8	32.4	76.7	3.2	91.3	34.6	200	17.3	15.4	0.72	14.06	0.49	4.52	7.3	15.3998	19.5278	1.46939	28.6939	277.778	NA	0.12	NA	NA	NA	NA	NA	NA	NA	NA	NA	NA	NA	NA	NA	NA	NA	NA	NA	NA
11	NA	NA	NA	NA	NA	NA	NA	NA	NA	NA	NA	NA	NA	NA	NA	NA	NA	NA	NA	NA	NA	NA	NA	NA	NA	NA	NA	NA	NA	NA	NA	NA	NA	NA	NA	NA	NA	NA	NA	NA	NA	NA	NA	179	NA	NA	NA	NA	NA
11	NA	NA	NA	NA	NA	NA	NA	NA	NA	NA	NA	NA	NA	NA	NA	NA	NA	NA	NA	NA	NA	NA	NA	NA	NA	NA	NA	NA	NA	NA	NA	NA	NA	1.09	NA	NA	NA	NA	NA	NA	NA	NA	NA	NA	NA	NA	NA	NA	NA
11	NA	NA	NA	NA	NA	NA	NA	NA	NA	NA	NA	NA	NA	NA	NA	NA	NA	NA	NA	NA	NA	NA	NA	NA	NA	NA	NA	NA	NA	NA	NA	NA	NA	NA	NA	16	NA	NA	NA	NA	NA	NA	NA	NA	NA	NA	NA	NA	NA
11	NA	NA	NA	NA	NA	NA	NA	NA	NA	NA	NA	NA	NA	NA	NA	NA	NA	NA	NA	NA	NA	NA	NA	NA	NA	NA	NA	NA	NA	NA	NA	NA	NA	NA	NA	NA	NA	NA	NA	NA	NA	NA	424	NA	NA	NA	NA	NA	NA
11	NA	NA	NA	NA	NA	NA	NA	NA	NA	NA	NA	NA	NA	NA	NA	NA	NA	NA	NA	NA	NA	NA	NA	NA	NA	NA	NA	NA	NA	NA	NA	NA	1339	NA	NA	NA	NA	NA	NA	NA	NA	NA	NA	NA	NA	NA	NA	NA	NA
11	NA	NA	NA	NA	NA	NA	NA	NA	NA	NA	NA	NA	NA	NA	NA	NA	NA	NA	NA	NA	NA	NA	NA	NA	NA	NA	NA	NA	NA	NA	NA	NA	NA	NA	NA	NA	NA	NA	NA	NA	758	NA	NA	NA	NA	NA	NA	NA	NA
11	NA	NA	NA	NA	NA	NA	NA	NA	NA	NA	NA	NA	NA	NA	NA	NA	NA	NA	NA	NA	NA	NA	NA	NA	NA	NA	NA	NA	NA	NA	NA	NA	NA	NA	0.084	NA	NA	NA	NA	NA	NA	NA	NA	NA	NA	NA	NA	NA	NA
11	NA	NA	NA	NA	NA	NA	NA	NA	NA	NA	NA	NA	NA	NA	NA	NA	NA	NA	NA	NA	NA	NA	NA	NA	NA	NA	NA	NA	NA	NA	NA	NA	NA	NA	NA	NA	72.79	NA	NA	NA	NA	NA	NA	NA	NA	NA	NA	NA	NA
11	NA	NA	NA	NA	NA	NA	NA	NA	NA	NA	NA	NA	NA	NA	NA	NA	NA	NA	NA	NA	NA	NA	NA	NA	NA	NA	NA	NA	NA	NA	NA	NA	NA	NA	NA	NA	NA	NA	NA	NA	NA	NA	494	NA	NA	NA	NA	NA	NA
11	NA	NA	NA	NA	NA	NA	NA	NA	NA	NA	NA	NA	NA	NA	NA	NA	NA	NA	NA	NA	NA	NA	NA	NA	NA	NA	NA	NA	NA	NA	NA	NA	809.4	NA	NA	NA	NA	NA	NA	NA	NA	NA	NA	NA	NA	NA	NA	NA	NA
11	NA	NA	NA	NA	NA	NA	NA	NA	NA	NA	NA	NA	NA	NA	NA	NA	NA	NA	NA	NA	NA	NA	NA	NA	NA	NA	NA	NA	NA	NA	NA	NA	NA	NA	NA	NA	NA	NA	NA	NA	536	NA	NA	NA	NA	NA	NA	NA	NA
11	NA	NA	NA	NA	NA	NA	NA	NA	NA	NA	NA	NA	NA	NA	NA	NA	NA	NA	NA	NA	NA	NA	NA	NA	NA	NA	NA	NA	NA	NA	NA	NA	NA	0.01	NA	NA	NA	NA	NA	NA	NA	NA	NA	NA	NA	NA	NA	NA	NA
11	NA	NA	NA	NA	NA	NA	NA	NA	NA	NA	NA	NA	NA	NA	NA	NA	NA	NA	NA	NA	NA	NA	NA	NA	NA	NA	NA	NA	NA	NA	NA	NA	NA	NA	0.084	NA	NA	NA	NA	NA	NA	NA	NA	NA	NA	NA	NA	NA	NA
11	NA	NA	NA	NA	NA	NA	NA	NA	NA	NA	NA	NA	NA	NA	NA	NA	NA	NA	NA	NA	NA	NA	NA	NA	NA	NA	NA	NA	NA	NA	NA	NA	NA	NA	NA	NA	960.4	NA	NA	NA	NA	NA	NA	NA	NA	NA	NA	NA	NA
6	NA	NA	NA	NA	NA	NA	NA	NA	NA	NA	NA	NA	NA	NA	NA	NA	NA	NA	NA	NA	NA	NA	NA	NA	NA	NA	NA	NA	NA	NA	NA	NA	NA	NA	NA	NA	NA	NA	NA	NA	NA	NA	658	NA	NA	NA	NA	NA	NA
6	NA	NA	NA	NA	NA	NA	NA	NA	NA	NA	NA	NA	NA	NA	NA	NA	NA	NA	NA	NA	NA	NA	NA	NA	NA	NA	NA	NA	NA	NA	NA	NA	1431.5	NA	NA	NA	NA	NA	NA	NA	NA	NA	NA	NA	NA	NA	NA	NA	NA
6	NA	NA	NA	NA	NA	NA	NA	NA	NA	NA	NA	NA	NA	NA	NA	NA	NA	NA	NA	NA	NA	NA	NA	NA	NA	NA	NA	NA	NA	NA	NA	NA	NA	NA	34.31	NA	NA	NA	NA	NA	NA	NA	NA	NA	NA	NA	NA	NA	NA
25	NA	NA	NA	NA	NA	NA	NA	NA	NA	NA	NA	NA	NA	NA	NA	NA	NA	NA	NA	NA	NA	NA	NA	NA	NA	NA	NA	NA	NA	NA	NA	NA	NA	NA	NA	NA	NA	NA	NA	NA	NA	NA	467	NA	NA	NA	NA	NA	NA
25	NA	NA	NA	NA	NA	NA	NA	NA	NA	NA	NA	NA	NA	NA	NA	NA	NA	NA	NA	NA	NA	NA	NA	NA	NA	NA	NA	NA	NA	101.09	NA	NA	NA	NA	NA	NA	NA	NA	NA	NA	NA	NA	NA	NA	NA	NA	NA	NA	NA
25	NA	NA	NA	NA	NA	NA	NA	NA	NA	NA	NA	NA	NA	NA	NA	NA	NA	NA	NA	NA	NA	NA	NA	NA	NA	NA	NA	NA	NA	NA	NA	NA	167	NA	NA	NA	NA	NA	NA	NA	NA	NA	NA	NA	NA	NA	NA	NA	NA
25	NA	NA	NA	NA	NA	NA	NA	NA	NA	NA	NA	NA	NA	NA	NA	NA	NA	NA	NA	NA	NA	NA	NA	NA	NA	NA	NA	NA	NA	NA	NA	NA	NA	NA	NA	NA	NA	NA	NA	NA	714	NA	NA	NA	NA	NA	NA	NA	NA
13	NA	NA	NA	NA	NA	NA	NA	NA	NA	NA	NA	NA	NA	NA	NA	NA	NA	NA	NA	NA	NA	NA	NA	NA	NA	NA	NA	NA	NA	NA	NA	NA	NA	NA	NA	NA	NA	NA	NA	NA	NA	NA	194	NA	NA	NA	NA	NA	NA
13	NA	NA	NA	NA	NA	NA	NA	NA	NA	NA	NA	NA	NA	NA	NA	NA	NA	NA	NA	NA	NA	NA	NA	NA	NA	NA	NA	NA	NA	0.03	NA	NA	NA	NA	NA	NA	NA	NA	NA	NA	NA	NA	NA	NA	NA	NA	NA	NA	NA
13	NA	NA	NA	NA	NA	NA	NA	NA	NA	NA	NA	NA	NA	NA	NA	NA	NA	NA	NA	NA	NA	NA	NA	NA	NA	NA	NA	NA	NA	NA	NA	NA	94.1	NA	NA	NA	NA	NA	NA	NA	NA	NA	NA	NA	NA	NA	NA	NA	NA
13	NA	NA	NA	NA	NA	NA	NA	NA	NA	NA	NA	NA	NA	NA	NA	NA	NA	NA	NA	NA	NA	NA	NA	NA	NA	NA	NA	NA	NA	NA	NA	NA	NA	NA	NA	NA	NA	NA	NA	NA	77	NA	NA	NA	NA	NA	NA	NA	NA
0	NA	NA	NA	NA	NA	0.8	100	5.4	7.1	23.1	27.6	30.8	89.7	10.3	60.4	23.1	170	16.7	7.3	1.69	4.41	0.75	2.58	10.7	7.30132	2.60947	2.25333	5.88	100.592	NA	0.06	0.39	NA	NA	NA	NA	NA	NA	NA	NA	NA	NA	NA	NA	NA	NA	NA	NA	NA
31	NA	NA	NA	NA	NA	NA	NA	NA	NA	NA	NA	NA	NA	NA	NA	NA	NA	NA	NA	NA	NA	NA	NA	NA	NA	NA	NA	NA	NA	NA	NA	NA	NA	NA	NA	NA	NA	1.24	14	11.3	NA	NA	NA	NA	NA	NA	NA	NA	NA
6	NA	NA	NA	NA	NA	0.2	100	0.3	13.2	6.3	30.7	32.9	93.4	9.7	83.5	40.1	206	15.3	15.1	0.95	12.61	1.46	4.29	9.1	15.1018	13.2737	0.650685	8.63699	216.842	NA	0.03	0.05	NA	NA	NA	NA	NA	NA	NA	NA	NA	NA	NA	NA	NA	NA	NA	NA	NA
7	6.72	146.16	8.09	49.93	NA	NA	NA	NA	NA	NA	NA	NA	NA	NA	NA	NA	NA	NA	NA	NA	NA	NA	NA	NA	NA	NA	NA	NA	NA	NA	NA	NA	NA	NA	NA	NA	NA	NA	NA	NA	NA	NA	NA	NA	NA	NA	NA	NA	NA
7	NA	NA	NA	NA	NA	NA	NA	NA	NA	NA	NA	NA	NA	NA	NA	NA	NA	NA	NA	NA	NA	NA	NA	NA	NA	NA	NA	NA	NA	NA	NA	NA	NA	NA	NA	NA	NA	NA	NA	NA	NA	NA	179	NA	NA	NA	NA	NA	NA
7	NA	NA	NA	NA	NA	NA	NA	NA	NA	NA	NA	NA	NA	NA	NA	NA	NA	NA	NA	NA	NA	NA	NA	NA	NA	NA	NA	NA	NA	NA	NA	NA	NA	NA	NA	NA	NA	0.99	11.2	11.3	NA	NA	NA	NA	NA	NA	NA	NA	NA
7	NA	NA	NA	NA	NA	NA	NA	NA	NA	NA	NA	NA	NA	NA	NA	NA	NA	NA	NA	NA	NA	NA	NA	NA	NA	NA	NA	NA	NA	2.23	NA	NA	NA	NA	NA	NA	NA	NA	NA	NA	NA	NA	NA	NA	NA	NA	NA	NA	NA
7	NA	NA	NA	NA	NA	0.4	100	1.7	10.8	27.8	26	31.2	83.3	6.1	64	34.8	198	15.2	9.4	2.61	6.02	0.57	4.17	9.9	9.40625	2.30651	4.57895	10.5614	75.8621	NA	0.04	0.16	NA	NA	NA	NA	NA	NA	NA	NA	NA	NA	NA	NA	NA	NA	NA	NA	NA
7	NA	NA	NA	NA	NA	NA	NA	NA	NA	NA	NA	NA	NA	NA	NA	NA	NA	NA	NA	NA	NA	NA	NA	NA	NA	NA	NA	NA	NA	NA	NA	NA	12.3	NA	NA	NA	NA	NA	NA	NA	NA	NA	NA	NA	NA	NA	NA	NA	NA
7	NA	NA	NA	NA	27.22	NA	NA	NA	NA	NA	NA	NA	NA	NA	NA	NA	NA	NA	NA	NA	NA	NA	NA	NA	NA	NA	NA	NA	NA	NA	NA	NA	NA	NA	NA	NA	NA	NA	NA	NA	NA	NA	NA	NA	NA	NA	NA	NA	NA
7	NA	NA	NA	NA	NA	NA	NA	NA	NA	NA	NA	NA	NA	NA	NA	NA	NA	NA	NA	NA	NA	NA	NA	NA	NA	NA	NA	NA	NA	NA	NA	NA	NA	NA	NA	NA	NA	NA	NA	NA	45	NA	NA	NA	NA	NA	NA	NA	NA
5	NA	NA	NA	NA	NA	NA	NA	NA	NA	NA	NA	NA	NA	NA	NA	NA	NA	NA	NA	NA	NA	NA	NA	NA	NA	NA	NA	NA	NA	50.9	NA	NA	NA	NA	NA	NA	NA	NA	NA	NA	NA	NA	NA	NA	NA	NA	NA	NA	NA
5	NA	NA	NA	NA	NA	0.2	100	0.1	12	6.7	27	31.3	86.4	3.6	89.4	38.2	414	14.6	11	0.74	9.83	0.4	4.42	8.6	10.9955	13.2838	1.85	24.575	559.459	NA	0.02	0.01	NA	NA	NA	NA	NA	NA	NA	NA	NA	NA	NA	NA	NA	NA	NA	NA	NA
5	NA	NA	NA	NA	NA	NA	NA	NA	NA	NA	NA	NA	NA	NA	NA	NA	NA	NA	NA	NA	NA	NA	NA	NA	NA	NA	NA	NA	NA	NA	NA	NA	363.9	NA	NA	NA	NA	NA	NA	NA	NA	NA	NA	NA	NA	NA	NA	NA	NA
5	NA	NA	NA	NA	NA	NA	NA	NA	NA	NA	NA	NA	NA	NA	NA	NA	NA	NA	NA	NA	NA	NA	NA	NA	NA	NA	NA	NA	NA	NA	NA	NA	NA	NA	NA	NA	NA	NA	NA	NA	330	NA	NA	NA	NA	NA	NA	NA	NA
5	NA	NA	NA	NA	NA	NA	NA	NA	NA	NA	NA	NA	NA	NA	NA	NA	NA	NA	NA	NA	NA	NA	NA	NA	NA	NA	NA	NA	NA	NA	NA	NA	NA	0.01	NA	NA	NA	NA	NA	NA	NA	NA	NA	NA	NA	NA	NA	NA	NA
5	NA	NA	NA	NA	NA	NA	NA	NA	NA	NA	NA	NA	NA	NA	NA	NA	NA	NA	NA	NA	NA	NA	NA	NA	NA	NA	NA	NA	NA	NA	NA	NA	NA	NA	NA	NA	1.81	NA	NA	NA	NA	NA	NA	NA	NA	NA	NA	NA	NA
7	NA	NA	NA	NA	NA	NA	NA	NA	NA	NA	NA	NA	NA	NA	NA	NA	NA	NA	NA	NA	NA	NA	NA	NA	NA	NA	NA	NA	NA	142.35	NA	NA	NA	NA	NA	NA	NA	NA	NA	NA	NA	NA	NA	NA	NA	NA	NA	NA	NA
7	NA	NA	NA	NA	NA	0.2	100	0	12.1	7.2	29.7	31.8	93.4	2.9	89.7	38	242	15.5	10.9	0.78	9.78	0.32	4.07	9.6	10.903	12.5385	2.4375	30.5625	310.256	NA	0.02	NA	NA	NA	NA	NA	NA	NA	NA	NA	NA	NA	NA	NA	NA	NA	NA	NA	NA
7	NA	NA	NA	NA	NA	NA	NA	NA	NA	NA	NA	NA	NA	NA	NA	NA	NA	NA	NA	NA	NA	NA	NA	NA	NA	NA	NA	NA	NA	NA	NA	NA	523	NA	NA	NA	NA	NA	NA	NA	NA	NA	NA	NA	NA	NA	NA	NA	NA
7	NA	NA	NA	NA	NA	NA	NA	NA	NA	NA	NA	NA	NA	NA	NA	NA	NA	NA	NA	NA	NA	NA	NA	NA	NA	NA	NA	NA	NA	NA	NA	NA	NA	NA	NA	NA	NA	NA	NA	NA	364	NA	NA	NA	NA	NA	NA	NA	NA
7	NA	NA	NA	NA	NA	NA	NA	NA	NA	NA	NA	NA	NA	NA	NA	NA	NA	NA	NA	NA	NA	NA	NA	NA	NA	NA	NA	NA	NA	NA	NA	NA	NA	0.01	NA	NA	NA	NA	NA	NA	NA	NA	NA	NA	NA	NA	NA	NA	NA
7	NA	NA	NA	NA	NA	NA	NA	NA	NA	NA	NA	NA	NA	NA	NA	NA	NA	NA	NA	NA	NA	NA	NA	NA	NA	NA	NA	NA	NA	NA	NA	NA	NA	NA	NA	NA	9.69	NA	NA	NA	NA	NA	NA	NA	NA	NA	NA	NA	NA
10	NA	NA	NA	NA	NA	NA	NA	NA	NA	NA	NA	NA	NA	NA	NA	NA	NA	NA	NA	NA	NA	NA	NA	NA	NA	NA	NA	NA	NA	56.32	NA	NA	NA	NA	NA	NA	NA	NA	NA	NA	NA	NA	NA	NA	NA	NA	NA	NA	NA
10	NA	NA	NA	NA	NA	0.1	100	0	9.7	2.1	19.2	30.8	62.5	4.5	93.3	31.7	380	16.5	11.3	0.24	10.54	0.51	5.06	7.8	11.2969	43.9167	0.470588	20.6667	1583.33	NA	0.01	NA	NA	NA	NA	NA	NA	NA	NA	NA	NA	NA	NA	NA	NA	NA	NA	NA	NA
10	NA	NA	NA	NA	NA	NA	NA	NA	NA	NA	NA	NA	NA	NA	NA	NA	NA	NA	NA	NA	NA	NA	NA	NA	NA	NA	NA	NA	NA	NA	NA	NA	1360.1	NA	NA	NA	NA	NA	NA	NA	NA	NA	NA	NA	NA	NA	NA	NA	NA
10	NA	NA	NA	NA	NA	NA	NA	NA	NA	NA	NA	NA	NA	NA	NA	NA	NA	NA	NA	NA	NA	NA	NA	NA	NA	NA	NA	NA	NA	NA	NA	NA	NA	NA	NA	NA	NA	NA	NA	NA	671	NA	NA	NA	NA	NA	NA	NA	NA
10	NA	NA	NA	NA	NA	NA	NA	NA	NA	NA	NA	NA	NA	NA	NA	NA	NA	NA	NA	NA	NA	NA	NA	NA	NA	NA	NA	NA	NA	NA	NA	NA	NA	0.01	NA	NA	NA	NA	NA	NA	NA	NA	NA	NA	NA	NA	NA	NA	NA
10	NA	NA	NA	NA	NA	NA	NA	NA	NA	NA	NA	NA	NA	NA	NA	NA	NA	NA	NA	NA	NA	NA	NA	NA	NA	NA	NA	NA	NA	NA	NA	NA	NA	NA	0.098	NA	NA	NA	NA	NA	NA	NA	NA	NA	NA	NA	NA	NA	NA
10	NA	NA	NA	NA	NA	NA	NA	NA	NA	NA	NA	NA	NA	NA	NA	NA	NA	NA	NA	NA	NA	NA	NA	NA	NA	NA	NA	NA	NA	NA	NA	NA	NA	NA	NA	NA	9.96	NA	NA	NA	NA	NA	NA	NA	NA	NA	NA	NA	NA
7	5.6	114.02	6.31	37.69	NA	NA	NA	NA	NA	NA	NA	NA	NA	NA	NA	NA	NA	NA	NA	NA	NA	NA	NA	NA	NA	NA	NA	NA	NA	NA	NA	NA	NA	NA	NA	NA	NA	NA	NA	NA	NA	NA	NA	NA	NA	NA	NA	NA	NA
7	NA	NA	NA	NA	NA	NA	NA	NA	NA	NA	NA	NA	NA	NA	NA	NA	NA	NA	NA	NA	NA	NA	NA	NA	NA	NA	NA	NA	NA	NA	NA	NA	NA	NA	NA	NA	NA	NA	NA	NA	NA	NA	279	NA	NA	NA	NA	NA	NA
7	NA	NA	NA	NA	NA	NA	NA	NA	NA	NA	NA	NA	NA	NA	NA	NA	NA	NA	NA	NA	NA	NA	NA	NA	NA	NA	NA	NA	NA	NA	NA	NA	NA	NA	NA	NA	NA	NA	NA	NA	NA	NA	NA	99	NA	NA	NA	NA	NA
7	NA	NA	NA	NA	NA	1.3	100	1.8	9.3	15.4	25.6	30.7	83.3	11.8	69.7	30.2	251	19.2	7.9	1.22	5.51	0.93	3.62	8.6	7.90531	4.51639	1.31183	5.92473	205.738	NA	0.1	0.14	NA	NA	NA	NA	NA	NA	NA	NA	NA	NA	NA	NA	NA	NA	NA	NA	NA
7	NA	NA	NA	NA	NA	NA	NA	NA	NA	NA	NA	NA	NA	NA	NA	NA	NA	NA	NA	NA	NA	NA	NA	NA	NA	NA	NA	NA	NA	NA	NA	NA	158.2	NA	NA	NA	NA	NA	NA	NA	NA	NA	NA	NA	NA	NA	NA	NA	NA
7	NA	NA	NA	NA	22.25	NA	NA	NA	NA	NA	NA	NA	NA	NA	NA	NA	NA	NA	NA	NA	NA	NA	NA	NA	NA	NA	NA	NA	NA	NA	NA	NA	NA	NA	NA	NA	NA	NA	NA	NA	NA	NA	NA	NA	NA	NA	NA	NA	NA
7	NA	NA	NA	NA	NA	NA	NA	NA	NA	NA	NA	NA	NA	NA	NA	NA	NA	NA	NA	NA	NA	NA	NA	NA	NA	NA	NA	NA	NA	NA	NA	NA	NA	NA	NA	NA	NA	NA	NA	NA	NA	2.9	NA	NA	NA	NA	NA	NA	NA
7	NA	NA	NA	NA	NA	NA	NA	NA	NA	NA	NA	NA	NA	NA	NA	NA	NA	NA	NA	NA	NA	NA	NA	NA	NA	NA	NA	NA	NA	NA	NA	NA	NA	NA	NA	NA	NA	NA	NA	NA	413	NA	NA	NA	NA	NA	NA	NA	NA
7	NA	NA	NA	NA	NA	NA	NA	NA	NA	NA	NA	NA	NA	NA	NA	NA	NA	NA	NA	NA	NA	NA	NA	NA	NA	NA	NA	NA	NA	NA	NA	NA	NA	0.18	NA	NA	NA	NA	NA	NA	NA	NA	NA	NA	NA	NA	NA	NA	NA
7	NA	NA	NA	NA	NA	NA	NA	NA	NA	NA	NA	NA	NA	NA	NA	NA	NA	NA	NA	NA	NA	NA	NA	NA	NA	NA	NA	NA	NA	NA	NA	NA	NA	NA	3.67	NA	NA	NA	NA	NA	NA	NA	NA	NA	NA	NA	NA	NA	NA
7	NA	NA	NA	NA	NA	NA	NA	NA	NA	NA	NA	NA	NA	NA	NA	NA	NA	NA	NA	NA	NA	NA	NA	NA	NA	NA	NA	NA	NA	NA	NA	NA	NA	NA	NA	5.4	NA	NA	NA	NA	NA	NA	NA	NA	NA	NA	NA	NA	NA
7	NA	NA	NA	NA	NA	NA	NA	NA	NA	NA	NA	NA	NA	NA	NA	NA	NA	NA	NA	NA	NA	NA	NA	NA	NA	NA	NA	NA	NA	33.5	NA	NA	NA	NA	NA	NA	NA	NA	NA	NA	NA	NA	NA	NA	NA	NA	NA	NA	NA
14	NA	NA	NA	NA	NA	0.2	100	0	16	8	29.2	31.6	92.2	4.7	87.1	50.6	365	13.7	12.7	1.02	11.06	0.6	5.49	6.5	12.698	10.8431	1.7	18.4333	357.843	NA	0.03	NA	NA	NA	NA	NA	NA	NA	NA	NA	NA	NA	NA	NA	NA	NA	NA	NA	NA
20	NA	NA	NA	NA	NA	NA	NA	NA	NA	NA	NA	NA	NA	NA	NA	NA	NA	NA	NA	NA	NA	NA	NA	NA	NA	NA	NA	NA	NA	117.46	NA	NA	NA	NA	NA	NA	NA	NA	NA	NA	NA	NA	NA	NA	NA	NA	NA	NA	NA
20	NA	NA	NA	NA	NA	0	100	0	11.9	4	24	31.4	76.6	5.3	90.7	38.1	532	16.3	17.1	0.68	15.51	0.91	4.97	8.8	17.1003	22.8088	0.747253	17.044	782.353	NA	NA	NA	NA	NA	NA	NA	NA	NA	NA	NA	NA	NA	NA	NA	NA	NA	NA	NA	NA
20	NA	NA	NA	NA	NA	NA	NA	NA	NA	NA	NA	NA	NA	NA	NA	NA	NA	NA	NA	NA	NA	NA	NA	NA	NA	NA	NA	NA	NA	NA	NA	NA	192	NA	NA	NA	NA	NA	NA	NA	NA	NA	NA	NA	NA	NA	NA	NA	NA
20	NA	NA	NA	NA	NA	NA	NA	NA	NA	NA	NA	NA	NA	NA	NA	NA	NA	NA	NA	NA	NA	NA	NA	NA	NA	NA	NA	NA	NA	NA	NA	NA	NA	NA	NA	NA	NA	NA	NA	NA	154	NA	NA	NA	NA	NA	NA	NA	NA
20	NA	NA	NA	NA	NA	NA	NA	NA	NA	NA	NA	NA	NA	NA	NA	NA	NA	NA	NA	NA	NA	NA	NA	NA	NA	NA	NA	NA	NA	NA	NA	NA	NA	0.01	NA	NA	NA	NA	NA	NA	NA	NA	NA	NA	NA	NA	NA	NA	NA
20	NA	NA	NA	NA	NA	NA	NA	NA	NA	NA	NA	NA	NA	NA	NA	NA	NA	NA	NA	NA	NA	NA	NA	NA	NA	NA	NA	NA	NA	NA	NA	NA	NA	NA	0.087	NA	NA	NA	NA	NA	NA	NA	NA	NA	NA	NA	NA	NA	NA
20	NA	NA	NA	NA	NA	NA	NA	NA	NA	NA	NA	NA	NA	NA	NA	NA	NA	NA	NA	NA	NA	NA	NA	NA	NA	NA	NA	NA	NA	NA	NA	NA	NA	NA	NA	NA	49.43	NA	NA	NA	NA	NA	NA	NA	NA	NA	NA	NA	NA
6	7.94	181.18	10.03	63.27	NA	NA	NA	NA	NA	NA	NA	NA	NA	NA	NA	NA	NA	NA	NA	NA	NA	NA	NA	NA	NA	NA	NA	NA	NA	NA	NA	NA	NA	NA	NA	NA	NA	NA	NA	NA	NA	NA	NA	NA	NA	NA	NA	NA	NA
6	NA	NA	NA	NA	NA	NA	NA	NA	NA	NA	NA	NA	NA	NA	NA	NA	NA	NA	NA	NA	NA	NA	NA	NA	NA	NA	NA	NA	NA	NA	NA	NA	NA	NA	NA	NA	NA	NA	NA	NA	NA	NA	NA	57	NA	NA	NA	NA	NA
6	NA	NA	NA	NA	NA	NA	NA	NA	NA	NA	NA	NA	NA	NA	NA	NA	NA	NA	NA	NA	NA	NA	NA	NA	NA	NA	NA	NA	NA	37.36	NA	NA	NA	NA	NA	NA	NA	NA	NA	NA	NA	NA	NA	NA	NA	NA	NA	NA	NA
6	NA	NA	NA	NA	NA	0.7	100	0.7	13.3	36.5	27.9	31.8	87.8	5	57.1	41.6	150	15	5.7	2.08	3.25	0.28	4.74	13	5.69177	1.5625	7.42857	11.6071	72.1154	NA	0.04	0.04	NA	NA	NA	NA	NA	NA	NA	NA	NA	NA	NA	NA	NA	NA	NA	NA	NA
6	NA	NA	NA	NA	NA	NA	NA	NA	NA	NA	NA	NA	NA	NA	NA	NA	NA	NA	NA	NA	NA	NA	NA	NA	NA	NA	NA	NA	NA	NA	NA	NA	116.4	NA	NA	NA	NA	NA	NA	NA	NA	NA	NA	NA	NA	NA	NA	NA	NA
6	NA	NA	NA	NA	NA	NA	NA	NA	NA	NA	NA	NA	NA	NA	NA	NA	NA	NA	NA	NA	NA	NA	NA	NA	NA	NA	NA	NA	NA	NA	NA	NA	NA	NA	NA	NA	NA	NA	NA	NA	115	NA	NA	NA	NA	NA	NA	NA	NA
6	NA	NA	NA	NA	NA	NA	NA	NA	NA	NA	NA	NA	NA	NA	NA	NA	NA	NA	NA	NA	NA	NA	NA	NA	NA	NA	NA	NA	NA	NA	NA	NA	NA	NA	0.05	NA	NA	NA	NA	NA	NA	NA	NA	NA	NA	NA	NA	NA	NA
6	NA	NA	NA	NA	NA	1	100	0	11.2	5.2	24	30.5	78.8	2.7	91.1	36.7	185	17.4	13.9	0.72	12.66	0.38	4.65	7.3	13.8968	17.5833	1.89474	33.3158	256.944	NA	0.14	NA	NA	NA	NA	NA	NA	NA	NA	NA	NA	NA	NA	NA	NA	NA	NA	NA	NA
3	6.2	131.24	7.27	44.25	NA	NA	NA	NA	NA	NA	NA	NA	NA	NA	NA	NA	NA	NA	NA	NA	NA	NA	NA	NA	NA	NA	NA	NA	NA	NA	NA	NA	NA	NA	NA	NA	NA	NA	NA	NA	NA	NA	NA	NA	NA	NA	NA	NA	NA
3	NA	NA	NA	NA	NA	NA	NA	NA	NA	NA	NA	NA	NA	NA	NA	NA	NA	NA	NA	NA	NA	NA	NA	NA	NA	NA	NA	NA	NA	NA	NA	NA	NA	NA	NA	NA	NA	NA	NA	NA	NA	NA	242	NA	NA	NA	NA	NA	NA
3	NA	NA	NA	NA	NA	NA	NA	NA	NA	NA	NA	NA	NA	NA	NA	NA	NA	NA	NA	NA	NA	NA	NA	NA	NA	NA	NA	NA	NA	NA	NA	NA	NA	NA	NA	NA	NA	NA	NA	NA	NA	NA	NA	168	NA	NA	NA	NA	NA
3	NA	NA	NA	NA	NA	0.7	100	0.7	12.5	23.5	27.4	31.6	86.7	10.3	64.8	39.4	263	15.7	11.1	2.61	7.19	1.14	4.55	9	11.0957	2.75479	2.28947	6.30702	100.766	NA	0.08	0.08	NA	NA	NA	NA	NA	NA	NA	NA	NA	NA	NA	NA	NA	NA	NA	NA	NA
3	NA	NA	NA	NA	NA	NA	NA	NA	NA	NA	NA	NA	NA	NA	NA	NA	NA	NA	NA	NA	NA	NA	NA	NA	NA	NA	NA	NA	NA	NA	NA	NA	212.7	NA	NA	NA	NA	NA	NA	NA	NA	NA	NA	NA	NA	NA	NA	NA	NA
3	NA	NA	NA	NA	36.92	NA	NA	NA	NA	NA	NA	NA	NA	NA	NA	NA	NA	NA	NA	NA	NA	NA	NA	NA	NA	NA	NA	NA	NA	NA	NA	NA	NA	NA	NA	NA	NA	NA	NA	NA	NA	NA	NA	NA	NA	NA	NA	NA	NA
3	NA	NA	NA	NA	NA	NA	NA	NA	NA	NA	NA	NA	NA	NA	NA	NA	NA	NA	NA	NA	NA	NA	NA	NA	NA	NA	NA	NA	NA	NA	NA	NA	NA	NA	NA	NA	NA	NA	NA	NA	NA	1.9	NA	NA	NA	NA	NA	NA	NA
3	NA	NA	NA	NA	NA	NA	NA	NA	NA	NA	NA	NA	NA	NA	NA	NA	NA	NA	NA	NA	NA	NA	NA	NA	NA	NA	NA	NA	NA	NA	NA	NA	NA	NA	NA	NA	NA	NA	NA	NA	235	NA	NA	NA	NA	NA	NA	NA	NA
3	NA	NA	NA	NA	NA	NA	NA	NA	NA	NA	NA	NA	NA	NA	NA	NA	NA	NA	NA	NA	NA	NA	NA	NA	NA	NA	NA	NA	NA	NA	NA	NA	NA	0.01	NA	NA	NA	NA	NA	NA	NA	NA	NA	NA	NA	NA	NA	NA	NA
3	NA	NA	NA	NA	NA	NA	NA	NA	NA	NA	NA	NA	NA	NA	NA	NA	NA	NA	NA	NA	NA	NA	NA	NA	NA	NA	NA	NA	NA	NA	NA	NA	NA	NA	0.181	NA	NA	NA	NA	NA	NA	NA	NA	NA	NA	NA	NA	NA	NA
3	NA	NA	NA	NA	NA	NA	NA	NA	NA	NA	NA	NA	NA	NA	NA	NA	NA	NA	NA	NA	NA	NA	NA	NA	NA	NA	NA	NA	NA	NA	NA	NA	NA	NA	NA	3.9	NA	NA	NA	NA	NA	NA	NA	NA	NA	NA	NA	NA	NA
12	NA	NA	NA	NA	NA	NA	NA	NA	NA	NA	NA	NA	NA	NA	NA	NA	NA	NA	NA	NA	NA	NA	NA	NA	NA	NA	NA	NA	NA	NA	NA	NA	NA	NA	NA	NA	NA	NA	NA	NA	NA	NA	437	NA	NA	NA	NA	NA	NA
12	NA	NA	NA	NA	NA	NA	NA	NA	NA	NA	NA	NA	NA	NA	NA	NA	NA	NA	NA	NA	NA	NA	NA	NA	NA	NA	NA	NA	NA	59.01	NA	NA	NA	NA	NA	NA	NA	NA	NA	NA	NA	NA	NA	NA	NA	NA	NA	NA	NA
12	NA	NA	NA	NA	NA	NA	NA	NA	NA	NA	NA	NA	NA	NA	NA	NA	NA	NA	NA	NA	NA	NA	NA	NA	NA	NA	NA	NA	NA	NA	NA	NA	1041.2	NA	NA	NA	NA	NA	NA	NA	NA	NA	NA	NA	NA	NA	NA	NA	NA
12	NA	NA	NA	NA	NA	NA	NA	NA	NA	NA	NA	NA	NA	NA	NA	NA	NA	NA	NA	NA	NA	NA	NA	NA	NA	NA	NA	NA	NA	NA	NA	NA	NA	NA	NA	NA	NA	NA	NA	NA	222	NA	NA	NA	NA	NA	NA	NA	NA
12	NA	NA	NA	NA	NA	NA	NA	NA	NA	NA	NA	NA	NA	NA	NA	NA	NA	NA	NA	NA	NA	NA	NA	NA	NA	NA	NA	NA	NA	NA	NA	NA	NA	NA	0.304	NA	NA	NA	NA	NA	NA	NA	NA	NA	NA	NA	NA	NA	NA
12	NA	NA	NA	NA	NA	NA	NA	NA	NA	NA	NA	NA	NA	NA	NA	NA	NA	NA	NA	NA	NA	NA	NA	NA	NA	NA	NA	NA	NA	NA	NA	NA	NA	NA	NA	NA	608.5	NA	NA	NA	NA	NA	NA	NA	NA	NA	NA	NA	NA
6	NA	NA	NA	NA	NA	1.1	100	0.3	9.5	4.7	27	32.9	82.3	7.3	86.6	29	345	16.4	9.8	0.46	8.49	0.72	3.52	8.3	9.8037	18.4565	0.638889	11.7917	750	NA	0.11	0.03	NA	NA	NA	NA	NA	NA	NA	NA	NA	NA	NA	NA	NA	NA	NA	NA	NA
10	NA	NA	NA	NA	NA	0.8	100	0.4	16.6	7.7	27.7	32.4	85.7	7.8	83.3	51.1	456	14.8	8.8	0.68	7.33	0.69	5.97	8.1	8.79952	10.7794	0.985507	10.6232	670.588	NA	0.07	0.04	NA	NA	NA	NA	NA	NA	NA	NA	NA	NA	NA	NA	NA	NA	NA	NA	NA
14	NA	NA	NA	NA	NA	0.1	100	0.9	16	4.2	28.7	31.2	91.7	3.6	91.2	51	175	13.9	16.6	0.7	15.14	0.6	5.57	9.5	16.6009	21.6286	1.16667	25.2333	250	NA	0.02	0.15	NA	NA	NA	NA	NA	NA	NA	NA	NA	NA	NA	NA	NA	NA	NA	NA	NA
[truncated: 15,412 more rows]
[truncated: 4 more columns]
